# Supplementary material for: Mapping of novel salt tolerance QTL in an Excalibur × Kukri doubled haploid wheat population
Source: Theor Appl Genet. 2018 Jul 30;131(10):2179–96. doi: 10.1007/s00122-018-3146-y (PMC6154029; doi:10.1007/s00122-018-3146-y)
Supplement: Supplementary file 2 — Supplementary material 2 (XLSX 9 kb) [file 122_2018_3146_MOESM2_ESM.xlsx]

## Sheet: Sheet1
A list of lines used for field trials.
Line	Phenotype
DH_24	High shoot ion independent tolerance
DH_47	High shoot ion independent tolerance
DH_82	High shoot ion independent tolerance
DH_84	High shoot ion independent tolerance
DH_112	High shoot ion independent tolerance
DH_126	High shoot ion independent tolerance
DH_130	High shoot ion independent tolerance
DH_184	High shoot ion independent tolerance
DH_195	High shoot ion independent tolerance
DH_214	High shoot ion independent tolerance
DH_41	Low shoot ion independent tolerance
DH_44	Low shoot ion independent tolerance
DH_62	Low shoot ion independent tolerance
DH_118	Low shoot ion independent tolerance
DH_124	Low shoot ion independent tolerance
DH_125	Low shoot ion independent tolerance
DH_132	Low shoot ion independent tolerance
DH_133	Low shoot ion independent tolerance
DH_164	Low shoot ion independent tolerance
DH_193	Low shoot ion independent tolerance
DH_15	High Na+ (µmol/g DW)accumulation in 4th leaf
DH_17	High Na+ (µmol/g DW)accumulation in 4th leaf
DH_19	High Na+ (µmol/g DW)accumulation in 4th leaf
DH_30	High Na+ (µmol/g DW)accumulation in 4th leaf
DH_40	High Na+ (µmol/g DW)accumulation in 4th leaf
DH_68	High Na+ (µmol/g DW)accumulation in 4th leaf
DH_110	High Na+ (µmol/g DW)accumulation in 4th leaf
DH_115	High Na+ (µmol/g DW)accumulation in 4th leaf
DH_158	High Na+ (µmol/g DW)accumulation in 4th leaf
DH_53	Low Na+ (µmol/g DW)accumulation in 4th leaf
DH_59	Low Na+ (µmol/g DW)accumulation in 4th leaf
DH_63	Low Na+ (µmol/g DW)accumulation in 4th leaf
DH_95	Low Na+ (µmol/g DW)accumulation in 4th leaf
DH_98	Low Na+ (µmol/g DW)accumulation in 4th leaf
DH_107	Low Na+ (µmol/g DW)accumulation in 4th leaf
DH_109	Low Na+ (µmol/g DW)accumulation in 4th leaf
DH_162	Low Na+ (µmol/g DW)accumulation in 4th leaf
DH_177	Low Na+ (µmol/g DW)accumulation in 4th leaf
