# Supplementary material for: Mapping of novel salt tolerance QTL in an Excalibur × Kukri doubled haploid wheat population
Source: Theor Appl Genet. 2018 Jul 30;131(10):2179–96. doi: 10.1007/s00122-018-3146-y (PMC6154029; doi:10.1007/s00122-018-3146-y)
Supplement: Supplementary file 3 — Supplementary material 3 (XLSX 14 kb) [file 122_2018_3146_MOESM3_ESM.xlsx]

## Sheet: Sheet1
A list of covariates tested showing significant covariates with P values ≤ 0.05 which were used to statistically adjust field trial data at Whitwarta and Cunderdin in 2014 and 2015 and Coomandook in 2015.
Year	Location	Site	Covariant	P-Value
				1000 Seed Weight	Plot Biomass	Grain Yield	Zadoks	Flagleaf Cl-	Flagleaf K+	Flagleaf K+/Cl-	Flagleaf K+/Na+	Flagleaf Na+	Flagleaf Na+/Cl-	Flagleaf Na+/K+	Plant Height	Plant Establishment
2014	Cunderdin	Low Salt	Tractor Damage Score	0.721	0.102	0.761	0.148
		High Salt	Tractor Damage Score	0.27	0.478	0.442	0.049	0.474	0.16	0.243	0.248	0.69	0.657	0.58
			Radiometrics Thorium Value	0.11	0.314	0.877	0.147	0.033	0.261	0.142	0.053	0.018	0.032	0.047
			ECav in August	0	0.002	0	0.627	0.001	0.149	0	0	0.273	0.198	0.243
			ECah in June	0.648	0.845	0.168	0.096	0.355	0.918	0.334	0.348	0.254	0.396	0.764
	Whitwarta	Low Salt	Soil solution salinity (mM) in July 0-25 cm		0	2				4
			Soil solution salinity (mM) in Oct 0-25 cm		0.523	0.324		0.822	0.172	0.768	0.048	0.2	0.174	0.292	0.815
			EM38 in July 0-50 cm					0.251	0.018		0.014	0.19	0.314	0.284
		High Salt	EM38 in October 0-50 cm		0.019					0.145			0.092	0.109
			EM38 in July 0-50 cm			0.171		0.734	0.395		0.607	0.805			0.643
			EC1:5 in July 0-25 cm		0.988					0.068			0.931	0.714
			EC1:5 in October 25-50 cm					0.64	0.866			0.115
			Soil Solution Salinity (mM) in Oct 0-25 cm			0.599					0.002				0.144
2015	Cunderdin	Low Salt	ECah in September	0.158		0.03	0.001	0.001	0.053	0	0.112	0.043	0.132	0.062		0.774
			ECav in September	0.435		0.272	0.012	0.001	0.012	0.005	0.206	0.162	0.062	0.174		0.812
		High Salt	% plot area missing at maturity	0.001		0
			Plant establishment at germination	0.958					0.615		0.341		0.077	0.378
			ECav in June			0.183					0.561		0.952	0.652		0.198
			ECah in September					0.007		0.01		0.982				0.033
			ECav in September				0.338		0.384
			Crop establishment 14.07.2015				0.018	0.398		0.103		0.483
	Whitwarta	Low Salt	Soil elevation in July			0.033	0.56	0.324		0.024	0.001	0.047		0.001	0.665	0.475
			EM38 in Oct 0-50 cm (0 to 100 cm)			0.16	0.08	0	0.064	0	0.002	0.002	0	0.007	0.023	0.262
			EM38 in July 0-50 cm						0.01
			EC1:5 in July 0-25 cm (0 to 100 cm)										0.003
		High Salt	Plot establishment at maturity			0.001	0	0	0.201	0	0.668	0.623	0.446		0.009
			EM38 in Oct 0-50 cm (0 to 100 cm)			0.608	0.006	0.001	0.029	0					0.674
			Soil elevation in October													0
			EM38 in July 0-50 cm (0 to 100 cm)													0.009
			EC1:5 in Oct 0-25 cm (0 to 100 cm)								0	0	0.016
	Coomandook	Low Salt	EM38 in July 0-50 cm (0 to 100 cm)			0	0		0.007	0.476				0.25
			EC1:5 in Oct 0-25 cm (0 to 100 cm)			0.798	0.056		0.581	0.473				0.177
			EC1:5 in July 0-25 cm (0 to 100 cm)					0.773			0.03	0.101	0.087		0.597	0.095
			Soil elevation in October					0.18			0.473	0.91	0.998		0.572	0.296
		High Salt	Plant establishment at germination			0	0.791
			Soil elevation in October			0.11	0.044									0.708
			EM38 in July 0-50 cm (0 to 100 cm)					0.001	0.005	0.005	0	0.005	0.023	0.007	0	0.717
			Weed score for each plot					0.146	0.445	0.116	0.005	0.476	0.404	0.524	0.032
