# Supplementary material for: Mapping of novel salt tolerance QTL in an Excalibur × Kukri doubled haploid wheat population
Source: Theor Appl Genet. 2018 Jul 30;131(10):2179–96. doi: 10.1007/s00122-018-3146-y (PMC6154029; doi:10.1007/s00122-018-3146-y)
Supplement: Supplementary file 4 — Supplementary material 4 (XLSX 1447 kb) [file 122_2018_3146_MOESM4_ESM.xlsx]

## Sheet: Table S5
Excalibur × Kukri doubled haploid genetic linkage map with phenotypic and genotypic data
Marker Trait	Linkage group	Map distance (cM)	DH-2	DH-4	DH-9	DH-10	DH-15	DH-16	DH-20	DH-21	DH-24	DH-25	DH-26	DH-28	DH-30	DH-31	DH-33	DH-36	DH-37	DH-38	DH-39	DH-41	DH-42	DH-43	DH-46	DH-47	DH-48	DH-49	DH-53	DH-54	DH-56	DH-59	DH-63	DH-64	DH-66	DH-70	DH-71	DH-73	DH-74	DH-76	DH-77	DH-79	DH-80	DH-81	DH-83	DH-84	DH-87	DH-88	DH-89
Growth(1-5) Salt/Control			0.755301	0.960826	0.821634	0.849996	0.780642	0.831213	0.743427	0.887541	1.00451	0.944954	0.801337	0.723547	0.954069	0.794642	0.783624	0.906727	0.99113	0.910963	0.772853	0.801438	0.841395	0.82355	0.805663	0.953813	0.787063	0.880796	0.961013	0.885319	0.897543	0.78773	0.903774	0.935112	0.937543	0.936427	0.741215	0.801542	0.990315	0.887444	0.84221	0.876246	0.878921	0.875211	0.830219	0.945753	0.854153	0.937726	0.755002
Na+ µmol/g DW-Salt			35.591	100.194	315.371	43.1718	182.008	29.8077	108.013	49.7585	51.1364	59.4017	128.662	43.0612	167.261	136.864	55.3166	29.7297	56.1033	43.2405	36.1616	34.3158	38.171	31.6478	76.5306	44.3239	299.749	38.8646	26.4078	40.4762	37.3894	25.945	34.0028	47.166	101.166	39.3004	88.2353	58.0372	49.4819	47.7894	86.7384	41.5385	43.8236	65.5391	57.5688	37.0445	44.5098	66.0194	34.434
K+ µmol/g DW-Salt			1335.51	1352.71	1167.53	1332.6	1190.38	1209.62	1294.87	1495.17	1410.98	1126.07	1171.97	1216.33	1282.85	1356.42	1188.42	1260.73	1420.19	1233.67	1343.43	1360	1361.83	1305.85	1403.06	1499.05	994.987	1286.03	1304.85	1411.26	1265.49	1386.6	1448.44	1319.84	1317.02	1349.79	1387.8	1453.47	1401.39	1403.28	1448.03	1307.69	1394.8	1304.44	1272.94	1279.52	1288.24	1161.17	1216.98
Na+:K+ DW-Salt			0.0266497	0.0740688	0.270118	0.0323967	0.1529	0.0246423	0.0834158	0.0332795	0.0362416	0.0527514	0.109783	0.0354027	0.130382	0.100901	0.0465464	0.0235813	0.0395041	0.0350504	0.0269173	0.0252322	0.0280292	0.0242355	0.0545455	0.0295681	0.301259	0.0302207	0.0202381	0.028681	0.0295455	0.0187113	0.0234754	0.0357362	0.0768142	0.0291159	0.0635793	0.0399302	0.0353092	0.0340554	0.059901	0.0317647	0.0314192	0.0502431	0.0452252	0.0289518	0.034551	0.0568562	0.0282946
K+:Na+ DW-Salt			37.5239	13.501	3.70208	30.8673	6.54023	40.5806	11.9881	30.0485	27.5926	18.9568	9.10891	28.2464	7.66977	9.91071	21.4839	42.4064	25.3138	28.5303	37.1508	39.6319	35.6771	41.2618	18.3333	33.8203	3.3194	33.0899	49.4118	34.8663	33.8462	53.4437	42.5978	27.9828	13.0184	34.3455	15.7284	25.0437	28.3212	29.3639	16.6942	31.4815	31.8277	19.9032	22.1116	34.5402	28.9427	17.5882	35.3425
RGR-Control			0.12635	0.117084	0.120018	0.122881	0.116984	0.110147	0.1225	0.117191	0.128821	0.0939682	0.130813	0.124298	0.124621	0.130791	0.113246	0.10761	0.116714	0.103938	0.111414	0.110786	0.0996537	0.112694	0.110699	0.108038	0.100674	0.115726	0.0866174	0.113681	0.105299	0.111081	0.113416	0.11223	0.112996	0.12496	0.140415	0.116914	0.114034	0.110537	0.117081	0.129497	0.130307	0.127975	0.130626	0.131168	0.13137	0.108088	0.116396
Na+ µmol/g DW-Control			30.6958	44.6939	59.9026	52.9412	72.7069	33.5632	46.6354	44.898	40.5449	34.0611	42.3729	43.9834	51.2295	93.5484	53.0117	27.8922	90.2273	37.5	52.5355	50.6641	104.688	41.8335	84.8197	39.256	59.1398	40.9639	193.997	65.6627	46.2754	78.4017	36.527	47.6015	45.7906	72.4206	37.9182	43.7363	48.1305	46.0084	42.8298	40.7173	60.0822	52.7668	48.1395	32.1749	99.375	51.4019	52.8846
K+ µmol/g DW-Control			734.397	767.347	862.013	624.746	843.4	657.471	774.648	944.898	690.705	1183.41	730.697	1342.32	1340.16	639.113	971.188	646.593	700	759.256	728.195	677.419	724.609	940.427	815.939	879.091	1184.95	1236.95	566.038	1363.45	681.716	622.03	1001.46	859.779	630.39	900.794	665.428	1424.18	830.955	673.546	738.05	685.654	948.325	1418.97	1325.58	1058.36	920.833	820.561	581.731
Na+:K+ DW-Control			0.0417973	0.0582447	0.0694915	0.0847403	0.0862069	0.051049	0.060202	0.0475162	0.0587007	0.0287823	0.0579897	0.0327666	0.0382263	0.146372	0.0545844	0.0431373	0.128896	0.0493904	0.0721448	0.0747899	0.144474	0.0444835	0.103953	0.0446552	0.0499093	0.0331169	0.342727	0.0481591	0.0678808	0.126042	0.0364739	0.0553648	0.0726384	0.0803965	0.0569832	0.0307099	0.057922	0.0683078	0.0580311	0.0593846	0.0633561	0.0371866	0.0363158	0.0304007	0.107919	0.0626424	0.0909091
K+:Na+ DW-Control			23.925	17.1689	14.3902	11.8008	11.6	19.589	16.6107	21.0455	17.0356	34.7436	17.2444	30.5189	26.16	6.8319	18.3203	23.1818	7.75819	20.2468	13.861	13.3708	6.92164	22.4802	9.61969	22.3938	20.0364	30.1961	2.91777	20.7645	14.7317	7.93388	27.4169	18.062	13.7668	12.4384	17.549	32.5628	17.2646	14.6396	17.2321	16.8394	15.7838	26.8914	27.5362	32.8939	9.26625	15.9636	11
X100000274.28GA	1A	0	K	E	K	E	E	E	E	E	K	E	K	E	K	E	E	K	K	K	E	E	E	K	E	K	E	K	E	E	K	E	K	E	K	E	K	K	E	K	E	E	E	E	E	K	K	E	E
X1118242.31AG	1A	0	K	E	NA	E	E	E	E	E	K	E	K	E	K	NA	E	K	K	K	E	E	E	K	E	K	E	K	E	E	K	E	NA	E	NA	E	K	K	E	K	E	NA	NA	E	NA	K	NA	E	E
X1212218.49AG	1A	0	K	E	K	E	E	E	E	E	K	E	K	E	K	E	E	K	K	K	E	E	E	K	NA	K	E	K	E	E	E	E	K	E	K	E	K	K	E	K	E	E	NA	E	E	K	K	E	E
X1023638.29CT	1A	0.62349	K	NA	K	E	E	E	NA	E	NA	E	K	E	K	E	E	K	K	K	E	E	E	K	E	K	E	K	E	E	K	E	K	E	K	E	NA	K	E	K	E	E	E	E	E	NA	K	E	E
X3021967.36CA	1A	0.62349	K	K	K	E	E	E	E	E	NA	E	NA	E	K	E	E	K	K	K	E	E	E	K	E	K	E	K	E	E	K	E	K	E	K	E	K	K	E	K	E	E	E	E	E	K	K	E	E
X3020869.26AC	1A	0.62349	K	K	K	E	E	E	E	E	K	E	NA	E	K	E	E	K	NA	K	E	E	E	K	E	K	E	K	E	E	K	E	K	E	K	E	K	K	E	K	E	E	E	E	E	K	K	E	E
X2258784.64TG	1A	0.62349	K	K	K	E	E	E	E	E	K	E	K	E	K	E	E	K	K	K	E	E	E	NA	E	K	E	K	E	E	K	E	K	NA	K	E	K	K	E	K	E	E	E	E	E	K	K	E	E
X1300173.10AG	1A	0.62349	K	K	K	E	E	E	E	E	K	E	K	E	K	E	E	K	K	K	E	E	E	NA	NA	NA	E	K	E	E	K	E	K	E	NA	NA	K	NA	E	K	E	E	E	E	E	K	K	E	E
X1088959.45CT	1A	0.62349	K	K	K	E	E	E	E	E	K	E	K	E	K	E	E	K	K	K	E	E	E	K	E	K	E	K	E	E	K	E	K	E	K	E	K	K	E	K	E	E	E	E	E	K	K	E	E
wPt-2527	1A	0.62349	K	K	K	E	E	E	E	E	K	E	K	E	K	E	E	K	K	K	E	E	E	K	E	K	E	K	E	E	K	E	K	E	K	E	K	K	E	K	E	E	E	E	E	K	K	E	E
wPt-3870	1A	0.62349	K	K	K	E	E	E	E	E	K	NA	K	E	NA	E	E	K	K	K	E	E	E	K	E	K	E	NA	E	E	K	E	K	E	K	E	K	NA	E	K	E	E	E	E	NA	K	K	E	E
wPt-8770	1A	0.62349	K	K	K	E	E	E	E	E	K	E	K	E	K	E	E	K	K	K	E	E	E	K	E	K	E	K	E	E	K	E	K	E	K	E	K	K	E	NA	E	E	E	E	E	K	K	E	E
X2262808.28CA	1A	0.62349	K	NA	K	E	E	E	E	E	K	E	K	E	K	E	E	K	K	K	NA	E	E	K	NA	K	E	K	E	NA	K	E	K	NA	K	E	K	K	NA	K	E	NA	E	NA	E	K	K	NA	E
X993566.43GT	1A	1.26971	K	K	K	E	NA	E	NA	E	K	NA	K	E	K	E	E	NA	K	K	E	E	E	K	E	K	NA	K	E	E	K	E	K	E	K	E	K	K	E	K	E	E	E	E	E	K	K	E	E
X993566.65CT	1A	1.26971	K	K	K	E	NA	E	NA	E	K	NA	K	E	K	E	E	NA	K	K	E	E	E	K	E	K	NA	K	E	E	K	E	K	E	K	E	K	K	E	K	E	E	E	E	E	K	K	E	E
X2334587.68CA	1A	1.26971	K	K	K	E	E	E	E	NA	K	E	K	E	K	E	E	NA	K	K	E	E	E	K	E	K	E	K	E	E	K	NA	NA	E	K	NA	K	K	E	K	E	E	E	NA	E	K	K	E	E
X1075345.28CG	1A	2.56021	K	K	K	E	E	E	E	E	K	E	K	E	NA	E	E	K	K	K	E	E	E	K	E	K	E	K	E	E	K	E	K	E	K	E	K	K	E	K	E	E	E	E	E	K	K	E	E
X993127.19TC	1A	5.13902	K	K	K	E	E	E	E	E	K	E	K	E	K	E	E	K	K	K	E	E	E	K	E	K	E	K	NA	E	K	E	K	E	K	E	K	K	E	K	E	E	E	E	E	K	K	E	E
wPt-6122	1A	5.13902	K	K	K	E	E	E	E	E	K	E	K	E	K	E	E	K	K	K	E	E	E	K	E	K	E	K	E	E	K	E	K	E	NA	E	K	K	E	NA	E	E	E	E	E	NA	K	E	E
X1070756.24CG	1A	5.13902	K	K	K	E	E	E	E	E	K	E	K	E	K	E	E	K	K	K	E	E	E	K	E	K	E	K	E	E	K	E	K	E	K	E	K	K	E	K	E	E	E	E	E	K	K	E	E
X1084833.39GT	1A	5.13902	K	K	K	E	E	E	E	E	K	E	K	E	K	E	E	K	K	K	E	E	E	K	E	K	E	K	E	E	K	E	K	E	K	E	K	K	E	K	E	E	E	E	E	K	K	E	E
X1092922.40GT	1A	5.13902	K	K	K	E	E	E	E	E	K	E	K	E	K	E	E	K	K	K	E	E	E	K	E	K	E	K	E	E	K	E	K	E	K	E	K	K	E	K	E	E	E	E	E	K	K	E	E
X1093014.54CT	1A	5.13902	K	K	K	E	E	E	E	E	K	E	K	E	K	E	E	K	K	K	E	E	E	K	E	K	E	K	E	E	K	E	K	E	K	E	K	K	E	K	E	E	E	E	E	K	K	E	E
X1102916.25CG	1A	5.13902	K	K	K	E	E	E	E	E	K	NA	K	E	K	E	E	K	K	K	E	E	E	K	E	K	E	K	E	E	K	E	K	E	K	E	K	K	E	K	E	E	E	E	E	K	K	E	E
X1245046.35GA	1A	5.13902	NA	K	K	E	E	E	E	E	K	E	K	E	K	E	E	K	K	K	E	E	E	K	E	K	E	K	E	E	K	E	K	E	K	E	K	K	E	K	E	E	E	E	E	K	K	E	E
X1281103.16TG	1A	5.13902	K	K	K	E	E	E	E	E	K	E	K	E	K	E	E	K	K	K	E	E	E	K	E	K	E	K	E	E	K	E	K	E	K	E	K	K	E	K	E	E	E	E	E	K	K	E	E
X3064386.36AG	1A	5.13902	K	K	K	E	E	E	E	E	K	E	K	E	K	E	E	K	K	K	E	E	E	K	E	K	E	K	E	E	K	E	K	E	K	E	K	K	E	K	E	E	E	E	E	K	K	E	E
X3222418.44CG	1A	5.13902	K	K	K	E	E	E	E	E	K	E	K	E	K	E	E	K	K	K	E	E	E	K	E	K	E	K	E	E	K	E	K	E	K	E	K	K	E	K	E	E	E	E	E	K	K	E	E
X1090405.12CG	1A	5.13902	K	K	K	E	E	E	E	E	K	E	K	E	K	NA	E	K	K	K	E	E	E	K	E	K	E	K	E	E	K	E	K	E	K	E	K	K	E	K	E	E	E	E	E	K	K	E	E
X2293830.52TC	1A	5.13902	K	K	K	E	E	NA	E	E	K	E	K	E	K	E	E	K	K	K	E	E	E	K	E	K	E	NA	E	E	K	E	K	E	K	E	K	NA	E	NA	E	E	E	E	E	K	K	E	E
X1120655.19TC	1A	5.13902	K	K	K	E	E	E	NA	E	K	E	K	E	K	E	E	K	K	K	NA	NA	E	K	NA	K	E	K	E	NA	K	E	K	E	K	E	K	K	E	K	E	E	E	E	E	K	K	E	E
X981286.58AT	1A	5.13902	K	K	K	E	E	E	E	E	K	E	K	E	K	E	E	K	K	K	E	E	E	K	E	K	E	K	E	E	K	E	K	E	K	E	K	K	E	K	E	E	E	E	E	K	K	E	E
wPt-2150	1A	5.13902	K	K	K	E	E	E	E	NA	K	E	K	E	K	E	E	K	K	K	E	E	E	K	E	K	E	K	E	E	K	E	K	E	K	E	K	K	E	K	E	E	E	E	E	K	K	E	E
barc0263	1A	5.13902	K	K	K	E	E	E	E	E	K	E	K	E	K	E	E	K	K	K	E	E	E	K	E	K	E	K	E	E	K	E	K	E	K	E	K	K	E	K	E	E	E	E	E	K	K	E	E
X1100955.33CT	1A	5.13902	K	K	K	E	E	E	E	E	K	E	K	E	K	E	E	K	K	K	E	E	E	K	E	K	E	K	E	E	K	E	K	E	K	E	K	K	E	K	E	E	E	E	E	K	K	E	E
X1088486.35AT	1A	5.78422	K	K	K	E	E	E	E	E	K	E	K	E	K	E	E	K	K	K	E	E	E	K	E	K	E	K	E	E	K	E	K	E	K	K	K	K	E	K	K	E	E	E	E	K	K	E	E
X1020992.15CT	1A	5.78422	K	K	K	E	E	E	E	E	K	E	K	E	K	E	E	K	K	K	E	E	E	K	E	K	E	K	E	E	NA	E	K	E	K	E	K	K	E	K	K	E	E	E	E	K	K	E	E
X1052695.41CG	1A	5.78422	K	K	K	E	E	E	E	E	K	E	K	E	K	E	E	K	K	K	E	E	E	K	E	K	E	K	E	E	K	E	K	E	K	E	K	K	E	K	K	E	E	E	E	K	K	E	E
X1054654.10AG	1A	5.78422	K	K	K	E	E	E	E	E	K	E	K	E	K	E	E	K	K	K	E	E	E	K	E	K	E	K	E	E	K	E	K	E	K	E	K	K	E	NA	K	E	E	E	E	K	K	E	E
X1127088.38CT	1A	5.78422	K	K	NA	E	E	E	E	E	K	E	K	E	K	E	E	K	K	K	E	E	E	K	E	K	E	K	E	E	K	E	K	E	K	E	K	K	E	K	K	E	E	E	E	K	K	E	E
X1863421.50AG	1A	5.78422	K	K	K	E	E	E	E	E	K	E	K	E	K	E	E	K	K	K	E	E	E	K	E	K	E	K	E	E	K	E	K	E	K	E	K	K	E	K	K	E	E	E	E	K	K	E	E
X1120728.64AG	1A	5.78422	K	K	K	E	E	E	E	E	K	E	K	E	K	E	E	K	K	K	E	E	E	K	E	K	E	K	E	E	K	E	K	E	K	E	K	K	E	K	K	E	E	E	E	K	K	E	E
X2258746.27CG	1A	5.78422	K	K	K	E	E	E	E	E	K	E	K	E	K	E	E	K	K	K	E	E	E	K	E	K	E	K	E	E	K	E	K	E	K	E	K	K	E	K	K	E	E	E	E	K	K	NA	E
X2286277.57TC	1A	5.78422	K	K	K	E	E	E	E	E	K	E	K	E	K	E	NA	K	K	K	E	E	E	K	NA	K	E	K	E	E	K	E	K	E	K	E	K	K	E	K	K	E	NA	E	NA	K	K	E	E
cfd0021A	1A	5.78422	K	K	K	E	E	E	E	E	K	E	K	E	K	E	E	K	K	K	E	E	E	K	E	K	E	K	E	E	K	E	K	E	K	E	K	K	E	K	K	E	E	E	E	K	K	E	E
X1207690.55CG	1A	11.127	K	K	K	E	E	K	E	E	K	E	K	E	E	E	NA	K	K	K	E	E	E	K	E	K	E	K	E	E	K	E	K	E	K	E	K	K	E	K	K	E	E	E	E	K	K	E	E
X1260823.60TG	1A	11.127	K	K	K	E	E	K	E	E	K	E	K	E	E	E	E	NA	K	K	E	E	E	K	E	NA	E	K	E	E	K	E	K	E	K	E	K	NA	E	K	K	E	E	E	E	NA	NA	E	E
X1016122.14GA	1A	14.8745	K	K	K	E	E	K	E	K	K	E	K	E	E	E	E	K	K	K	E	E	E	K	E	K	E	K	E	E	K	E	K	E	K	E	K	K	E	K	K	E	E	E	E	K	K	E	K
X1092638.9AG	1A	18.1048	K	K	K	E	K	K	E	E	K	E	K	E	E	E	E	K	K	K	E	E	E	K	E	K	E	K	E	E	K	E	K	E	K	E	K	K	E	K	K	E	E	E	E	K	K	E	K
X1102253.55TC	1A	18.1048	K	K	K	E	K	K	E	E	K	E	K	E	NA	NA	E	K	K	K	E	E	E	K	E	K	E	K	E	E	K	E	K	E	K	E	K	K	E	K	K	E	E	E	E	K	K	E	K
X1207631.53TC	1A	18.1048	K	K	K	E	K	K	E	E	K	E	K	E	E	E	E	K	K	K	E	E	E	K	E	K	E	K	E	E	K	E	K	E	K	E	K	K	E	K	NA	E	E	E	E	K	K	E	K
X1237602.12GT	1A	18.1048	K	K	K	E	K	K	E	E	K	E	K	E	E	E	E	K	K	K	E	E	E	K	E	K	E	K	E	E	K	E	K	E	K	E	K	K	E	K	K	E	E	E	E	K	K	E	K
X1023641.11TC	1A	18.1048	K	K	K	E	K	K	E	E	K	E	K	E	NA	E	E	K	K	K	E	E	E	K	E	K	E	K	E	E	K	E	K	E	K	E	K	K	E	K	K	E	E	NA	E	K	K	E	K
X1245323.12CA	1A	18.1048	K	K	K	E	K	K	E	E	NA	E	K	E	E	E	E	K	K	NA	E	E	E	K	E	K	E	K	NA	E	K	E	K	E	K	NA	K	K	NA	K	K	E	E	E	E	K	K	E	K
X2281423.33GA	1A	18.1048	K	K	K	E	K	K	E	E	K	E	K	E	E	E	E	K	K	K	E	E	E	NA	E	K	E	NA	E	E	K	E	NA	E	K	E	K	K	E	K	K	E	E	E	E	K	NA	E	K
X1131617.32CT	1A	18.1048	K	K	K	E	K	K	E	E	K	NA	K	NA	E	E	E	K	K	K	E	E	E	K	E	K	E	K	E	E	K	E	K	E	K	E	NA	K	E	K	K	E	E	E	E	K	K	E	K
wPt-3904	1A	18.1048	K	K	K	E	K	K	E	E	K	E	K	E	E	E	E	K	K	K	E	E	E	K	E	K	E	K	E	E	K	E	K	E	K	E	K	K	E	K	K	E	E	E	E	K	K	E	K
X991908.56TA	1A	18.1048	K	K	K	E	K	K	E	E	NA	E	K	E	E	E	E	K	K	K	E	E	E	K	K	K	E	K	E	E	K	E	K	E	K	E	K	K	E	K	K	E	E	E	E	K	K	E	K
X1121822.12CG	1A	19.5016	K	K	K	E	K	K	E	E	NA	E	K	E	E	E	E	K	K	K	E	E	E	K	K	K	E	K	E	E	K	E	K	E	K	E	K	K	E	K	K	E	E	E	E	K	K	E	K
X1099728.47TA	1A	24.4691	K	K	K	E	K	K	E	E	E	E	K	E	E	E	E	K	K	K	E	E	E	K	K	K	E	K	E	E	K	E	K	E	K	E	K	K	E	K	K	E	E	E	E	K	K	E	K
X2280877.17GA	1A	24.4691	K	K	K	E	K	K	E	E	E	E	K	E	E	E	E	K	K	K	NA	E	E	K	K	K	E	K	E	E	K	E	K	E	K	E	K	K	E	K	K	E	E	E	E	K	K	E	K
X1126484.43TA	1A	25.8704	K	K	K	E	K	K	E	E	E	E	K	E	E	E	E	K	K	K	E	E	E	K	K	K	E	K	E	K	K	E	K	E	K	E	E	K	E	K	K	E	E	E	E	K	K	E	K
wPt-3698	1A	25.8704	K	K	K	E	K	K	E	E	E	E	K	E	E	E	E	K	K	K	E	E	E	K	K	K	E	K	E	K	K	E	K	E	K	E	E	K	E	K	K	E	E	E	E	K	K	E	K
wPt-8735	1A	25.8704	K	K	K	E	K	K	E	E	E	E	K	E	E	E	E	K	K	K	E	E	E	K	K	K	E	K	E	K	K	E	K	E	K	E	E	K	E	K	K	E	E	E	E	K	K	E	K
X1062027.64TG	1A	33.6753	K	K	E	E	K	K	E	E	E	E	E	E	E	E	E	K	K	K	E	E	E	K	K	K	E	K	E	K	K	E	K	E	K	E	E	K	E	K	K	E	K	E	E	K	K	E	K
wPt-2872	1A	33.6753	K	K	E	E	K	K	E	E	E	E	E	E	E	E	E	K	K	K	E	E	E	K	K	K	E	K	E	K	K	E	K	E	K	E	E	K	E	K	K	E	K	E	E	K	K	NA	K
X1093186.43GT	1A	33.6753	K	K	E	E	K	K	E	E	E	E	E	E	E	E	E	K	K	K	E	E	NA	K	K	K	E	K	E	K	K	E	K	E	K	E	E	K	E	K	K	E	K	E	E	K	K	E	K
X986360.49GA	1A	33.6753	K	K	E	E	K	K	E	E	E	E	E	E	E	E	E	K	K	K	E	E	E	K	K	K	E	K	E	K	K	E	K	E	K	E	E	K	E	K	K	E	K	E	E	K	K	E	NA
X2261995.56GA	1A	34.6851	K	K	NA	E	K	K	E	E	E	E	NA	E	NA	E	NA	K	K	K	NA	E	E	K	K	K	NA	K	NA	K	K	E	K	E	K	E	E	K	E	NA	K	E	K	NA	E	K	K	E	K
X2279265.52CG	1A	35.4595	K	K	E	E	K	K	E	E	E	E	E	E	E	E	E	K	K	K	E	E	E	K	K	K	E	K	NA	NA	K	E	K	E	K	E	E	K	E	K	K	E	K	NA	E	K	NA	E	K
X1091067.28TC	1A	40.0028	K	K	E	E	K	K	E	E	E	E	E	E	E	E	E	K	K	K	E	E	E	K	K	K	E	K	E	K	K	E	K	E	K	NA	E	K	E	K	K	E	K	E	E	K	E	E	K
X994367.16TA	1A	40.0028	K	K	E	E	K	K	E	E	E	E	E	E	E	E	E	K	K	K	E	E	E	K	K	K	E	K	E	K	K	E	K	E	K	E	E	K	E	K	K	E	K	E	E	K	NA	E	K
X994367.19TC	1A	40.0028	K	K	E	E	K	K	E	E	E	E	E	E	E	E	E	K	K	K	E	E	E	K	K	K	E	K	E	K	K	E	K	E	K	E	E	K	E	K	K	E	K	E	E	K	E	E	K
X1059739.20GA	1A	40.0028	K	K	E	E	K	K	E	E	E	E	E	K	E	E	E	K	K	K	E	E	E	K	K	K	E	K	E	K	K	E	K	E	K	E	E	K	E	K	K	E	K	E	E	K	E	E	K
X1218094.38AG	1A	43.8812	K	K	E	E	K	K	E	E	E	E	E	K	E	E	E	K	K	K	E	E	E	K	K	K	K	K	E	K	K	E	K	E	K	E	E	K	E	K	K	E	K	E	E	K	E	E	K
X1206249.55AC	1A	43.8812	K	K	E	E	K	K	E	NA	E	E	E	K	E	E	E	K	K	K	E	E	E	K	K	K	K	K	E	K	K	E	K	E	NA	E	E	K	E	K	K	E	K	E	E	K	E	E	K
X3021844.25TC	1A	45.1687	K	K	E	E	K	K	E	E	E	E	E	K	E	E	E	K	K	K	E	E	E	K	K	K	K	K	E	K	E	E	K	E	K	E	K	K	E	K	K	E	K	E	E	K	E	E	K
X3024906.14TG	1A	45.1687	K	K	E	E	K	K	E	E	E	E	E	K	E	E	E	K	K	K	E	E	E	K	K	K	K	K	E	K	E	E	K	E	K	E	E	K	E	K	K	E	K	E	E	K	E	E	K
X1042145.47GA	1A	45.1687	K	K	E	K	K	K	E	E	E	E	E	K	E	E	E	K	K	K	E	E	E	K	K	K	K	K	E	K	E	E	K	E	K	E	E	K	E	K	K	K	K	E	E	K	E	E	K
X1030021.59AG	1A	45.1687	K	K	E	E	K	K	E	E	E	E	E	K	E	E	E	K	K	K	E	E	E	K	K	K	K	K	E	K	E	E	K	NA	K	E	E	K	E	K	K	E	K	E	E	K	E	E	K
X998279.29AG	1A	45.1687	K	K	E	E	K	K	E	E	E	E	E	K	E	E	E	K	K	K	E	E	E	K	K	K	K	K	E	K	E	E	K	E	K	E	E	K	E	K	K	E	K	E	E	K	E	NA	K
WPT-4886	1A	45.1687	K	K	E	E	K	K	E	E	E	E	E	K	E	E	E	K	K	NA	E	E	E	K	K	K	K	K	E	K	E	E	K	E	K	E	E	K	E	K	K	E	K	E	E	K	E	E	K
X1125322.34AG	1A	45.1687	K	K	E	E	K	K	E	E	NA	E	E	K	E	E	E	K	K	K	NA	E	E	K	K	K	K	K	E	K	E	E	K	E	K	E	E	K	NA	K	NA	E	K	E	E	K	NA	E	K
X1121570.33CG	1A	45.1687	K	K	E	E	K	K	NA	E	E	E	NA	NA	E	E	E	K	K	K	NA	E	E	K	K	K	K	K	NA	K	E	E	K	E	K	E	E	K	E	K	K	E	K	E	E	K	NA	NA	K
cfd0059	1A	45.1687	K	K	E	E	K	K	E	E	E	E	E	K	E	E	E	K	K	K	E	E	E	K	K	K	K	K	E	K	E	E	K	E	K	E	E	K	E	K	K	E	K	E	NA	K	NA	E	K
gwm0558	1A	46.8057	K	K	E	E	K	K	E	E	E	E	E	K	E	E	E	K	K	K	E	E	E	K	K	K	K	K	E	K	E	E	K	E	K	E	E	K	E	K	K	E	K	E	E	K	E	E	K
X1009860.44CT	1A	46.8057	K	K	NA	E	K	K	E	E	E	E	E	K	E	E	NA	K	K	K	E	E	E	K	K	K	K	K	E	K	E	E	K	E	K	E	E	K	E	K	K	E	K	E	NA	K	E	E	K
X1094412.16TC	1A	48.4089	K	K	E	E	K	K	E	E	E	E	E	K	E	E	E	K	K	K	E	E	E	K	K	K	K	K	E	K	E	E	K	E	K	E	E	K	E	K	K	E	K	E	E	K	E	E	K
X1126809.61GA	1A	48.4089	K	K	E	E	K	K	E	E	E	E	E	K	E	E	E	K	K	K	E	E	E	K	K	K	K	K	E	K	E	E	K	E	K	E	E	K	E	K	K	E	K	E	E	K	E	E	K
X1127111.40CT	1A	48.4089	K	K	E	E	K	K	E	E	E	E	E	K	E	E	E	K	K	K	E	E	E	K	K	K	K	K	E	K	E	E	K	E	K	E	E	K	E	K	K	E	K	E	E	K	E	E	K
X1311185.37CT	1A	48.4089	K	K	E	E	K	K	E	E	E	E	E	K	E	E	E	K	K	K	NA	E	E	K	K	K	K	K	E	K	E	E	K	E	K	E	E	K	E	K	K	E	K	E	NA	K	E	E	K
X2261700.5CG	1A	48.4089	K	K	E	E	K	K	E	E	E	E	E	K	E	E	E	K	K	K	E	E	E	K	K	K	K	K	E	K	E	E	K	E	K	E	E	K	E	K	K	E	K	E	E	K	E	NA	K
X2277135.46GA	1A	48.4089	K	K	E	E	K	K	E	E	E	E	E	K	E	E	E	K	K	K	E	E	E	K	K	K	K	K	E	K	E	E	K	E	K	E	E	K	E	K	K	E	K	E	E	K	E	E	K
X2280853.54AG	1A	48.4089	K	K	E	E	K	K	E	E	E	E	E	K	E	E	E	K	K	K	E	E	E	K	K	K	K	K	E	K	E	E	K	E	K	E	E	K	E	K	K	E	K	E	E	K	E	E	K
X984013.67AT	1A	48.4089	K	K	E	E	K	K	E	E	E	E	E	K	E	E	E	K	K	K	E	E	E	K	K	K	K	K	E	K	E	E	K	E	K	E	E	K	E	K	K	E	K	E	E	K	E	E	K
X1073500.33CT	1A	48.4089	K	K	E	E	K	K	E	E	E	E	E	K	E	E	E	K	K	K	E	E	E	K	K	K	K	K	E	K	E	E	K	E	K	E	E	K	E	K	K	E	K	E	E	K	E	E	K
X1060723.48CA	1A	48.4089	K	K	E	E	K	K	E	E	E	E	E	K	E	E	E	K	K	K	E	E	E	K	K	K	K	K	E	K	E	E	K	E	K	E	E	K	E	K	K	E	K	E	E	K	E	E	K
X1072196.53CG	1A	48.4089	K	K	E	E	K	K	E	E	E	E	E	K	E	E	E	K	K	K	E	E	E	K	K	K	K	K	E	K	E	E	K	E	K	E	E	K	E	K	K	E	K	E	E	K	E	E	K
X1216417.62CG	1A	48.4089	K	K	E	E	K	NA	E	E	E	E	E	K	E	E	E	K	K	K	E	E	E	K	K	K	K	K	E	K	E	E	K	E	K	NA	E	K	E	K	K	E	K	E	E	K	E	E	K
X1127333.20AG	1A	48.4089	K	K	E	E	K	K	E	E	E	E	E	K	E	E	E	K	K	K	E	E	E	K	K	K	K	K	E	K	E	E	K	E	K	E	E	K	E	K	K	E	K	E	E	K	E	E	K
X1161269.59TC	1A	48.4089	K	K	NA	E	K	K	E	E	E	E	E	K	E	NA	E	K	K	K	E	E	E	K	K	K	K	K	E	K	NA	E	K	E	K	E	E	K	E	K	K	E	K	E	E	K	E	E	K
X1129339.30TC	1A	48.4089	K	K	E	E	K	K	E	NA	E	E	E	K	E	NA	E	NA	K	K	NA	NA	E	K	K	K	K	K	E	K	NA	E	K	NA	K	E	E	K	E	K	K	E	K	E	E	K	E	E	K
wPt-6654	1A	48.4089	K	K	E	E	K	K	E	E	E	E	E	K	E	E	E	K	K	K	E	E	E	K	K	K	K	K	E	K	E	E	K	E	K	E	E	K	E	K	K	E	K	E	NA	K	E	E	K
wmc0278	1A	48.4089	K	K	E	E	K	K	E	E	E	E	E	K	E	E	E	K	K	K	E	E	E	K	K	K	K	K	E	K	E	E	K	E	K	E	E	K	E	K	K	E	K	E	E	K	E	E	K
X3064367.12GA	1A	54.2593	K	K	E	E	K	K	E	E	E	E	E	K	E	E	E	K	K	K	E	E	E	K	K	K	K	K	E	K	E	E	K	E	K	E	E	K	E	K	K	E	K	E	E	K	E	E	K
GWM0357A	1A	54.2593	K	K	E	E	K	NA	E	E	E	E	E	K	E	E	E	K	K	K	E	E	E	K	K	K	K	K	E	K	E	E	K	E	K	E	E	K	E	K	K	E	K	E	E	K	E	E	K
gwm0357	1A	54.2593	K	K	E	E	K	NA	E	E	E	E	E	K	E	E	E	K	K	K	E	E	E	K	K	K	K	K	E	K	E	E	K	E	K	E	E	K	E	K	K	E	K	E	E	K	E	E	K
X1079399.34CG	1A	55.0719	K	K	E	E	K	K	E	E	E	E	E	K	E	E	E	K	K	K	E	E	E	K	K	K	K	K	E	K	E	E	K	E	K	E	E	K	E	K	K	E	K	E	E	K	E	E	K
X1265562.34TC	1A	55.0719	NA	K	NA	E	K	K	E	E	E	E	E	K	E	E	E	K	K	K	E	E	E	K	K	K	K	K	E	K	NA	E	K	E	K	E	E	K	E	NA	K	E	K	E	E	K	E	E	K
X1863647.51GT	1A	55.0719	K	K	E	E	K	K	E	E	E	E	E	K	E	E	E	K	K	K	E	E	E	K	K	K	K	K	E	K	E	E	K	E	K	E	E	K	E	K	K	E	K	E	E	K	E	E	K
X982827.29AG	1A	55.0719	K	K	E	E	K	K	E	E	E	E	E	K	E	E	E	K	K	K	E	E	E	K	K	K	K	K	E	K	E	E	K	E	K	E	E	K	E	K	K	E	K	E	E	K	E	E	K
X994411.50GC	1A	55.0719	K	K	E	E	K	K	E	E	E	E	E	K	E	E	E	K	K	K	E	E	E	K	K	K	K	K	E	K	E	E	K	E	K	E	E	K	E	K	K	E	K	E	E	K	E	E	K
X1202703.20AG	1A	55.0719	K	K	NA	E	K	K	E	E	E	E	E	K	E	E	E	K	K	K	E	E	E	K	K	K	K	K	E	K	E	E	K	E	K	E	E	K	E	K	K	E	NA	E	E	K	E	E	K
X1023572.45CT	1A	55.0719	K	K	E	E	K	K	E	E	E	E	E	K	E	E	E	K	K	K	E	E	E	K	K	K	K	K	E	K	E	E	K	E	K	E	E	K	E	K	K	E	K	E	E	K	E	E	K
X2255293.27CG	1A	55.0719	K	K	E	E	K	K	E	E	E	E	E	K	E	E	E	K	K	K	E	E	E	K	K	K	K	K	E	K	E	E	K	E	K	E	E	K	E	K	K	E	K	E	E	K	E	E	K
X100003222.52GC	1A	55.0719	K	K	E	E	K	K	E	E	E	E	E	K	E	E	E	K	K	K	E	E	E	K	K	K	K	K	E	K	E	E	K	E	K	E	E	K	E	K	K	E	K	E	E	K	E	E	K
wPt-9592	1A	55.0719	K	K	E	E	K	K	E	E	E	E	E	K	E	E	E	K	K	K	E	E	E	K	K	K	K	K	E	K	E	E	K	E	K	E	E	K	E	K	K	E	K	E	E	K	E	E	K
X1111900.8GT	1A	55.717	K	K	E	E	K	K	E	E	E	E	E	K	E	E	E	K	K	K	E	E	E	K	K	K	K	K	E	K	E	E	K	E	K	E	E	K	E	K	K	E	K	E	E	K	E	E	K
X1208625.68AG	1A	55.717	K	K	E	E	K	K	E	E	E	E	E	K	E	E	E	K	K	K	E	E	E	K	K	K	K	K	E	K	E	E	K	E	K	E	E	K	E	K	K	E	K	E	E	K	E	E	K
X1127884.33AG	1A	56.5705	K	K	E	E	K	K	E	E	E	E	E	K	E	E	E	K	K	K	E	E	E	K	K	K	K	K	E	K	E	E	K	E	K	E	E	K	E	K	K	E	K	E	E	K	NA	NA	K
X2261453.59CT	1A	56.5705	K	K	E	E	K	K	E	E	E	E	NA	K	E	E	E	K	K	K	E	E	E	K	K	K	K	K	E	K	E	E	K	E	K	E	E	K	E	K	K	E	K	E	E	K	E	E	K
X1110548.25TC	1A	56.5705	K	K	NA	E	K	K	E	E	E	E	E	K	E	E	E	K	K	K	E	E	E	K	K	K	K	K	E	K	E	E	K	E	K	E	E	K	E	K	K	E	NA	E	E	K	NA	E	K
X1078423.33AG	1A	56.5705	K	K	E	E	K	K	E	E	E	E	E	K	E	E	NA	K	K	K	E	E	E	K	K	K	K	K	E	K	E	NA	K	NA	K	E	E	K	E	K	K	E	K	E	E	K	E	E	K
X991446.19TG	1A	56.5705	K	K	E	E	K	K	E	E	E	E	E	K	E	E	E	K	K	K	E	E	E	NA	K	K	K	K	E	K	E	E	K	E	K	E	E	K	E	K	K	E	K	E	E	K	E	E	K
X993750.68CG	1A	56.5705	K	K	E	E	K	K	E	E	E	E	E	K	E	E	NA	K	K	K	E	E	E	K	K	K	K	K	E	K	E	E	K	E	K	E	E	K	E	K	K	E	K	E	E	K	NA	NA	K
X3029008.33GC	1A	56.5705	K	K	E	E	K	K	E	E	E	E	E	K	E	E	E	K	K	K	E	E	E	K	K	K	K	K	E	K	E	E	K	E	K	E	E	K	E	K	K	E	K	E	E	K	E	E	K
X1125624.6TC	1A	56.5705	K	K	E	E	K	NA	E	E	E	E	E	K	E	E	E	K	K	K	E	E	E	K	K	K	K	K	E	K	E	E	K	E	K	E	E	K	E	K	K	E	K	E	E	K	E	E	K
X3064923.23AG	1A	56.5705	NA	K	NA	E	K	K	E	E	E	E	E	K	E	E	E	K	K	K	E	E	E	K	K	K	K	K	E	K	E	E	K	E	K	E	E	K	E	K	K	E	K	E	E	K	E	E	K
X3064691.15AT	1A	62.4856	K	K	E	E	K	K	E	E	K	E	E	E	E	E	E	K	K	K	E	E	E	K	K	K	K	K	E	K	E	E	K	E	K	E	E	K	E	K	K	E	K	E	E	K	E	E	K
X1127574.62AC	1A	62.4856	K	K	E	E	K	K	E	E	K	E	E	E	E	E	E	K	K	K	E	E	E	K	NA	K	K	K	E	K	E	E	K	E	K	E	E	K	E	K	K	E	NA	E	E	K	E	E	K
X2254132.33AG	1A	62.4856	K	K	E	E	K	K	E	E	K	E	E	E	E	E	E	K	K	K	E	E	E	K	K	K	K	K	E	K	E	E	K	E	K	E	E	K	E	K	K	E	K	E	E	K	E	E	K
X3064439.56AG	1A	62.4856	K	K	E	E	K	K	E	NA	K	E	E	E	E	E	E	NA	K	K	E	E	E	K	K	K	K	K	E	K	NA	E	K	E	K	E	E	K	NA	K	K	E	K	E	E	K	E	NA	K
X1094315.45AC	1A	64.0216	K	K	E	E	K	K	E	E	K	E	E	E	E	E	E	K	K	K	E	E	E	K	K	K	K	K	E	K	E	E	K	E	K	E	E	K	E	K	K	E	K	E	E	K	E	E	K
X1216960.17GA	1A	64.0216	K	K	E	E	K	K	E	E	K	E	E	E	E	E	E	K	K	K	E	E	E	K	K	K	K	K	E	K	E	E	NA	E	K	E	E	K	E	K	K	E	K	NA	E	K	E	E	K
X996849.11GT	1A	64.0216	K	K	E	E	K	K	E	E	K	E	E	E	E	E	E	K	K	K	E	E	E	K	K	K	K	K	E	K	E	E	K	NA	K	E	E	K	E	K	K	E	K	E	E	K	E	E	K
X1036982.55GC	1A	64.0216	K	K	E	E	K	K	E	E	K	E	NA	E	E	E	E	K	K	K	E	E	E	K	K	K	K	K	E	K	E	E	K	E	K	E	E	K	NA	K	K	E	NA	E	E	K	E	E	K
X2280040.40AT	1A	64.0216	K	K	E	E	K	NA	E	E	K	E	E	E	E	E	E	K	K	K	E	NA	NA	K	K	NA	K	K	E	K	E	E	K	E	K	NA	E	K	E	K	K	E	K	E	E	K	NA	E	K
X1164553.50GC	1A	64.0216	K	K	E	E	K	K	E	E	NA	E	E	E	NA	E	E	NA	K	K	NA	E	E	K	K	K	NA	K	E	K	NA	E	K	E	K	E	E	K	E	K	K	E	K	E	E	K	E	E	K
X2260851.42AG	1A	65.8203	K	K	E	E	K	K	E	E	K	E	E	E	E	E	E	K	K	K	E	E	E	K	K	K	K	K	E	K	E	E	K	E	K	E	E	K	E	K	K	E	K	E	E	K	E	E	K
X2362198.37CT	1A	65.8203	K	K	E	E	K	K	E	E	K	E	E	E	E	E	E	K	K	K	E	E	E	K	K	K	K	K	E	K	E	E	K	E	K	E	E	K	E	K	K	E	K	E	E	K	E	E	K
X1252111.48GA	1A	65.8203	K	K	E	E	K	K	E	E	K	E	E	E	E	E	E	K	K	K	E	E	E	K	K	K	K	K	E	K	E	E	K	E	K	E	E	K	E	K	K	E	K	E	E	K	E	E	K
X1210578.9AC	1A	65.8203	K	K	E	E	K	K	E	E	K	E	E	E	E	E	E	NA	K	K	E	E	E	K	K	K	K	K	E	K	E	E	K	E	K	E	E	K	E	K	K	E	K	E	E	K	E	E	K
X2263444.36AG	1A	66.4655	K	K	E	E	K	K	E	E	K	E	E	E	E	E	E	K	K	K	E	E	E	K	NA	K	NA	K	E	K	E	E	K	E	K	E	E	K	E	K	K	E	K	K	E	K	E	E	K
X1125428.16CT	1A	66.4655	K	K	E	E	K	K	E	E	K	E	E	E	E	E	E	K	K	K	E	E	E	K	K	K	K	K	E	K	E	E	K	E	K	E	E	K	E	K	K	E	K	K	E	K	E	E	K
X1114536.51GA	1A	69.0485	K	K	NA	E	K	K	E	E	K	E	E	E	E	E	E	K	K	K	E	E	E	K	K	K	K	K	E	K	E	E	K	E	K	E	E	K	E	K	K	E	K	K	E	K	E	E	K
X998133.39GT	1A	69.0485	K	K	E	E	K	K	E	E	K	E	E	E	E	E	E	K	K	K	E	E	E	K	K	K	K	K	E	K	E	E	K	E	K	E	E	K	E	K	K	E	K	K	E	K	E	E	K
X1026215.12AT	1A	69.0485	K	K	E	E	K	K	E	E	K	E	E	E	E	E	E	K	K	K	E	E	E	K	K	K	K	K	E	K	E	E	K	NA	K	E	E	K	E	K	NA	E	NA	K	E	K	NA	E	K
X1078943.45AG	1A	69.0485	K	K	E	E	K	K	E	E	K	E	E	E	E	E	E	K	K	K	E	E	E	K	K	K	K	K	E	K	E	E	K	E	K	E	E	K	E	K	K	E	K	K	E	NA	E	E	K
X990916.11CG	1A	69.0485	K	K	E	E	K	K	E	E	K	E	E	E	E	E	E	K	K	K	E	E	E	K	K	K	K	K	NA	K	E	E	K	E	K	E	NA	K	E	K	K	E	K	K	E	K	E	E	K
X1149978.14TC	1A	69.0485	K	K	E	E	K	K	E	E	K	E	E	E	E	E	E	K	K	K	E	E	E	K	K	K	K	K	E	K	E	E	K	E	K	E	E	K	E	K	K	E	K	K	E	K	E	E	K
X1126768.47GA	1A	74.2217	K	K	E	E	K	E	E	E	K	E	E	E	E	E	E	K	K	K	E	E	K	K	K	K	K	K	E	K	E	E	K	E	K	E	E	K	E	K	K	E	K	K	E	K	E	E	K
X1092409.12TC	1A	74.2217	K	K	E	E	K	E	E	E	K	E	E	E	E	E	E	K	K	K	E	E	K	K	K	K	K	K	E	K	E	NA	K	E	K	E	E	K	E	K	K	E	K	K	E	K	E	E	K
X2278971.42CT	1A	74.2217	K	K	E	E	K	E	E	E	K	E	E	E	E	E	E	K	K	K	E	E	K	K	K	K	K	K	E	K	E	E	K	E	K	E	E	K	E	K	K	E	K	K	E	K	E	E	K
X1018244.66AG	1A	74.2217	K	NA	E	E	K	E	E	E	K	E	E	E	E	E	E	K	K	K	E	E	K	K	K	K	NA	K	E	K	E	E	K	E	K	E	E	K	E	K	NA	E	K	K	E	K	E	NA	NA
X1058939.62GA	1A	74.2217	K	K	E	E	K	E	E	E	K	E	E	E	E	E	E	K	K	K	E	E	K	K	K	K	K	K	E	K	E	E	K	E	NA	E	E	NA	E	K	K	E	K	NA	E	K	E	E	K
X2264952.47CG	1A	74.2217	K	K	E	E	K	E	E	E	K	E	E	E	E	E	NA	K	K	K	E	NA	NA	NA	K	K	K	K	NA	K	E	NA	K	E	K	E	E	K	E	K	NA	NA	K	K	E	NA	NA	E	K
X1096145.36AG	1A	75.5124	K	K	E	E	K	E	E	E	K	E	E	E	E	E	K	K	K	K	E	E	K	K	K	K	K	K	E	K	E	E	K	E	K	E	E	K	E	K	K	E	K	K	K	K	E	E	K
X1114333.20AT	1A	75.5124	K	K	E	E	K	E	E	E	K	E	E	E	E	E	K	K	K	K	E	E	K	K	K	K	K	K	E	K	E	E	K	E	K	E	E	K	E	K	K	E	K	K	K	K	E	E	K
X2276374.9AG	1A	75.5124	K	K	E	E	K	E	E	E	K	E	E	E	E	E	K	K	K	K	E	E	K	K	K	K	K	K	E	K	E	E	K	E	K	E	E	K	E	K	K	NA	K	K	K	K	E	E	K
X1375547.68CT	1A	76.2789	K	K	E	E	K	NA	E	E	K	E	E	E	E	E	K	K	K	K	E	E	NA	K	K	K	K	K	E	K	E	E	K	E	K	NA	E	K	E	K	K	E	K	NA	NA	K	E	E	K
X1229178.14CT	1A	76.2789	K	K	E	E	K	E	E	E	K	E	E	E	E	E	K	K	K	K	E	E	K	K	K	K	K	K	E	K	E	E	K	E	K	E	E	K	E	K	K	E	K	K	K	K	E	E	K
X1130394.58AG	1A	76.2789	K	K	E	E	K	E	E	E	K	E	E	E	E	E	K	K	K	K	E	E	K	K	K	K	K	K	E	K	E	E	K	E	K	E	E	K	E	K	K	E	K	NA	K	K	E	E	K
X1863632.7TC	1A	76.4074	K	K	E	E	K	E	E	E	K	E	E	E	E	E	K	K	K	K	NA	E	K	K	K	K	K	K	E	K	E	E	K	E	K	E	E	E	E	K	K	E	K	K	K	K	E	E	K
X1201588.43GA	1A	79.6239	K	K	E	E	E	E	E	E	K	E	E	E	E	E	K	K	K	K	E	E	K	K	K	K	K	K	E	K	E	E	K	E	K	E	E	E	E	K	K	E	K	K	K	K	E	E	K
X1166194.57GC	1A	79.6239	K	K	E	E	E	E	E	E	K	E	E	E	E	E	K	K	K	K	E	E	K	K	K	K	K	K	E	K	E	E	K	E	K	E	E	E	E	K	K	E	K	K	K	K	NA	E	K
X1126311.16GC	1A	79.6239	K	K	E	E	E	E	E	E	K	E	E	E	E	E	K	K	K	K	E	E	K	K	K	K	K	K	E	K	E	E	K	E	K	E	E	E	E	K	NA	E	K	K	K	K	E	E	K
X989937.11CG	1A	82.2068	K	K	E	E	E	E	E	E	K	E	K	E	E	E	K	K	K	K	E	K	K	K	K	K	K	K	E	K	E	E	K	E	K	E	E	E	E	K	K	E	K	K	K	K	E	E	K
X1094520.27CT	1A	82.2068	K	K	E	E	E	E	E	E	K	E	K	E	E	E	K	K	K	K	E	K	K	K	K	K	K	K	E	K	E	E	NA	E	K	E	E	E	E	K	K	E	NA	K	K	K	E	E	K
X1211189.39TC	1A	98.2163	K	K	E	E	E	E	E	E	K	E	K	E	NA	NA	K	E	K	K	E	K	E	K	K	K	E	K	E	K	E	E	K	E	E	E	E	E	K	K	K	E	K	K	K	K	K	E	E
X3034193.34AG	1A	98.5656	K	K	E	E	E	E	E	E	K	E	K	E	E	E	K	E	K	K	E	K	E	E	K	K	E	K	E	K	E	E	K	E	E	E	E	E	K	K	K	E	K	K	K	K	K	E	E
X1008962.9GA	1A	98.5656	K	K	E	E	E	E	NA	E	K	E	K	E	E	E	K	E	K	NA	E	K	E	E	K	K	E	K	E	K	E	E	K	E	E	E	E	E	K	K	K	E	K	K	K	K	K	E	E
X1034788.51CT	1A	98.5656	K	K	E	E	E	E	E	E	K	E	K	E	E	E	K	E	K	K	E	K	E	E	K	K	E	K	E	K	E	E	K	E	E	E	E	E	K	K	K	E	K	K	K	K	K	E	E
X3021194.64TG	1A	99.5857	K	K	E	E	E	E	E	E	K	E	K	E	E	E	K	E	K	K	E	K	E	E	K	K	E	K	E	K	E	E	K	E	E	E	E	E	K	K	K	E	K	K	K	E	K	E	E
X1025998.14TC	1A	99.5857	K	K	E	E	E	E	E	E	K	E	K	E	E	E	K	E	K	K	E	K	E	E	K	K	E	K	E	K	E	E	K	E	E	E	E	E	K	K	K	E	K	K	K	E	K	E	E
X2278118.57TC	1A	99.5857	K	K	E	E	E	E	E	E	K	E	K	E	E	E	K	E	K	K	E	K	E	E	K	K	E	K	E	K	E	E	K	E	E	E	E	E	K	K	K	E	K	K	K	E	K	E	E
X2276125.37CT	1A	105.969	E	K	E	E	E	E	E	K	K	E	K	E	E	E	K	E	K	K	E	K	E	E	K	K	E	K	E	K	E	E	K	E	E	E	E	E	K	K	K	E	K	K	K	K	NA	E	E
X3064411.47AC	1A	105.969	E	K	E	E	E	E	E	K	K	E	K	E	E	E	K	E	K	K	NA	K	E	E	K	K	E	K	E	K	E	E	K	NA	E	E	E	E	K	K	K	E	K	K	K	E	K	NA	E
X2264210.64CG	1A	106.6	E	K	E	E	E	E	E	K	K	E	K	E	E	E	K	E	K	K	E	K	E	E	K	K	E	K	E	K	E	E	NA	E	E	E	E	E	K	K	K	NA	NA	K	K	K	K	E	E
X2268203.50TC	1A	106.6	E	K	E	E	E	E	E	K	K	E	K	E	E	E	K	E	K	K	E	K	E	E	K	K	E	K	E	K	E	E	K	E	E	E	E	NA	K	K	K	E	K	K	K	K	K	E	E
X2263833.49CT	1A	106.6	E	K	E	E	E	E	NA	K	K	E	NA	E	E	E	K	E	K	K	E	K	E	E	K	K	E	K	E	K	E	E	K	E	E	E	E	NA	K	K	K	E	K	K	K	NA	NA	E	E
X1368884.31GA	1A	106.6	E	K	E	E	NA	E	E	K	K	E	K	E	E	E	K	E	K	K	E	K	E	E	K	K	E	K	E	K	E	E	K	E	E	E	E	E	K	K	K	E	K	K	K	K	K	E	E
X2254818.52AG	1A	106.6	NA	K	E	E	E	E	E	K	K	E	K	E	E	E	K	E	K	K	E	K	E	E	K	K	E	K	E	K	E	E	K	E	NA	E	E	E	K	K	K	E	K	K	K	K	K	E	NA
X985057.66AG	1A	106.6	E	K	E	E	E	E	E	K	K	E	K	E	E	E	K	E	K	NA	E	K	E	E	K	K	E	K	E	K	E	E	K	E	E	E	E	E	K	K	K	E	K	K	K	K	K	E	E
X1092374.41GA	1A	106.6	E	K	E	E	E	E	E	K	K	E	K	E	E	E	K	E	K	K	E	K	E	E	K	K	E	K	E	K	E	E	K	E	E	E	E	E	K	K	K	E	K	K	K	K	K	E	E
X3064523.31CT	1A	106.6	E	NA	E	E	E	E	E	K	K	E	K	E	E	E	K	E	K	NA	E	K	E	E	K	K	E	K	E	K	E	E	K	E	E	E	E	E	K	K	K	E	K	K	K	K	K	E	E
X985133.15AG	1A	106.6	NA	K	E	E	E	E	E	K	K	E	K	E	E	E	K	E	K	K	E	K	E	E	K	K	E	K	E	K	E	E	K	E	E	E	E	E	K	K	K	E	K	K	K	K	K	E	E
X1252328.24GA	1A	106.6	E	K	E	E	E	E	E	K	K	E	K	E	E	NA	K	E	K	K	E	K	E	E	K	K	E	K	E	K	E	E	K	E	E	E	E	E	K	K	K	E	K	K	K	K	K	E	E
X1259303.42AG	1A	106.6	E	K	E	E	E	E	E	K	K	E	NA	E	E	E	K	E	K	K	E	K	E	E	K	K	E	K	E	K	E	E	K	E	E	E	E	E	K	K	K	E	K	K	K	K	K	E	E
X1003547.36GC	1A	106.6	E	K	NA	E	E	E	E	K	K	E	K	E	NA	E	K	E	K	K	E	K	E	E	K	K	E	K	E	K	E	E	K	E	E	E	E	E	K	K	K	E	K	K	K	K	NA	E	E
X1027740.43TC	1A	106.6	E	K	E	E	E	E	E	K	K	E	K	E	E	E	K	E	K	K	E	K	E	E	K	K	E	K	E	K	E	E	K	E	E	E	E	E	K	K	K	E	K	K	K	K	K	E	E
X1100056.57CT	1A	106.6	E	K	E	E	E	E	E	K	K	E	K	E	E	E	K	E	K	K	E	K	E	E	K	K	E	K	E	K	E	E	K	E	E	E	NA	E	K	K	K	E	K	K	K	K	K	E	E
X1125881.47GA	1A	106.6	E	K	E	NA	E	E	E	K	K	E	K	E	E	E	K	E	K	K	E	K	E	E	K	K	E	K	E	K	E	E	K	E	E	E	E	E	K	K	K	E	K	K	K	K	K	E	E
X3064790.16TC	1A	106.6	E	K	NA	E	E	E	E	K	K	E	K	NA	E	E	K	E	K	K	E	K	E	E	K	K	E	K	E	K	NA	E	K	E	E	E	E	E	K	K	K	E	K	K	K	K	K	E	E
X987669.11TG	1A	106.6	E	K	E	E	E	E	E	K	K	E	K	E	E	E	K	E	K	K	E	K	E	E	K	K	E	K	E	K	E	E	K	E	E	E	E	E	K	K	K	E	K	K	K	K	K	E	E
X987869.42AC	1A	106.6	E	K	E	E	E	E	E	K	K	E	K	E	E	E	K	E	K	K	E	K	E	E	K	K	E	K	E	K	E	E	K	E	E	E	E	E	K	K	K	E	NA	K	K	K	K	E	E
X1115737.46CT	1A	106.6	E	K	E	NA	E	E	E	K	K	E	K	E	E	E	K	E	K	K	E	K	E	NA	K	K	E	NA	E	K	E	E	K	E	E	E	E	E	K	K	K	NA	K	K	K	K	K	E	E
X1013439.36CT	1A	106.6	E	K	NA	E	NA	E	E	K	K	E	K	E	E	NA	K	E	K	K	E	K	E	E	K	K	E	K	NA	K	E	E	K	E	E	E	E	E	NA	NA	K	E	K	K	K	K	K	E	E
X1119171.38AG	1A	106.6	E	K	E	E	E	E	E	K	K	E	K	E	E	E	K	E	K	K	E	K	E	E	K	K	E	K	NA	NA	NA	NA	K	NA	E	E	E	E	K	K	K	E	K	K	K	K	K	E	E
X999895.45CA	1A	106.6	E	K	E	E	E	NA	E	K	K	E	K	E	NA	E	K	NA	K	K	NA	K	E	NA	K	K	NA	K	NA	NA	E	E	K	E	E	NA	NA	E	K	K	K	E	K	K	K	K	K	E	E
wPt-0128	1A	106.6	E	K	E	E	E	E	E	K	K	E	K	E	E	E	K	E	K	K	E	K	E	E	K	K	E	K	E	K	E	E	K	E	E	E	E	E	K	K	K	E	K	K	K	K	K	E	E
X1067874.29GA	1A	107.296	E	E	E	E	E	E	E	K	K	E	K	E	E	E	K	E	E	K	E	K	E	E	K	K	E	K	E	K	E	E	K	E	E	E	E	E	K	K	K	E	K	K	K	K	K	E	E
X3027986.33TC	1A	109.875	E	K	E	E	E	E	E	K	K	E	K	E	E	E	K	E	E	K	E	K	E	E	K	K	E	K	E	K	E	E	K	E	E	E	E	E	K	K	K	E	K	K	K	K	K	E	E
X3064476.32TG	1A	109.875	E	K	E	E	NA	E	E	K	K	E	K	E	E	E	K	E	NA	K	E	K	E	E	K	K	E	K	E	K	E	E	K	E	E	E	E	E	K	K	K	E	K	K	K	K	K	E	E
X1339144.7CT	1A	113.75	E	K	E	NA	E	E	E	NA	K	E	K	E	E	NA	K	NA	K	K	E	K	E	E	K	K	E	K	E	K	E	E	K	E	E	NA	E	E	K	K	K	E	K	K	K	K	NA	E	E
X997180.32CT	1A	113.75	E	K	E	E	E	E	E	K	K	E	K	E	E	E	K	E	K	K	E	K	E	E	K	K	E	K	E	K	E	E	K	E	E	E	E	E	K	K	K	E	K	NA	K	K	K	E	E
X2256474.34CT	1A	113.75	E	K	E	E	E	E	E	K	K	E	K	E	E	E	K	E	K	K	E	K	E	E	K	K	E	K	E	K	E	E	K	E	E	E	E	E	K	K	K	E	K	K	K	K	K	E	E
X1079105.52TC	1A	116.981	E	K	E	E	E	E	E	K	K	E	K	E	E	E	K	E	K	K	E	K	E	E	K	K	E	K	E	K	E	E	E	E	E	E	E	K	K	K	K	E	K	K	K	E	K	E	E
X1001398.25TG	1A	119.279	E	K	NA	E	E	E	E	K	K	E	K	E	E	E	K	E	K	K	E	K	E	E	K	K	E	K	K	K	E	E	E	E	E	E	E	K	K	K	K	E	K	K	K	E	K	E	E
X1098094.46AG	1A	119.279	E	K	E	E	E	E	E	K	K	E	K	E	E	E	K	E	NA	K	E	K	E	E	K	K	E	K	K	K	E	E	E	E	E	E	E	K	K	K	K	E	K	K	K	E	K	E	E
X3064615.6CT	1A	119.279	E	K	E	E	E	E	E	K	K	E	K	E	E	E	K	E	K	K	E	K	E	E	K	K	E	K	K	K	E	E	E	E	E	E	E	K	K	K	K	E	K	K	K	E	K	E	E
X992663.41CT	1A	119.279	E	K	E	E	E	E	E	K	K	E	K	E	E	E	K	E	K	K	E	K	E	E	K	K	E	K	K	K	E	E	E	E	E	E	E	K	K	K	K	E	K	K	K	E	K	E	E
X1119289.51CG	1A	119.279	E	K	E	E	E	E	E	K	K	E	K	E	E	E	K	E	NA	K	E	K	E	E	K	K	E	K	K	K	E	NA	E	E	E	E	E	K	K	K	K	E	K	K	K	E	K	E	E
X2259648.5AG	1A	119.279	E	K	E	E	E	E	E	K	K	E	K	E	E	E	K	E	K	K	E	K	E	E	K	K	E	K	K	K	E	NA	E	E	E	E	E	K	K	K	K	E	K	K	K	E	K	E	E
X1206867.23AT	1A	119.279	E	K	E	E	E	E	E	K	K	E	K	E	E	E	K	E	K	K	E	K	E	E	K	K	E	K	K	K	E	E	E	E	E	E	E	K	K	K	K	E	K	K	K	E	K	E	E
X1691619.67CT	1A	119.279	E	K	E	E	E	E	E	K	K	E	K	E	E	E	K	E	K	K	NA	K	E	E	K	K	E	K	K	K	E	E	E	E	NA	E	E	K	K	K	K	E	K	K	K	E	K	E	E
X1125323.58TG	1A	120.391	E	K	E	E	E	E	E	K	K	E	K	E	E	E	K	E	K	K	E	K	E	E	K	K	E	K	K	K	E	E	E	E	E	E	E	K	K	K	K	E	K	K	K	E	K	E	E
X2280712.52CA	1A	120.391	E	K	E	E	E	E	E	K	K	E	K	E	E	E	K	E	K	K	E	K	NA	E	NA	K	E	K	K	K	E	E	E	E	E	E	E	K	K	K	K	E	K	NA	K	NA	K	E	E
X2253156.16AG	1A	120.391	E	K	E	E	E	E	E	K	K	E	K	E	E	E	K	E	K	K	E	K	E	E	K	K	E	K	K	K	E	E	E	E	E	E	E	K	K	K	K	E	K	K	K	E	NA	E	E
X1093174.45TC	1A	125.855	E	K	E	E	E	E	E	K	K	E	K	E	E	NA	K	E	K	E	E	K	E	E	K	K	K	K	K	K	E	E	E	E	E	E	E	K	NA	K	K	E	K	K	K	E	NA	E	E
X3020917.35GA	1A	127.137	E	NA	E	E	E	E	NA	NA	K	E	K	E	E	E	K	E	K	E	E	K	E	E	K	K	NA	K	K	K	E	E	E	E	E	E	E	K	K	K	NA	E	NA	K	K	E	NA	E	E
X3023789.27TC	1A	127.424	E	K	E	E	E	E	E	K	K	E	K	E	E	E	K	E	K	E	E	K	E	E	K	K	K	K	K	K	E	K	E	E	E	E	E	K	K	K	K	E	NA	K	K	E	K	E	E
X1863372.11CT	1A	127.424	E	K	E	E	E	E	E	K	K	E	K	E	E	E	K	E	K	E	E	K	NA	E	K	K	K	K	K	K	E	K	E	E	E	E	E	K	NA	K	K	E	K	K	K	E	K	E	E
wPt-6853	1A	127.424	E	K	E	E	E	E	E	K	K	E	K	E	E	E	K	E	K	E	E	K	E	E	K	K	K	K	K	K	E	K	E	E	E	E	E	K	K	K	K	E	K	K	K	E	K	E	E
X1218555.50GA	1A	127.424	NA	K	E	E	E	E	E	K	K	E	K	E	E	E	K	E	K	E	E	K	E	E	K	K	K	K	K	K	E	K	E	E	E	E	E	K	K	K	K	E	K	K	K	E	K	E	E
wPt-5274	1A	128.18	E	K	E	E	E	E	E	K	K	E	K	E	E	E	K	E	K	E	E	K	E	E	K	E	K	K	K	K	E	K	E	E	E	E	E	K	K	K	K	E	K	K	K	E	K	E	E
wPt-0164	1A	128.18	E	K	E	E	E	E	E	K	K	E	K	E	E	E	K	E	K	E	E	K	E	E	K	E	K	K	K	K	E	K	E	E	E	E	E	K	K	K	K	E	K	K	K	E	K	E	E
wPt-6754	1A	128.18	E	K	E	E	E	E	E	K	K	E	K	E	E	E	K	E	K	E	E	K	E	E	K	E	K	K	K	K	E	K	E	E	E	E	E	K	K	K	K	E	K	K	K	E	K	E	E
X1092148.55CT	1A	128.18	E	K	E	E	E	E	E	K	K	E	K	E	E	E	K	K	K	E	E	K	E	E	K	E	K	K	K	K	E	K	E	E	E	E	E	K	K	K	K	E	K	K	K	E	K	E	E
wPt-0432	1A	130.808	E	K	E	E	E	E	E	K	K	E	K	E	E	E	K	E	K	E	E	K	E	E	K	E	K	K	K	K	E	K	E	E	E	E	E	K	K	K	K	E	K	K	K	E	K	E	E
X993363.8AG	1A	131.068	E	K	E	E	E	NA	NA	K	K	NA	K	E	E	E	K	E	K	E	E	K	E	E	K	E	K	K	K	K	NA	NA	E	E	NA	NA	E	K	NA	NA	K	E	K	NA	K	E	K	E	E
wPt-6005	1A	131.068	E	K	E	E	E	E	E	K	K	E	NA	E	E	E	K	E	NA	E	E	K	E	E	K	E	K	K	K	K	E	K	E	E	E	E	E	K	K	K	K	NA	K	K	K	E	NA	NA	E
X993502.49GA	1A	131.068	E	K	E	E	E	E	E	K	K	E	K	E	E	E	K	E	K	E	E	K	E	E	K	E	K	K	K	K	E	K	E	E	E	K	E	K	K	K	K	E	K	K	K	E	K	E	E
X2260436.34CA	1A	132.255	E	K	E	E	E	E	E	K	K	E	K	E	E	E	K	E	K	E	E	K	E	E	K	E	K	K	K	K	E	K	E	E	E	K	E	K	K	K	K	E	NA	K	K	E	K	E	E
X992499.48AG	1A	132.936	E	K	NA	E	E	E	E	K	K	E	K	E	E	E	K	E	K	E	E	K	E	E	K	E	K	NA	K	K	E	K	E	E	E	K	E	K	K	K	K	E	K	K	K	E	K	E	E
X1274604.57CT	1A	132.936	E	K	E	E	E	E	E	K	K	E	K	E	E	E	K	E	K	E	E	K	E	E	K	E	K	K	K	K	E	K	E	E	E	K	E	K	K	K	K	E	K	K	K	E	K	E	E
X979477.42GA	1A	132.936	E	K	E	E	E	E	E	K	K	E	K	E	E	E	K	E	K	E	E	K	E	E	K	E	K	K	K	K	E	K	E	E	E	K	E	K	K	K	K	E	K	K	K	E	K	E	E
wPt-2855	1A	136.17	E	K	E	E	E	E	E	K	K	E	K	E	E	E	K	E	E	E	E	K	E	E	K	E	K	K	K	K	E	K	E	E	E	K	E	K	K	K	K	E	K	E	K	E	K	E	E
X2276661.27GA	1A	136.17	E	K	E	E	E	E	E	K	K	E	K	E	E	E	K	E	E	E	E	K	E	E	K	E	K	K	K	K	NA	K	E	E	E	K	E	K	K	K	K	E	K	E	K	E	K	E	E
X977845.29GA	1A	136.818	E	K	E	E	E	E	E	K	K	E	K	E	E	E	K	E	E	E	E	K	K	E	K	E	K	K	K	K	E	K	E	E	E	K	E	K	K	K	K	E	K	E	K	E	K	E	E
X2262964.52TC	1A	138.442	E	K	E	E	E	E	E	K	K	E	K	E	E	E	K	E	E	E	E	K	E	E	K	E	K	K	K	K	E	NA	E	E	E	K	E	K	K	K	K	E	K	E	K	E	K	E	NA
X1237384.44TC	1A	138.442	E	K	E	E	E	E	E	K	K	E	K	E	E	E	K	E	E	E	E	K	E	E	K	E	K	K	K	K	E	K	E	E	E	K	E	K	K	K	K	E	K	E	K	E	K	E	E
X2261019.29TC	1A	138.442	E	K	E	E	E	E	E	K	K	E	K	E	E	E	K	E	E	E	E	K	E	E	K	E	K	K	K	K	E	K	E	E	E	K	E	K	K	K	K	E	K	E	NA	E	K	E	E
X2267633.29TA	1A	138.442	E	K	E	E	E	E	E	K	K	E	K	E	E	E	K	E	NA	E	E	K	E	E	K	E	K	K	K	K	E	K	E	E	E	K	NA	K	K	K	K	E	K	E	K	E	K	E	E
X1243497.10GA	1A	138.442	E	K	E	E	E	E	E	K	K	E	K	E	E	E	K	E	E	E	E	K	E	E	K	E	K	K	K	K	E	K	E	E	E	K	E	K	K	K	K	E	K	E	K	E	K	E	E
X1092167.18AT	1A	141.344	E	K	E	E	E	E	E	K	K	E	NA	E	E	E	K	E	E	E	E	K	E	E	K	E	K	K	K	K	E	K	E	E	E	K	E	K	K	K	K	E	K	E	K	E	K	E	K
X3064564.53CA	1A	141.344	E	K	E	E	E	E	E	K	K	E	K	E	E	E	K	E	E	E	E	K	E	E	NA	E	K	E	K	K	E	K	E	E	E	K	E	K	K	K	K	E	K	E	K	E	K	E	K
ksm0117b	1B	0	K	K	K	E	K	K	K	K	K	K	E	K	K	K	K	K	E	E	K	K	K	E	E	E	E	K	E	K	E	K	E	E	E	E	E	K	E	E	E	E	K	E	E	E	K	K	K
X1128786.68CT	1B	0	K	K	K	E	K	K	K	K	K	K	E	K	K	K	K	K	E	E	K	K	K	E	E	E	E	K	E	K	E	K	E	E	E	E	E	K	E	E	E	E	K	E	E	E	K	K	K
WPT-1560	1B	0	K	K	K	E	K	K	K	K	K	K	E	K	NA	K	K	K	E	E	K	K	K	E	E	E	E	K	E	K	E	K	E	E	E	E	E	K	E	E	E	E	K	E	E	E	K	K	K
psp3000	1B	0	K	K	K	E	K	K	K	K	K	K	E	K	K	K	K	K	E	E	K	K	K	E	E	E	E	K	E	K	E	K	E	E	E	E	E	K	E	E	E	E	K	E	E	E	K	K	K
wPt-2052	1B	3.6152	K	K	K	E	K	K	K	K	K	K	E	K	K	K	K	K	E	E	K	K	K	E	E	E	E	K	NA	K	E	K	E	E	NA	NA	E	K	NA	E	NA	E	K	E	E	E	K	K	K
X1011232.16TC	1B	10.4337	K	K	K	NA	K	K	K	K	K	K	E	K	K	K	K	K	E	E	K	K	K	E	E	E	E	K	E	K	E	E	E	E	E	K	E	K	K	E	E	E	K	E	E	E	K	K	E
X1091033.8CT	1B	14.9622	K	K	K	E	K	K	K	K	K	K	E	E	K	K	K	K	NA	E	K	K	K	E	E	E	E	K	E	K	E	E	E	E	E	K	E	K	K	E	K	E	K	E	E	E	K	K	E
X1034851.28TA	1B	14.9622	K	K	K	E	K	K	K	K	K	K	E	E	K	K	K	K	E	E	K	K	K	E	E	E	E	K	E	K	E	E	E	E	E	K	E	K	K	E	K	E	K	E	E	E	K	K	E
wPt-2762	1B	16.2528	K	K	K	E	K	K	K	K	K	K	E	E	K	K	K	K	E	E	K	K	K	E	E	E	E	K	E	K	E	E	E	E	K	K	E	K	K	E	K	E	K	E	E	E	K	K	E
X1088442.30CA	1B	16.2528	K	K	K	E	K	K	K	K	K	K	E	E	K	K	K	K	E	E	K	K	K	E	E	K	E	K	E	K	E	E	E	E	K	K	E	K	K	E	K	E	K	E	E	E	K	K	E
X1037755.63CT	1B	16.2528	E	K	K	E	K	K	K	K	K	K	E	E	K	K	K	K	E	E	K	K	K	E	E	E	E	K	E	K	E	E	E	E	K	K	E	K	K	E	K	E	K	E	E	E	K	K	E
X1020931.8GA	1B	16.2528	K	K	K	E	K	K	K	K	K	K	E	NA	K	K	K	K	E	E	K	K	K	E	E	E	E	K	E	K	E	E	E	E	K	K	E	K	K	E	K	E	K	E	E	E	K	K	E
X1095372.22CT	1B	16.2528	K	K	K	E	K	K	K	K	NA	K	E	E	K	K	K	K	E	E	K	K	K	E	E	E	E	K	E	K	E	E	E	E	K	K	E	K	K	E	K	E	K	E	E	E	K	K	E
X1253163.22AC	1B	16.2528	K	K	K	E	K	K	K	K	K	K	E	E	K	K	K	K	E	E	K	K	K	E	E	E	E	K	E	K	E	E	E	E	K	K	E	K	K	E	K	E	K	E	E	E	K	K	E
X987796.57GC	1B	16.2528	K	K	K	E	K	K	K	K	K	K	E	E	K	K	K	K	E	E	K	K	K	E	E	E	E	K	E	K	E	E	E	E	K	K	NA	K	K	E	K	E	K	E	E	E	K	K	E
X100000721.29TG	1B	16.2528	K	K	K	E	K	K	K	K	K	K	E	E	K	K	K	K	E	E	K	K	K	E	E	E	E	K	E	K	E	E	E	E	K	K	E	K	K	E	K	E	K	E	E	E	K	K	E
X1096291.21AG	1B	16.2528	K	K	K	E	K	K	K	K	K	K	E	E	K	K	K	K	E	E	K	K	K	E	E	E	E	K	E	K	E	E	E	E	K	K	E	K	K	E	K	E	K	E	E	E	K	K	E
wPt-1139	1B	16.2528	K	K	K	E	K	K	K	K	K	K	E	E	K	K	K	K	E	E	K	K	K	E	E	E	E	K	E	K	E	E	E	E	K	K	E	K	K	E	K	E	K	E	E	E	K	K	E
X1062295.10GA	1B	16.2528	K	K	K	E	K	K	K	K	K	K	E	E	K	K	K	K	E	E	K	K	K	E	E	E	E	K	E	K	E	E	E	E	K	K	E	K	K	E	K	E	K	E	E	E	K	K	E
wPt-5801	1B	16.2528	K	K	K	E	K	K	K	K	K	K	E	E	K	K	K	K	E	E	K	K	K	E	E	E	E	K	E	K	E	E	E	E	K	K	E	NA	K	NA	K	E	K	E	E	E	K	K	E
X3026808.36TC	1B	16.2528	K	K	K	E	K	K	K	K	K	K	E	E	K	K	K	K	E	E	K	K	K	E	E	E	E	K	E	K	E	E	E	E	K	K	E	K	K	E	K	E	K	E	E	E	K	K	E
X1085487.34AT	1B	16.2528	NA	K	K	E	K	K	K	K	K	K	E	E	K	K	K	K	E	E	K	K	K	E	E	E	E	K	E	K	E	E	E	E	K	K	E	K	K	E	K	E	K	E	E	E	K	K	E
WPT-1116	1B	16.2528	K	K	K	E	K	K	K	K	K	K	E	E	K	NA	K	K	E	E	K	K	K	E	E	E	E	K	E	K	E	E	E	E	K	K	E	K	K	E	K	E	K	E	E	E	K	K	E
X986079.28AC	1B	16.2528	K	K	K	E	K	K	K	K	K	K	E	E	K	K	K	K	E	E	K	K	K	E	E	E	E	K	E	K	E	E	E	E	K	K	E	K	K	E	K	E	K	E	E	E	K	K	E
X1129928.47GC	1B	16.894	NA	K	K	E	K	K	K	K	K	K	E	E	K	K	K	K	E	E	K	K	K	E	E	E	E	K	E	K	E	E	E	E	K	K	E	K	K	E	K	E	K	E	E	E	K	K	E
X1101541.37CT	1B	16.894	K	K	K	E	K	K	K	K	K	K	E	E	K	K	K	K	E	E	K	K	K	E	E	E	E	K	E	K	E	E	E	E	K	K	E	K	K	E	K	E	K	E	E	E	K	K	E
X3064899.31AG	1B	16.894	K	K	K	E	K	K	K	K	K	K	E	E	K	K	K	K	E	E	K	K	K	E	E	E	E	K	E	K	E	E	E	E	K	K	E	K	K	E	K	E	K	E	E	E	K	K	E
wPt-3753	1B	16.894	K	K	K	E	K	K	K	NA	K	K	E	E	K	NA	K	K	E	E	K	K	K	E	E	E	E	K	E	K	E	E	E	E	K	K	E	K	K	E	K	E	K	E	E	E	K	K	NA
X1115814.25GC	1B	19.4783	K	K	K	E	K	K	K	K	K	K	E	E	K	K	K	K	E	E	K	K	K	E	E	E	E	K	E	K	E	E	E	E	K	K	E	K	K	E	K	E	K	E	E	E	K	K	E
wPt-7833	1B	19.4783	K	K	K	E	NA	K	NA	NA	K	K	E	NA	NA	K	K	K	E	E	K	K	K	E	E	E	E	K	E	K	E	E	E	E	K	K	E	K	K	E	K	E	K	E	NA	E	K	K	E
X1164559.16CT	1B	20.125	K	K	K	E	K	K	K	K	K	K	E	E	K	K	K	K	E	E	K	K	K	E	E	E	E	K	E	K	E	E	E	E	K	K	E	K	K	E	K	E	K	E	E	E	K	E	E
X3027732.61GT	1B	20.125	K	K	K	E	K	K	K	K	K	K	NA	NA	K	K	K	K	E	E	K	K	K	E	NA	E	E	K	E	K	E	E	E	E	K	K	E	K	K	E	K	E	K	E	E	E	K	E	E
X1864032.55TC	1B	31.2739	K	E	E	E	K	K	K	K	K	K	E	E	K	K	K	K	E	E	K	K	K	E	E	E	E	K	E	K	E	E	E	E	K	K	K	K	K	E	K	E	K	E	K	E	K	E	E
X3021598.17AG	1B	31.2739	K	E	E	E	K	K	K	K	K	K	E	E	K	K	K	K	E	NA	K	K	K	E	E	E	E	K	E	K	E	E	E	E	K	K	K	K	K	E	K	E	K	E	K	E	K	E	E
X2256926.61CT	1B	31.2739	K	E	E	E	K	K	K	K	K	K	E	E	K	K	K	K	NA	E	K	K	K	E	E	E	E	K	E	K	E	E	E	E	K	K	K	K	K	E	K	E	K	E	K	E	K	E	E
X1212160.45TC	1B	31.2739	K	E	E	E	K	K	K	K	K	K	NA	E	K	K	K	K	E	E	K	K	K	E	E	E	E	K	E	K	NA	NA	NA	E	K	K	K	K	K	E	K	E	K	E	K	E	NA	E	E
X2256926.15TA	1B	31.2739	K	E	NA	E	K	NA	K	K	K	K	E	NA	K	K	K	K	E	E	K	K	K	E	E	E	E	K	E	K	E	E	E	E	K	K	K	K	K	NA	K	E	K	E	K	E	K	E	E
X1062494.18GA	1B	31.2739	K	E	E	E	K	K	K	K	K	K	E	E	K	K	NA	K	E	E	K	K	K	E	E	E	E	NA	E	K	E	E	E	E	K	K	NA	K	K	E	K	E	K	E	K	E	K	E	E
X1060489.13GC	1B	31.2739	K	E	E	E	K	K	K	K	K	K	E	E	K	K	K	K	E	E	K	K	K	E	E	E	E	K	E	K	E	E	E	E	K	K	K	K	K	E	K	E	K	E	K	E	K	E	E
X1060489.21CT	1B	31.2739	K	E	E	E	K	K	K	K	K	K	E	E	K	K	K	K	E	E	K	K	K	E	E	E	E	K	E	K	E	E	E	E	K	K	K	K	K	E	K	E	K	E	K	E	K	E	E
WPT-1684	1B	31.2739	K	NA	E	E	K	K	K	K	K	NA	E	E	K	K	K	K	E	NA	K	K	K	E	E	E	E	K	NA	K	E	E	E	E	K	K	K	K	K	NA	K	NA	K	E	K	E	K	E	E
BARC0008	1B	31.2739	K	E	E	E	K	K	K	K	K	K	E	E	K	K	K	K	E	E	K	K	K	E	E	E	E	K	E	K	E	NA	E	E	K	K	K	K	K	E	K	E	K	E	K	E	K	E	E
X981720.34CG	1B	31.2739	K	E	E	E	K	K	K	K	K	K	E	E	K	K	K	K	E	E	K	K	K	E	E	E	E	K	E	K	E	E	E	E	K	K	K	K	K	E	K	E	K	E	K	E	K	E	E
X1121017.63TC	1B	33.2604	K	E	E	E	K	K	K	NA	K	K	E	E	K	K	K	K	E	E	K	K	K	K	E	E	E	K	E	K	E	E	E	E	NA	K	K	K	K	E	K	E	K	E	K	E	NA	E	E
X992333.61CA	1B	33.2604	K	E	E	E	K	K	K	K	K	K	E	E	K	K	K	K	E	E	K	K	K	K	E	E	E	K	E	K	E	E	E	E	K	K	K	K	K	E	K	E	K	E	K	E	K	E	E
X1097413.37TC	1B	33.2604	K	E	E	E	K	K	K	K	K	K	E	E	K	K	K	K	E	E	K	K	K	K	E	E	E	K	E	K	E	E	E	E	K	K	K	K	K	E	K	E	K	E	K	E	K	E	E
X1199799.26CT	1B	33.2604	K	E	E	E	K	K	K	K	K	K	E	E	K	K	K	K	E	E	K	K	K	K	E	E	E	K	E	K	E	E	E	E	K	K	K	NA	K	E	K	E	K	E	K	E	K	E	E
X1214036.28GT	1B	33.2604	K	E	E	E	K	K	K	K	K	NA	E	E	K	K	K	K	E	E	NA	NA	K	K	E	E	E	K	E	K	E	E	E	E	K	K	K	K	K	E	K	E	K	E	K	E	K	E	E
X1090241.18CG	1B	35.8948	K	E	E	E	K	E	K	K	K	K	E	E	K	K	K	K	NA	E	K	K	K	K	E	E	E	K	E	K	E	E	E	E	K	K	K	K	K	E	K	E	K	E	K	E	K	E	E
X1036841.25TG	1B	35.8948	K	E	E	E	K	E	K	K	K	K	E	E	K	K	K	K	E	E	K	K	K	K	E	E	E	K	E	K	E	E	E	E	K	K	K	K	K	E	K	E	NA	E	K	E	K	E	E
X1044020.58CT	1B	35.8948	K	E	E	E	K	E	K	NA	K	K	E	E	K	K	K	K	E	E	K	K	K	K	E	E	E	K	E	K	E	E	E	E	K	K	K	K	K	E	K	E	K	E	K	E	K	E	E
X1048228.65AG	1B	35.8948	K	E	E	E	K	E	K	K	K	K	E	E	K	K	K	K	E	E	NA	K	K	K	E	E	NA	K	E	K	E	E	E	E	K	K	K	K	K	E	NA	NA	K	E	K	E	K	E	E
X999482.59TC	1B	35.8948	K	E	E	E	K	E	K	K	K	K	E	E	K	K	K	K	E	E	K	K	K	K	E	E	E	K	E	K	E	E	E	E	K	K	K	K	K	E	K	E	K	E	K	E	K	E	E
X1202359.10TG	1B	35.8948	K	E	E	E	K	E	K	K	K	K	E	E	K	K	K	K	E	E	K	K	K	K	E	E	E	K	E	K	E	E	E	E	K	K	K	K	K	E	K	E	K	E	K	E	K	E	E
X3024078.5AC	1B	36.54	K	E	E	E	K	E	K	K	K	K	E	E	K	K	K	K	E	E	K	K	K	K	E	E	E	K	E	K	E	E	E	E	K	K	K	K	K	E	K	E	K	E	K	E	K	E	E
X2278300.50AG	1B	36.54	K	E	E	E	K	E	K	K	K	K	E	E	K	K	K	K	E	E	K	K	NA	K	E	E	E	K	E	K	E	E	E	E	K	K	K	K	K	E	K	E	K	E	K	E	K	E	E
X2280196.18GA	1B	36.54	K	E	E	E	K	E	K	K	NA	K	E	E	K	K	K	K	E	E	K	K	K	K	E	E	E	K	NA	K	E	E	E	E	NA	K	K	K	K	E	K	E	K	E	K	E	K	E	E
X1220771.62TC	1B	36.54	K	E	E	E	K	E	K	K	K	K	E	E	K	K	K	K	E	E	K	K	K	K	E	E	E	K	E	K	E	E	E	NA	K	K	K	K	NA	NA	K	E	K	E	K	E	K	E	E
hbe0384	1B	36.54	K	E	E	E	K	E	K	K	K	K	E	E	K	K	K	K	E	E	K	K	K	K	E	E	E	K	E	K	E	E	E	E	K	K	K	K	K	E	K	E	K	E	K	E	K	E	E
X1091354.41AG	1B	37.1852	K	E	E	E	K	E	K	K	K	K	E	E	K	K	K	K	E	E	K	K	K	K	E	E	E	K	E	K	E	E	E	E	K	K	K	K	K	E	K	E	K	E	K	E	K	E	K
X3064752.35GA	1B	37.1852	NA	E	E	E	K	E	K	K	K	K	E	E	K	K	K	K	E	E	K	K	K	K	E	E	E	K	E	NA	E	E	E	E	K	K	K	K	K	E	K	E	K	E	K	E	K	E	K
X1023072.20CA	1B	37.1852	K	E	E	E	K	E	K	K	K	K	E	E	K	K	K	K	E	E	K	K	K	K	E	E	E	K	E	K	E	E	E	E	K	K	K	K	K	E	K	E	K	E	K	E	K	E	K
X1110537.36TA	1B	37.8304	K	E	E	E	K	E	K	K	K	K	E	E	K	K	K	K	E	E	K	K	NA	K	E	E	E	K	E	K	E	E	E	E	K	K	K	K	K	E	K	E	K	E	K	E	K	E	K
X996717.38AG	1B	37.8304	K	E	E	E	K	E	K	K	K	K	E	E	K	K	K	K	E	E	K	K	K	K	E	E	E	K	E	K	E	E	E	E	NA	K	K	K	K	E	K	E	K	E	K	E	K	E	K
X1166131.62GA	1B	37.8304	K	E	E	E	K	E	K	NA	K	K	E	E	K	K	K	K	NA	E	K	K	K	K	E	E	E	K	E	K	E	E	E	E	K	K	K	K	K	E	K	E	K	E	K	E	K	E	K
X1279838.61CT	1B	37.8304	K	E	E	E	K	E	K	NA	K	K	NA	E	K	K	K	K	E	E	K	K	K	NA	E	E	NA	K	E	K	E	E	E	NA	K	K	K	K	K	E	K	NA	K	E	K	E	K	E	K
X1130877.37AG	1B	40.4134	K	E	E	E	K	K	K	K	K	K	E	E	K	K	K	K	E	E	K	K	K	K	E	E	E	K	E	K	E	E	E	E	K	K	K	K	K	E	K	E	K	E	K	E	K	E	K
barc0137	1B	40.4134	K	E	E	E	K	K	K	K	K	K	E	E	K	K	K	K	E	E	K	K	K	K	E	E	E	K	E	K	E	E	E	E	K	K	K	K	K	E	K	E	K	E	K	E	K	E	K
X1023910.43AC	1B	41.0586	K	E	E	E	K	K	K	K	K	K	E	E	K	K	K	K	E	E	K	K	K	K	E	E	E	K	E	K	E	E	E	E	K	K	K	K	K	E	K	E	K	E	K	E	K	E	K
X1090571.35GA	1B	41.0586	K	E	E	E	NA	K	K	K	K	K	E	E	K	K	K	K	E	E	K	K	K	K	E	E	E	K	E	K	E	E	E	E	K	K	K	NA	K	E	K	E	NA	E	K	E	K	E	K
X1092395.38CG	1B	41.0586	K	E	E	E	K	K	K	K	K	K	E	E	K	K	K	K	E	E	K	K	K	K	E	E	E	K	E	K	E	E	E	E	K	K	K	K	K	E	K	E	K	E	K	E	NA	E	K
X1212812.20CT	1B	41.0586	NA	E	E	E	K	K	NA	K	K	K	E	E	K	K	K	K	E	E	NA	K	K	K	E	E	E	K	E	K	E	E	E	E	K	K	K	K	K	E	K	E	K	E	K	E	K	E	K
X1681936.6TC	1B	41.0586	K	E	E	E	K	K	K	K	K	K	E	E	K	K	K	K	E	E	K	K	K	K	E	E	E	K	E	K	E	E	E	E	K	K	K	K	K	E	K	E	K	E	K	E	K	E	K
X2278352.60AC	1B	41.0586	K	E	E	E	K	K	K	K	K	K	E	E	K	K	K	K	E	E	K	K	K	K	E	E	E	K	E	K	E	E	E	E	K	K	K	K	K	E	K	E	K	E	K	E	K	E	K
X979170.59CG	1B	41.0586	K	E	E	E	K	K	K	K	K	K	E	E	K	K	K	K	E	E	K	K	K	K	E	E	E	K	E	K	E	E	E	E	K	K	K	K	K	E	K	E	K	E	K	NA	K	E	K
X991290.6TC	1B	41.0586	K	E	NA	E	K	K	K	K	K	K	E	E	K	K	K	K	E	E	K	K	K	K	E	E	E	K	E	K	E	E	E	E	K	K	K	K	K	E	K	E	K	E	K	E	K	E	K
X1206603.9CT	1B	41.0586	K	E	E	E	K	K	K	K	NA	K	E	E	K	K	K	K	E	E	K	K	K	K	E	E	E	K	E	K	E	NA	E	E	K	K	K	K	K	E	K	E	K	E	NA	E	K	E	K
X1114515.44CG	1B	41.0586	K	E	E	E	K	K	K	K	K	K	E	E	K	K	K	K	E	E	K	K	K	K	E	E	E	K	E	K	E	E	E	E	K	K	K	K	K	E	K	E	K	E	K	E	K	E	K
X2306630.5GC	1B	41.0586	K	E	E	E	K	K	K	K	K	K	E	E	NA	K	K	K	E	E	K	K	K	NA	E	E	E	K	E	K	E	E	E	E	K	K	NA	K	K	E	K	E	K	E	K	E	K	E	K
stm0080tctg	1B	41.0586	K	E	E	E	K	K	K	K	K	K	E	E	K	K	K	K	E	E	K	K	K	K	E	E	E	K	E	K	E	E	E	E	K	K	K	K	K	E	K	E	K	E	K	E	K	E	K
X1000608.8AG	1B	41.0586	K	E	E	E	K	K	K	K	K	K	E	E	K	K	K	K	E	E	K	K	K	K	E	E	E	K	E	K	E	E	E	E	K	K	K	K	K	E	K	E	K	K	K	E	K	E	K
X1063043.51AG	1B	41.0586	K	E	E	E	K	K	K	K	K	K	E	E	K	K	K	K	E	E	K	K	K	K	E	E	E	K	E	K	E	E	E	E	K	K	K	K	K	E	K	E	K	E	K	E	K	E	K
gwm0011	1B	42.995	K	E	E	E	K	K	K	K	K	K	E	E	K	K	K	K	E	E	K	K	K	K	E	E	E	K	E	K	E	E	E	E	K	K	K	K	K	E	K	E	K	E	K	E	K	E	K
X1062366.9CT	1B	45.5775	K	E	E	E	K	K	K	K	K	K	E	E	K	K	K	K	E	E	K	K	K	K	E	E	E	K	E	K	E	E	E	E	K	K	K	K	K	E	K	E	K	E	K	E	K	E	K
X1204599.33GA	1B	45.5775	K	E	E	E	K	K	K	K	K	K	E	E	K	K	K	NA	E	E	K	K	NA	K	E	E	E	K	E	K	E	E	E	E	K	K	K	K	K	E	K	E	K	E	K	E	K	E	K
X1126000.19TC	1B	45.5775	K	E	E	E	K	K	K	K	K	K	E	E	K	K	K	K	E	E	K	K	K	K	E	E	E	K	E	K	E	E	E	E	K	K	K	K	K	E	K	E	K	E	K	E	K	E	K
X1205775.46GA	1B	45.5775	K	E	E	E	K	K	K	K	K	K	E	E	K	K	K	K	E	E	K	K	NA	K	E	E	E	K	E	K	NA	E	E	E	K	K	NA	K	K	E	K	E	K	E	K	E	NA	E	K
X1024654.36TG	1B	46.2232	K	NA	E	E	K	K	K	K	K	K	E	E	K	K	K	K	E	E	K	K	K	K	E	E	E	K	E	K	E	E	E	E	K	K	K	K	K	E	K	E	K	NA	K	E	K	E	K
X1040327.47CT	1B	46.2232	K	E	E	E	K	K	K	K	K	K	E	E	K	K	K	K	E	E	K	K	K	K	E	E	E	K	E	K	E	E	E	E	K	K	K	K	K	E	K	E	K	E	K	E	K	E	K
X1065218.52TC	1B	46.2232	K	E	E	E	K	K	K	K	K	K	E	E	K	K	K	K	E	E	K	K	K	K	E	E	E	K	E	K	E	E	E	E	NA	K	K	K	K	E	K	E	K	E	K	E	K	E	K
X1088521.26GA	1B	46.2232	K	E	E	E	K	K	K	K	K	K	E	E	K	K	K	K	E	E	K	K	K	K	E	E	E	K	E	K	E	E	E	E	K	K	K	K	K	E	K	E	K	E	K	E	K	E	K
X1208797.27AG	1B	46.2232	K	E	E	E	K	K	K	K	K	K	E	E	K	K	K	K	E	E	K	K	K	K	E	E	E	K	E	K	E	E	E	E	K	K	K	K	K	E	K	E	K	E	K	E	K	E	K
X1212076.55AG	1B	46.2232	K	E	E	E	K	K	K	K	K	K	E	E	K	K	K	K	E	E	K	K	K	K	E	E	E	K	E	K	E	E	E	E	K	K	K	K	K	E	K	E	K	E	K	E	K	E	K
X3028745.26GC	1B	46.2232	K	E	E	E	K	K	K	K	K	K	E	E	K	K	K	K	E	E	K	K	K	K	E	E	E	K	E	K	E	E	E	E	K	K	K	K	K	E	K	E	K	E	K	E	K	E	K
X3064366.40AT	1B	46.2232	NA	NA	E	E	K	K	K	K	NA	K	E	E	K	K	K	K	E	E	K	K	K	K	E	E	E	K	E	K	E	E	E	E	K	K	K	K	K	E	K	E	K	E	K	E	K	E	K
X1023337.47TC	1B	46.2232	K	E	E	E	K	K	K	K	K	K	E	E	K	K	K	K	E	E	K	K	K	K	E	NA	E	K	E	K	E	E	E	E	K	K	K	K	K	E	K	NA	K	E	K	E	K	E	K
X1129780.16GT	1B	46.2232	K	E	E	E	K	K	K	K	NA	K	E	E	K	K	K	K	E	E	K	NA	K	K	E	E	NA	K	E	K	E	E	E	E	K	K	K	K	K	E	NA	E	K	NA	K	E	K	E	K
cfe0257	1B	46.2232	K	E	E	E	K	K	K	K	K	K	E	E	K	K	K	K	E	E	K	K	K	K	E	E	E	K	E	K	E	E	E	E	K	K	K	K	K	E	K	E	K	E	K	E	K	E	K
X1000810.6CG	1B	52.7109	K	E	K	E	K	K	K	K	K	E	E	E	K	K	K	K	E	E	K	K	K	K	E	E	K	E	E	E	E	E	E	E	K	K	K	K	K	E	K	E	K	E	K	E	K	E	K
X1064807.57AG	1B	52.7109	K	E	K	E	K	K	K	K	K	E	E	E	K	K	K	K	NA	E	K	K	K	K	E	E	K	E	E	E	E	E	E	E	K	K	K	K	K	E	K	E	K	E	K	E	K	E	K
X1091605.41AG	1B	52.7109	K	E	K	E	K	K	K	K	K	E	E	E	K	K	K	K	E	NA	K	K	K	K	E	E	K	E	E	E	E	E	E	E	K	K	K	K	K	E	K	E	K	E	K	E	K	E	K
X2255213.6GA	1B	52.7109	K	E	K	E	K	K	K	K	K	E	E	E	K	K	K	K	E	E	K	K	NA	K	E	E	K	E	E	E	E	E	E	E	K	K	K	K	K	E	K	E	K	E	K	E	K	E	K
X3023551.7GA	1B	52.7109	K	E	K	E	K	K	K	K	NA	E	E	E	K	K	K	K	E	E	K	K	K	K	E	E	K	E	E	E	E	E	E	E	K	K	K	K	K	E	K	E	K	E	K	E	K	E	K
X995057.40GC	1B	52.7109	K	E	K	E	K	K	K	K	K	E	E	E	K	K	K	K	E	E	K	K	K	K	E	E	K	E	E	E	E	E	E	E	K	K	K	K	K	E	K	E	K	E	NA	E	K	E	K
X1012300.10GA	1B	52.7109	K	E	K	E	K	K	K	K	K	E	E	E	K	K	K	K	E	E	K	K	K	K	E	E	K	E	E	E	E	NA	E	E	K	K	K	K	K	E	K	E	K	E	K	E	K	E	K
X1032134.46AG	1B	52.7109	K	E	K	E	K	K	K	K	K	E	E	E	K	K	K	K	E	E	K	K	K	K	E	E	K	E	NA	E	E	E	E	E	K	K	K	K	K	E	K	E	K	E	K	E	K	E	NA
WPT-8279	1B	53.3561	K	E	K	E	K	K	K	K	K	NA	NA	E	K	K	K	K	E	E	K	K	K	K	E	NA	K	E	E	E	E	E	E	E	K	K	K	K	K	E	K	E	K	E	K	E	K	E	K
X1074839.44AC	1B	53.3561	K	E	K	NA	K	K	K	K	K	E	E	E	K	K	K	K	E	E	K	K	K	K	E	E	K	E	E	E	E	E	E	E	K	K	K	K	K	E	K	E	K	E	K	E	K	E	K
X2280381.67TC	1B	53.3561	K	E	K	E	K	K	NA	K	K	E	E	E	K	K	K	K	E	E	NA	K	K	K	E	E	K	E	E	E	E	E	E	E	K	K	K	K	K	E	K	E	K	E	K	E	K	E	K
gluB1x7	1B	53.3561	K	E	K	E	K	K	K	K	K	E	E	E	K	K	K	K	E	E	K	K	K	K	E	E	K	E	E	E	E	E	E	E	K	K	K	K	K	E	K	E	K	E	K	E	K	E	K
X1668384.64CT	1B	54.0013	K	E	K	E	K	K	K	K	K	E	E	E	K	K	K	K	E	E	K	K	K	K	E	E	K	E	E	E	E	E	E	E	K	K	K	K	K	E	K	E	K	E	K	E	K	E	K
X2277541.52AC	1B	54.0013	K	E	K	E	K	K	K	K	K	E	E	E	K	K	K	K	E	E	K	K	K	K	E	E	K	E	E	E	E	E	E	E	K	K	K	K	K	E	K	E	K	E	K	E	K	E	K
X2279403.65CT	1B	54.0013	K	E	K	NA	K	K	K	K	K	E	NA	E	K	K	K	K	E	E	K	K	K	K	E	E	K	E	E	E	E	E	E	E	K	K	K	K	K	E	K	E	K	E	K	E	K	E	K
X3026224.25GT	1B	54.0013	NA	E	K	E	K	K	K	K	K	E	E	E	K	K	NA	K	E	E	K	K	K	K	E	E	K	E	E	E	E	E	E	E	K	K	K	K	K	E	K	E	K	E	K	E	K	E	K
X1018563.26AC	1B	55.1746	K	E	K	E	K	K	K	K	K	E	E	E	K	K	K	K	E	E	K	K	NA	K	E	E	K	E	E	E	E	E	E	E	K	K	K	K	NA	E	K	E	K	E	K	E	K	E	K
X1004052.68AG	1B	55.1746	K	E	K	E	K	K	K	K	K	E	E	E	K	K	K	K	E	E	NA	K	K	K	E	E	K	E	E	E	E	E	E	E	K	K	K	K	K	E	K	E	K	E	K	E	K	E	K
X1004273.61GC	1B	55.1746	K	E	K	E	K	K	K	K	K	E	E	E	K	K	K	K	E	E	K	K	K	K	E	E	K	E	E	E	E	E	E	E	K	K	K	K	K	E	K	E	K	E	K	E	K	E	K
X990377.36GC	1B	55.1746	K	E	K	E	K	K	K	K	K	E	E	E	K	K	K	K	E	E	K	K	K	K	E	E	K	E	E	E	E	E	E	E	K	K	K	K	K	E	K	E	K	E	K	E	K	E	K
X1089763.33CT	1B	56.3479	K	E	K	E	K	K	K	K	K	E	E	E	K	K	K	K	E	E	NA	K	K	K	E	E	K	E	E	E	E	E	E	E	K	K	K	K	K	E	K	E	K	E	K	E	K	E	K
WPT-2315	1B	56.9931	K	E	K	E	K	K	K	K	K	E	E	E	K	K	K	K	E	E	K	K	K	K	E	E	K	E	E	E	E	E	E	E	NA	K	K	K	K	E	K	E	K	E	K	E	K	E	K
WPT-0506	1B	56.9931	K	E	K	E	K	K	K	K	K	E	E	E	K	K	K	K	E	E	K	K	K	K	E	E	K	E	E	E	E	E	E	E	K	K	K	K	K	NA	K	E	K	E	K	E	K	NA	K
X1003008.39GC	1B	56.9931	K	E	K	E	K	K	K	K	K	E	E	E	K	K	K	K	E	E	K	K	K	K	E	E	K	E	E	E	E	E	E	E	K	K	K	K	K	E	K	E	K	E	K	E	K	E	K
X1043194.59CG	1B	56.9931	K	E	K	E	K	K	K	K	K	E	E	E	K	K	K	K	E	E	K	K	K	K	E	E	K	E	E	E	E	E	E	E	K	K	K	K	K	E	K	E	K	E	K	E	K	E	K
X1093490.28GA	1B	56.9931	K	E	K	E	K	K	K	K	K	E	E	E	K	K	K	K	E	E	K	K	K	K	E	E	K	E	E	E	E	E	E	E	K	NA	K	K	K	E	K	E	K	E	K	E	NA	E	K
X1095511.21GT	1B	56.9931	K	E	K	E	K	K	K	K	K	E	E	E	K	K	K	K	E	E	K	K	K	K	E	E	K	E	E	E	E	E	E	E	K	K	K	K	K	E	K	E	K	E	K	NA	K	E	K
X1135449.33AG	1B	56.9931	K	E	K	E	K	K	NA	K	K	NA	E	E	K	K	K	K	E	E	K	K	K	K	E	E	K	E	E	E	E	E	E	E	K	K	K	K	K	E	K	E	K	E	K	E	K	E	K
X2262729.14GA	1B	56.9931	K	E	K	E	K	K	K	K	K	E	E	E	K	K	NA	K	E	E	K	K	K	K	E	E	NA	E	E	E	E	E	E	E	K	K	K	K	K	E	K	E	K	E	K	E	K	E	K
WPT-3227	1B	56.9931	K	E	K	E	K	K	K	K	K	E	E	E	K	K	K	K	E	E	K	K	K	K	E	E	K	E	E	E	E	E	E	E	K	K	K	K	K	E	K	E	K	E	K	E	K	E	K
X992144.33TG	1B	56.9931	K	E	K	E	K	K	K	K	K	E	E	E	K	K	K	K	E	E	K	K	NA	K	E	E	K	E	E	E	E	E	E	E	K	K	K	K	K	E	K	E	K	E	K	E	K	E	K
X986384.62TC	1B	56.9931	NA	E	K	NA	K	K	K	K	K	E	E	E	K	K	K	K	E	E	K	K	K	K	E	E	NA	E	E	E	E	E	E	E	K	K	K	K	K	E	K	E	K	E	K	E	K	E	K
X1004426.10AG	1B	56.9931	K	E	K	E	NA	K	K	NA	K	E	E	E	K	K	K	K	E	E	K	K	K	K	E	E	K	E	E	E	E	E	E	E	K	K	K	K	K	E	K	E	NA	E	K	E	K	E	K
X1079766.43TC	1B	56.9931	K	E	K	E	K	K	NA	K	NA	E	NA	E	K	NA	K	K	E	E	K	K	K	K	E	E	K	E	NA	NA	E	E	E	NA	NA	K	K	NA	NA	E	K	E	K	E	K	E	K	E	K
X1081747.27TC	1B	56.9931	K	E	K	E	K	K	NA	K	K	E	E	E	K	K	K	K	E	E	K	K	K	K	E	E	K	E	E	E	E	NA	E	E	K	NA	K	K	K	E	K	E	K	E	NA	E	NA	E	K
wPt-0705	1B	56.9931	K	E	K	E	K	K	K	K	K	E	E	E	K	K	K	K	E	E	K	K	K	K	E	E	K	E	E	E	E	E	E	E	K	K	K	K	K	E	K	E	K	E	K	E	K	E	K
WPT-0202	1B	56.9931	K	E	K	E	K	K	K	K	K	E	E	E	K	K	K	K	E	E	K	K	K	K	E	E	K	E	E	E	E	E	E	E	K	K	K	K	K	E	K	E	K	E	K	E	K	E	K
Ex_c7447	1B	56.9931	K	E	K	E	K	K	NA	K	K	E	E	E	K	K	K	K	E	E	K	K	K	K	E	E	K	E	E	E	E	E	E	E	K	K	K	K	K	E	K	E	K	E	K	E	K	E	K
cfd0048a	1B	56.9931	K	E	K	E	K	K	K	K	K	E	E	E	K	K	K	K	E	E	K	K	K	K	E	E	K	E	E	E	E	E	E	E	K	K	K	K	K	E	K	E	K	E	K	E	K	E	K
X1134677.57GT	1B	60.2234	K	E	K	E	K	K	K	E	K	E	K	E	K	K	K	K	E	E	K	K	K	K	E	E	K	E	E	E	E	E	E	E	K	K	K	K	E	E	K	E	K	E	K	E	K	E	K
X1029624.32TC	1B	60.2234	K	E	K	E	K	K	K	E	K	E	K	E	K	K	K	K	E	E	K	K	K	K	E	E	K	E	E	E	E	E	E	E	K	K	K	K	K	E	K	E	K	E	K	E	K	E	K
X1219886.55AG	1B	60.2234	K	E	K	E	K	K	K	E	K	E	K	E	K	K	K	K	E	E	K	K	K	K	E	E	K	E	E	E	E	E	E	E	K	K	K	K	K	E	K	E	K	E	K	E	K	E	K
X1220264.15GC	1B	60.2234	K	E	K	E	K	K	K	E	K	E	NA	E	K	K	K	K	E	E	NA	K	K	K	E	E	K	E	E	E	E	E	E	E	K	K	K	K	K	E	K	E	K	E	K	E	K	E	K
X1695125.9TA	1B	60.2234	K	E	K	E	K	K	K	E	K	E	K	E	K	K	K	K	E	E	K	K	K	K	E	E	K	E	E	E	E	E	E	E	K	K	K	K	K	E	K	E	K	E	K	E	K	E	K
X2259299.24GT	1B	60.2234	K	E	K	E	K	K	K	E	K	E	K	E	K	K	K	K	E	E	K	K	K	K	E	E	K	E	E	E	E	E	E	E	K	K	K	K	K	E	K	E	K	E	K	E	K	E	K
X1129596.12GA	1B	60.2234	K	E	K	E	K	K	K	E	K	E	K	E	K	K	K	K	E	E	K	K	K	K	E	E	K	E	E	E	NA	E	E	E	K	K	K	K	K	E	K	E	K	E	K	E	K	E	K
X1114862.31CG	1B	60.2234	K	E	K	E	K	NA	K	E	K	E	K	NA	NA	NA	K	K	NA	E	NA	K	K	K	E	E	K	E	NA	E	E	E	E	E	K	NA	K	NA	K	E	K	E	K	E	NA	E	K	E	K
X1235358.57AC	1B	60.2234	K	E	K	E	K	K	NA	E	K	E	K	E	K	K	K	K	E	NA	K	K	K	K	E	E	K	E	E	E	E	E	E	E	K	K	K	K	K	NA	NA	E	NA	NA	NA	NA	K	E	K
X1034084.32CT	1B	60.2234	K	E	K	E	K	K	E	E	K	E	K	E	K	K	K	K	E	E	K	E	K	K	E	E	K	E	K	E	E	E	E	E	K	K	K	K	E	E	K	E	K	E	K	K	E	E	K
X1054439.11AT	1B	66.0561	K	E	K	E	K	K	E	E	K	E	K	E	K	K	K	K	E	E	K	E	K	K	E	E	K	E	K	E	E	E	E	E	K	K	K	K	E	E	K	E	K	E	K	K	NA	E	K
X1074158.5CT	1B	66.0561	K	E	K	E	K	K	E	E	K	E	K	E	K	K	K	K	E	E	K	E	K	K	E	E	K	E	K	E	E	E	E	E	K	K	K	K	E	E	K	E	K	E	K	K	E	E	K
X1204085.36GA	1B	66.0561	K	E	K	E	K	K	E	E	K	E	K	E	K	K	K	K	E	E	K	E	K	K	E	E	K	E	K	E	E	E	E	E	K	K	K	K	E	E	K	E	K	E	K	K	E	E	K
X2258021.10CT	1B	66.0561	NA	E	NA	E	K	K	E	E	K	E	K	E	NA	K	K	K	E	E	K	E	K	K	E	E	K	E	K	E	E	E	E	E	K	K	K	NA	E	E	K	E	NA	E	K	K	E	E	K
X2261292.11CG	1B	66.0561	K	E	K	E	K	K	E	E	K	E	K	E	K	K	K	K	E	E	K	E	K	K	E	E	K	E	K	E	E	E	E	E	K	K	K	K	E	E	K	E	K	E	K	K	E	E	K
X3064440.35AG	1B	66.0561	K	E	K	E	NA	K	E	E	K	E	K	E	K	K	K	K	E	E	K	E	K	K	E	E	K	E	K	E	E	E	NA	E	K	K	K	K	E	E	K	E	K	E	NA	K	E	E	K
X3064922.24CA	1B	66.0561	K	E	K	E	K	K	E	E	K	E	K	E	K	K	K	K	E	E	K	E	K	K	E	NA	K	E	K	E	E	E	E	E	K	K	K	K	E	E	K	NA	K	E	K	K	E	E	K
X1000048.19AG	1B	66.0561	K	E	K	E	K	K	E	E	K	E	K	E	K	K	K	K	E	E	K	E	NA	K	E	E	K	E	K	E	E	E	E	E	K	K	K	K	E	E	K	E	K	E	NA	K	E	E	K
X3022501.27TA	1B	66.0561	K	E	K	E	K	K	NA	E	K	E	K	E	K	K	NA	K	E	E	K	E	NA	K	NA	E	K	E	NA	E	E	E	E	E	K	K	NA	K	E	E	K	E	NA	E	NA	K	E	E	K
X3025163.21CT	1B	66.0561	NA	E	K	E	K	K	E	E	K	E	K	E	K	K	NA	K	E	E	K	E	K	NA	E	E	NA	E	K	E	E	NA	E	E	K	K	K	K	E	E	K	E	K	E	K	K	E	E	K
X2263055.59GA	1B	84.2375	K	E	E	E	K	K	E	E	K	E	K	E	NA	E	K	K	E	E	K	E	K	E	NA	E	K	K	K	K	E	NA	E	E	K	NA	NA	NA	E	E	NA	K	K	E	K	K	E	E	NA
2263055	1B	84.2375	K	E	E	E	K	K	E	E	K	E	K	E	NA	E	K	K	E	E	K	E	K	E	NA	E	K	K	K	K	E	NA	E	E	K	NA	NA	NA	E	E	NA	K	K	E	K	K	E	E	NA
X1061145.36AG	1B	84.9374	K	E	E	E	K	K	E	E	K	E	NA	E	K	E	K	K	E	E	K	E	K	E	NA	E	K	K	K	K	E	K	E	E	K	K	K	K	E	E	K	K	K	E	K	K	E	E	K
X1047210.54CG	1B	84.9374	K	E	E	E	K	NA	E	E	K	E	K	E	K	E	K	K	E	E	K	E	K	E	E	E	K	K	K	K	E	K	E	E	K	K	K	K	E	E	K	K	K	E	K	K	E	E	K
Ku_c4951	1B	84.9374	K	E	E	E	K	K	E	E	K	E	K	E	K	E	K	K	E	E	K	E	K	E	E	E	K	K	K	K	E	K	E	E	K	K	K	K	E	E	K	K	K	E	K	K	E	E	K
Ku_c39862	1B	84.9374	K	E	E	E	K	K	E	E	K	E	K	E	K	E	K	K	E	E	K	E	K	E	E	E	K	K	K	K	E	K	E	E	K	K	K	K	E	E	K	K	K	E	K	K	E	E	K
1047210	1B	84.9374	K	E	E	E	K	NA	E	E	K	E	K	E	K	E	K	K	E	E	K	E	K	E	E	E	K	K	K	K	E	K	E	E	K	K	K	K	E	E	K	K	K	E	K	K	E	E	K
X1666488.63GC	1B	84.9374	K	E	E	E	K	K	E	E	K	E	K	E	K	E	K	K	E	E	K	E	K	E	E	E	K	K	K	K	E	K	E	E	K	K	K	K	E	E	K	K	K	E	K	K	E	E	K
X3064484.11AG	1B	84.9374	K	E	E	E	K	K	E	E	K	E	K	E	K	E	K	K	E	E	K	E	K	E	E	E	NA	K	K	K	E	K	E	E	K	K	K	K	E	E	K	K	K	E	K	K	E	E	K
X1108680.16TG	1B	84.9374	K	E	E	E	K	K	E	E	K	E	K	E	K	E	K	K	E	E	K	E	K	E	E	E	K	K	K	K	E	K	E	E	K	NA	K	K	E	E	K	K	K	E	K	K	E	E	K
1108680	1B	84.9374	K	E	E	E	K	K	E	E	K	E	K	E	K	E	K	K	E	E	K	E	K	E	E	E	K	K	K	K	E	K	E	E	K	NA	K	K	E	E	K	K	K	E	K	K	E	E	K
Tae1BL214F12	1B	84.9374	K	E	E	NA	K	K	E	E	K	E	K	E	K	E	K	K	E	E	K	E	K	E	E	E	K	K	K	K	E	K	E	E	K	K	K	K	E	E	K	K	K	E	NA	K	E	E	K
wPt-9809	1B	84.9374	K	E	E	E	K	K	E	E	K	E	K	E	K	E	K	K	E	E	K	E	K	E	E	E	K	K	K	K	E	K	E	E	K	K	K	K	E	E	K	K	K	E	K	K	E	NA	K
WPT-3475	1B	95.3875	K	E	K	E	K	K	E	E	K	E	K	E	K	E	K	K	E	E	E	E	K	E	E	E	K	K	E	K	E	K	E	E	E	K	K	K	K	E	K	K	K	E	K	K	E	E	K
wPt-2526	1B	95.3875	K	E	K	E	K	K	E	E	K	E	K	E	K	E	K	K	E	E	E	E	K	E	E	E	K	K	E	K	E	K	E	E	E	K	K	K	K	E	K	K	K	E	K	K	E	E	K
WPT-0944	1B	95.3875	K	E	K	E	K	K	E	E	K	E	K	E	NA	E	K	K	E	E	E	E	K	E	E	E	K	K	E	K	E	K	E	E	E	K	K	K	K	E	K	K	K	E	K	K	E	NA	K
WPT-4129	1B	95.3875	K	E	K	E	K	K	E	E	K	E	K	E	K	E	K	K	E	E	E	E	K	E	E	E	K	K	E	K	E	K	E	E	E	K	K	K	K	NA	K	K	K	E	K	K	E	E	K
X1203589.67AG	1B	96.0509	K	E	K	E	K	K	E	E	K	E	K	NA	K	E	K	K	E	E	E	E	K	E	E	E	K	K	E	K	E	K	E	E	E	K	K	K	K	E	K	K	K	E	K	K	E	E	K
X1074770.42TC	1B	96.6961	K	E	K	E	K	K	E	K	K	E	K	E	K	E	K	K	E	E	E	E	K	E	E	E	K	K	E	K	E	K	E	E	E	K	K	K	K	E	K	K	K	E	K	K	E	E	K
X1083078.59CG	1B	96.6961	K	E	K	E	K	K	E	K	K	E	K	E	K	E	K	K	E	E	E	E	K	E	E	E	K	K	E	K	E	K	E	E	E	K	K	K	K	E	K	K	K	E	K	K	E	E	K
X1088931.23GT	1B	96.6961	K	E	K	E	K	K	E	K	K	E	K	E	K	E	K	K	E	E	E	E	K	E	E	E	K	K	E	K	E	K	E	E	E	K	K	K	K	E	K	K	K	E	K	K	E	E	K
X1088931.48CT	1B	96.6961	K	E	K	E	K	NA	E	K	K	E	K	E	K	E	K	K	E	E	E	E	K	E	E	E	K	K	E	K	E	NA	E	E	E	K	K	K	K	E	K	K	K	E	K	K	E	E	K
X1120451.19GC	1B	96.6961	K	E	K	E	K	K	E	K	K	E	K	E	K	E	K	K	E	E	E	E	K	E	E	E	K	K	E	K	E	K	E	E	E	K	K	K	K	E	K	K	K	E	K	K	E	E	K
X1005607.36GA	1B	100.047	K	E	K	E	K	K	E	K	K	E	K	E	K	E	K	K	E	E	E	E	K	E	E	E	K	K	E	K	E	E	E	E	E	K	K	K	K	K	E	K	K	E	K	K	E	E	K
X2263979.50AG	1B	100.243	K	E	K	E	K	K	E	K	K	E	K	E	K	E	K	K	E	NA	E	E	NA	E	E	E	K	K	E	K	E	K	E	E	E	K	K	K	K	K	E	K	K	E	K	K	E	E	K
X1218477.58GA	1B	104.65	K	E	K	K	K	K	E	K	E	E	K	E	K	E	K	K	E	E	E	E	K	E	E	E	K	K	E	NA	E	E	E	K	E	E	K	K	K	K	E	K	K	E	K	K	E	E	K
wmc0830	1B	105.303	K	E	K	K	K	K	E	K	E	E	K	E	K	E	K	K	E	E	E	E	K	E	E	E	K	K	E	K	E	E	E	K	E	E	K	K	K	K	E	K	K	E	K	K	E	E	K
X1021257.54CA	1B	105.303	K	E	K	K	K	K	E	K	E	E	K	E	K	E	K	K	E	E	E	E	K	E	E	E	K	K	E	K	E	E	E	K	E	E	K	K	K	K	E	K	K	E	K	K	E	E	K
wmc0044.R2	1B	105.303	K	E	K	K	K	K	E	K	E	E	K	E	K	E	K	K	E	E	E	E	K	E	E	E	K	K	E	K	E	E	E	K	E	E	K	K	K	K	E	K	K	E	NA	K	E	E	K
wmc0719	1B	105.303	K	E	K	K	K	K	E	K	E	E	K	E	K	E	K	K	E	E	E	E	K	E	E	E	K	K	E	K	E	E	NA	K	E	E	K	K	K	K	E	K	K	E	K	K	E	E	K
X3064679.36GA	1B	105.303	K	E	K	K	K	K	E	NA	E	E	K	E	K	E	K	K	E	E	E	E	K	E	E	E	K	K	E	K	E	E	E	K	E	E	K	K	K	K	E	K	K	E	K	K	E	E	K
X2259307.64CA	1B	105.303	K	E	K	K	K	K	E	K	E	E	K	E	K	E	K	K	E	E	E	E	K	E	E	E	K	K	E	K	E	E	E	K	E	E	K	K	K	K	E	K	K	E	K	K	E	E	K
X1107996.60TG	1B	105.303	K	E	K	K	K	K	E	K	E	E	K	E	K	E	K	K	E	E	E	E	K	E	E	E	K	K	E	K	E	E	E	K	E	E	K	K	NA	K	E	K	K	E	K	K	E	E	K
X1125746.46TA	1B	105.303	K	E	K	K	K	K	E	K	E	E	NA	E	K	E	K	K	E	E	E	E	K	E	NA	E	K	K	E	K	E	E	E	K	E	E	K	K	K	K	E	K	NA	E	K	NA	E	E	K
psp3100	1B	110.482	K	E	K	K	K	K	E	K	E	E	K	E	K	E	K	K	E	E	E	E	K	E	E	E	NA	K	E	K	E	E	K	K	E	E	K	K	K	K	E	K	K	E	K	K	E	E	K
X1071085.41AG	1B	110.482	K	E	K	K	K	K	E	K	E	E	E	E	K	E	K	K	E	E	E	E	K	E	E	E	K	K	E	K	E	E	K	K	E	E	K	K	K	K	E	K	K	E	K	K	E	E	K
X1099936.23GA	1B	110.482	K	E	K	K	K	K	E	K	E	E	E	E	K	E	K	K	E	E	E	E	K	E	E	E	K	K	E	K	E	E	K	K	E	E	K	K	K	K	E	K	K	E	K	K	E	E	K
X3022279.30CG	1B	110.482	K	E	K	K	K	K	E	K	E	E	E	E	K	E	K	K	E	E	E	E	K	E	E	E	K	K	E	K	E	E	K	K	E	E	K	K	K	K	E	K	K	E	K	K	E	E	K
X3026898.28GT	1B	110.482	K	E	K	K	K	K	E	K	E	E	E	E	K	E	K	K	E	E	E	E	K	E	E	E	K	K	E	K	E	E	K	K	E	E	K	K	K	K	E	K	K	E	K	K	E	E	K
X1108504.50AG	1B	110.482	K	E	K	K	K	K	E	K	E	E	E	E	K	E	K	NA	E	E	E	E	K	E	E	E	K	K	E	K	E	E	K	K	E	E	K	K	K	K	E	K	K	E	K	K	E	E	K
X1093720.30AG	1B	110.482	K	E	K	K	K	K	E	K	E	E	E	E	K	E	K	K	E	E	E	E	K	E	E	E	K	K	E	K	E	E	K	K	E	E	K	K	K	K	E	K	K	E	K	K	E	E	K
X2278625.9CT	1B	110.482	K	E	K	K	K	K	E	K	E	E	NA	NA	K	E	K	K	E	NA	E	E	K	E	E	E	K	K	E	K	E	E	K	NA	E	E	K	K	K	K	E	K	K	E	K	K	E	E	K
X3028154.39CG	1B	110.482	K	E	K	K	K	K	E	K	E	E	E	E	K	E	K	K	E	E	E	E	K	E	E	E	K	K	E	K	E	E	K	K	E	E	K	K	K	K	E	K	K	E	K	E	E	E	K
WMC0059	1B	110.482	K	E	K	K	NA	K	E	K	E	E	E	E	K	E	K	K	E	E	E	E	K	E	E	E	K	K	E	K	E	E	K	K	E	E	K	K	K	K	E	K	K	E	K	K	E	E	K
gpw3178	1B	110.482	K	E	K	K	K	K	E	K	E	E	E	E	K	E	K	K	E	E	E	E	E	E	E	E	K	K	E	K	E	E	E	K	E	E	K	K	K	K	E	K	K	E	K	K	E	E	K
stm0658acag	1B	110.482	K	E	K	K	K	K	E	K	E	E	E	E	K	E	K	K	E	E	E	E	NA	E	E	E	K	K	E	K	E	E	K	K	E	E	K	NA	K	K	E	K	K	E	K	K	E	E	K
X1023196.39AG	1B	110.482	K	E	K	K	K	K	E	K	E	E	E	E	K	E	K	K	E	E	E	E	K	E	E	E	K	K	E	K	E	E	K	K	E	E	K	K	K	K	E	K	K	E	K	K	E	E	K
X2266964.57AG	1B	110.482	K	E	K	K	K	K	E	NA	E	E	E	E	K	E	K	K	E	NA	E	E	K	E	E	E	K	K	E	K	E	E	K	K	E	E	K	K	NA	K	NA	K	K	E	K	K	E	E	K
X1110815.62GT	1B	114.361	K	E	K	K	K	E	E	K	E	E	E	E	K	E	K	K	E	E	E	E	K	E	E	E	K	K	E	K	E	E	NA	K	E	E	K	K	K	NA	E	K	NA	E	K	K	E	E	K
wPt-1770	1B	114.361	K	E	K	K	K	E	E	K	E	E	E	E	K	E	K	K	E	E	E	E	K	E	E	E	K	K	E	K	E	E	K	K	E	E	K	K	K	K	E	K	K	E	K	K	E	E	K
X1015997.5GA	1B	114.361	K	E	K	K	K	E	E	K	E	E	E	E	K	E	E	K	E	E	E	E	K	E	E	E	K	K	E	E	E	E	K	K	E	E	K	K	K	K	E	K	K	E	K	K	E	E	K
X1215478.50CT	1B	115.651	K	E	K	K	K	E	E	NA	E	E	E	NA	NA	E	K	K	E	E	E	E	K	E	E	E	K	K	E	K	E	E	K	K	E	E	K	K	K	K	E	NA	K	E	K	K	NA	E	K
X1088442.9CT	1B	115.651	K	E	K	K	K	E	E	K	E	E	E	E	K	E	K	K	E	E	E	E	K	E	E	E	K	K	E	K	E	E	K	K	E	E	K	K	K	K	E	K	K	E	K	K	K	E	K
X1011161.40CT	1B	119.53	K	E	K	K	K	E	E	K	E	E	E	E	K	E	K	K	NA	E	E	E	K	E	E	E	K	K	E	K	E	E	K	K	E	NA	K	K	K	NA	E	K	K	E	K	K	E	K	K
X1237805.11TC	1B	119.53	K	E	K	NA	K	E	E	K	E	E	E	E	K	E	K	K	E	E	E	E	K	E	E	E	K	K	E	K	E	E	K	K	E	E	K	K	K	K	E	K	K	E	K	K	E	K	K
X2332851.34GC	1B	119.53	K	E	K	K	K	E	E	K	E	E	E	E	K	E	K	K	E	E	E	E	K	E	E	E	K	K	E	K	E	E	K	K	E	E	K	K	K	K	E	K	K	E	K	K	E	K	K
X3064765.26TC	1B	119.53	K	E	K	K	K	E	E	K	E	E	E	E	K	E	K	K	E	E	E	E	K	E	E	E	K	K	E	K	E	E	K	K	E	E	K	K	K	K	E	K	K	E	K	K	E	K	K
X994956.44GA	1B	119.53	K	E	K	K	K	E	E	K	E	E	E	E	K	E	K	K	E	E	E	E	K	E	E	E	K	K	E	K	E	E	K	K	E	E	K	K	K	K	E	K	K	E	K	K	E	K	K
X996082.15CG	1B	119.53	K	E	K	K	K	E	E	K	E	E	E	E	K	E	K	K	E	E	E	E	K	E	E	E	K	K	E	K	E	E	K	K	E	E	K	K	K	K	E	K	K	E	K	K	E	K	K
X3030959.14AG	1B	119.53	K	E	K	K	NA	E	E	K	E	E	E	E	K	E	K	K	E	E	E	E	K	E	E	NA	K	K	E	K	E	E	K	K	E	E	NA	K	K	K	NA	K	K	E	K	K	E	K	K
X1010194.29CG	1B	119.53	K	E	K	K	K	E	E	K	E	E	E	E	K	E	K	K	E	E	E	E	K	E	E	E	K	K	E	K	E	E	K	K	E	E	K	K	K	K	E	K	K	E	K	K	E	K	K
X3022981.22TC	1B	119.53	K	E	K	K	K	E	E	K	E	E	E	NA	K	E	K	K	E	E	E	E	K	E	E	E	K	K	E	K	E	E	K	K	E	E	K	K	K	K	E	K	K	E	K	K	E	K	K
X1166021.41GA	1B	119.53	K	E	K	K	K	E	NA	K	E	E	E	E	K	E	K	K	E	E	E	E	K	E	E	E	K	NA	E	K	E	E	K	K	E	E	K	K	NA	K	E	K	K	E	K	K	E	K	K
wPt-1973	1B	119.53	K	E	K	K	K	E	E	K	E	E	E	E	K	E	K	K	E	E	E	E	K	E	E	E	K	K	E	K	E	E	K	K	E	E	K	K	K	K	E	K	K	E	K	K	E	NA	K
X1022619.16CT	1B	119.53	K	E	K	K	K	E	E	K	E	E	E	E	K	E	K	K	E	E	E	E	K	E	E	E	K	K	E	K	E	E	K	K	E	E	K	K	K	K	E	K	K	E	K	K	E	K	K
cfe0026	1B	120.821	K	E	K	E	K	E	E	K	E	E	E	E	K	NA	K	K	E	E	E	E	K	K	E	E	K	K	E	K	E	E	K	K	E	NA	K	K	K	K	E	K	K	E	K	K	NA	K	K
X1127123.27GT	1B	120.821	K	E	K	E	K	NA	E	K	E	NA	E	E	K	E	K	K	E	E	NA	E	K	K	E	E	K	K	NA	K	E	E	K	K	E	E	K	K	K	K	E	K	K	E	K	K	E	K	K
X2264915.40TC	1B	120.821	K	E	K	E	K	E	E	K	E	E	E	E	K	NA	K	K	E	E	E	E	K	K	E	E	K	K	E	K	E	E	K	K	E	E	K	K	K	K	E	K	K	E	K	K	E	K	K
X2264881.33GC	1B	120.821	K	E	K	E	K	E	E	K	E	E	E	E	K	E	K	K	E	E	NA	E	K	K	E	E	K	K	E	K	E	E	K	K	E	E	K	K	K	K	E	K	K	E	K	K	E	K	K
X992448.43GA	1B	120.821	K	E	K	E	K	E	E	K	E	E	E	E	K	E	NA	NA	E	E	E	E	K	K	E	E	NA	K	NA	K	E	E	K	K	E	E	K	K	K	K	E	K	K	E	NA	K	E	K	K
wmc0728	1B	120.821	K	E	K	E	K	E	E	K	E	E	E	E	NA	NA	K	K	NA	NA	E	E	K	K	E	NA	K	K	E	K	E	E	K	NA	E	E	K	K	K	K	E	K	K	E	K	K	E	K	K
wPt-4971	1D	0	K	E	E	E	K	E	E	K	E	E	E	E	E	K	E	E	K	E	NA	NA	K	E	K	NA	K	E	K	K	K	NA	K	NA	K	E	NA	E	E	E	K	K	E	E	K	K	E	E	E
X1237068.11CA	1D	3.30319	K	E	E	E	E	E	E	E	E	E	E	E	E	E	E	E	K	E	E	K	K	E	K	K	K	E	K	K	K	E	K	E	K	E	E	E	E	K	K	K	E	E	K	K	E	NA	E
wPt-9181	1D	3.30319	K	E	E	NA	E	E	E	NA	E	E	E	E	E	E	E	E	K	E	E	K	K	E	K	K	K	E	NA	K	K	E	K	E	K	E	E	E	E	NA	NA	K	E	E	NA	K	E	E	E
X1189967.47GC	1D	4.43433	K	E	E	E	E	E	E	E	E	E	E	E	NA	E	E	E	K	E	E	K	K	NA	K	K	K	K	K	NA	K	NA	K	E	K	E	E	E	E	K	K	K	E	NA	NA	K	E	E	NA
X2249152.50CA	1D	4.86612	K	E	E	E	E	E	E	E	E	E	E	E	E	E	E	E	K	E	E	K	K	E	K	K	K	E	K	K	K	E	K	E	K	E	E	E	E	K	K	K	E	E	K	K	E	E	E
X2257002.67AG	1D	21.6572	K	K	E	E	E	NA	K	NA	NA	E	E	E	K	K	E	E	K	NA	E	K	K	E	K	K	K	K	NA	E	K	E	K	K	NA	NA	E	E	E	K	NA	K	NA	E	K	NA	E	E	K
wmc0432	1D	21.6572	K	K	E	E	E	K	K	K	K	E	E	E	K	K	E	E	K	K	E	K	K	E	K	K	K	K	K	E	K	E	K	K	K	K	E	E	E	K	K	K	K	E	K	K	E	E	K
wPt-0786	1D	21.6572	K	K	E	E	E	K	K	K	K	E	E	E	K	K	E	E	K	K	E	K	K	E	K	K	K	K	K	E	K	E	K	K	K	K	E	E	E	K	K	K	K	E	K	K	E	E	K
X1125686.42AT	1D	21.6572	K	K	E	E	E	K	K	K	K	E	E	E	K	K	E	E	K	K	E	K	K	E	K	K	K	K	K	E	K	E	K	K	K	K	E	E	E	K	K	K	K	E	K	K	E	E	K
X2257004.63AT	1D	21.6572	K	K	E	E	E	K	K	K	NA	E	E	E	K	K	E	E	K	K	E	K	NA	E	NA	K	NA	K	K	E	K	E	K	K	K	K	E	E	E	K	K	NA	K	E	NA	K	E	E	K
X1020582.55AG	1D	21.6572	K	K	E	E	E	K	K	K	K	E	E	E	K	K	E	E	K	K	E	K	K	E	K	K	K	K	K	E	K	E	K	K	K	K	E	E	E	K	K	K	K	E	K	K	E	E	K
X1019993.7AG	1D	23.4313	K	K	E	E	E	K	K	K	K	E	E	E	K	K	E	E	K	K	E	K	K	E	K	K	K	K	K	E	K	E	K	K	K	K	E	E	E	K	K	E	K	E	K	K	E	E	K
wPt-7953	1D	23.6832	K	K	E	E	E	K	K	K	K	NA	E	E	K	K	E	E	K	K	E	K	K	E	K	K	K	K	K	E	K	E	K	K	K	K	E	E	E	K	K	E	K	E	K	K	E	E	K
X1128734.25GA	1D	23.6832	K	NA	E	E	E	K	K	K	K	E	E	E	K	K	NA	E	K	K	E	NA	K	E	K	NA	K	K	K	E	K	E	K	NA	K	K	E	E	E	K	K	E	K	E	K	K	E	E	K
X1228408.42GC	1D	23.6832	K	K	E	E	E	K	K	K	K	E	E	E	K	K	E	E	K	K	E	K	K	E	K	K	K	K	K	E	K	E	K	K	K	K	E	E	E	K	K	E	K	E	K	K	E	E	K
wPt-3738	1D	24.5408	K	K	E	E	E	K	K	K	K	NA	E	E	K	K	E	E	K	K	E	K	K	E	K	K	K	K	K	E	K	E	K	K	K	K	E	E	E	K	K	E	K	E	K	K	E	E	K
X1040722.36AG	1D	24.5408	K	K	E	E	E	K	K	K	K	E	E	E	K	K	E	E	K	K	E	K	K	E	K	K	K	K	K	E	K	E	K	K	K	K	E	E	E	K	K	E	K	E	K	K	E	E	K
X3028391.10AG	1D	24.5408	K	K	E	E	E	K	K	K	K	E	E	E	K	K	E	E	K	K	E	K	K	E	K	K	K	K	K	E	K	E	K	K	K	K	E	E	E	K	K	E	K	E	K	K	E	E	K
X1091758.38GT	1D	24.7081	K	K	E	E	E	K	K	K	NA	E	E	E	K	K	E	E	E	K	E	K	NA	E	K	K	K	K	NA	E	K	E	K	K	K	K	E	E	E	K	K	E	K	E	K	K	E	E	K
X1027422.66TC	1D	28.2877	K	K	E	E	E	K	K	K	K	E	K	K	K	K	E	E	K	K	E	K	K	E	K	K	K	K	K	E	K	E	K	K	K	K	E	E	E	K	K	E	K	E	K	K	E	E	K
X1090318.34CG	1D	28.2877	K	K	E	E	E	K	K	K	K	E	K	K	K	K	E	E	K	K	E	K	K	E	K	K	NA	K	K	E	K	E	K	K	K	K	E	E	E	K	K	E	K	E	K	K	E	E	K
X1211582.51AT	1D	48.7067	K	K	K	E	E	K	K	K	K	K	K	K	K	K	E	E	K	K	E	K	K	E	E	K	E	K	E	E	K	E	E	K	K	K	E	K	K	K	K	E	K	E	K	K	E	K	K
1110483	1D	50.6432	K	K	K	E	E	K	K	K	K	K	K	K	K	K	E	E	K	K	E	E	K	E	E	K	E	K	E	E	K	E	E	K	E	K	K	K	K	K	K	E	K	E	K	K	E	K	K
X1110483.23CG	1D	50.6432	K	K	K	E	E	K	K	K	K	K	K	K	K	K	E	E	K	K	E	E	K	E	E	K	E	K	E	E	K	E	E	K	E	K	K	K	K	K	K	E	K	E	K	K	E	K	K
X1234119.64GA	1D	51.2896	K	K	K	E	E	K	K	K	K	K	K	K	K	K	E	E	K	K	E	E	K	E	E	K	E	K	E	E	K	E	E	K	E	K	K	K	K	K	K	E	K	E	NA	K	NA	K	K
X1126757.58CT	1D	51.2896	K	K	K	E	E	K	K	K	K	K	K	K	K	K	E	E	K	K	E	E	K	E	E	K	E	K	E	E	K	E	E	K	E	K	K	K	K	K	K	E	K	E	K	K	E	K	K
X1053367.39AG	1D	52.5814	K	K	K	E	E	K	K	K	K	K	K	K	K	K	E	E	K	K	E	E	K	E	E	K	E	K	E	E	K	E	E	K	E	K	K	K	K	K	K	E	K	E	K	K	E	K	K
X2269547.29TG	1D	52.5814	K	K	K	E	E	K	K	NA	K	NA	K	K	K	K	E	E	K	NA	E	E	K	E	E	K	E	K	E	E	K	E	E	K	E	K	K	K	K	K	K	E	K	E	K	K	E	K	K
X2242572.44TG	1D	52.5814	K	K	K	E	E	K	K	K	K	K	K	K	K	K	E	E	K	K	E	E	K	E	E	K	E	K	E	E	K	E	E	K	NA	K	K	K	K	K	K	E	K	E	K	K	E	K	K
X1043105.37TA	1D	52.5814	K	K	K	E	E	K	K	K	K	K	K	K	K	K	E	E	K	K	E	E	K	E	E	K	E	K	E	E	K	E	E	K	E	K	K	K	K	K	K	E	K	E	K	K	E	K	K
X1005316.65AG	1D	52.5814	K	K	K	E	E	K	K	K	K	K	K	K	K	K	E	E	K	K	E	E	K	E	E	K	E	K	E	E	K	E	E	K	E	K	K	K	K	K	K	E	K	E	K	K	E	K	K
X100011820.19TG	1D	55.5772	K	K	K	E	E	K	K	K	K	K	K	K	K	K	E	NA	K	K	E	E	K	K	E	K	E	K	E	E	K	E	E	K	E	K	K	K	K	K	K	E	K	E	K	K	E	K	K
X1126115.13CA	1D	59.3071	K	K	K	E	E	K	K	NA	K	K	K	K	K	K	E	E	K	K	E	E	K	NA	E	NA	E	K	E	E	K	NA	E	K	E	K	E	K	K	K	K	E	K	E	K	K	E	K	NA
cfd0083-1D	1D	59.7758	K	K	K	NA	E	K	K	K	K	K	K	K	K	K	NA	E	K	K	E	E	K	E	E	K	E	K	E	E	K	E	NA	K	NA	K	E	K	K	K	K	E	K	E	K	K	K	K	K
X1226383.52AG	1D	59.7758	K	K	K	E	E	K	K	K	NA	K	K	K	K	K	E	E	K	K	E	E	K	E	E	K	E	K	E	E	K	E	E	K	E	NA	E	K	K	K	K	E	K	E	K	K	K	K	K
X986147.38TG	1D	60.0991	K	K	K	E	E	K	K	K	K	K	K	K	K	K	E	E	K	K	E	E	K	E	E	K	E	K	E	E	K	E	E	K	E	K	E	K	K	K	K	E	K	E	K	K	K	K	K
cfd0019-1D	1D	62.5041	K	K	K	E	E	K	K	K	K	K	K	K	K	K	E	E	K	K	E	E	K	E	E	K	E	K	E	E	K	E	NA	K	E	K	E	K	K	K	K	E	K	E	K	K	K	K	K
CFD0019A	1D	62.5041	K	K	K	E	E	K	K	K	K	K	K	K	K	K	E	E	K	K	E	E	K	E	E	K	E	K	E	E	K	E	NA	K	E	K	E	K	K	K	K	E	K	E	K	K	K	K	K
X980340.30TC	1D	69.0266	K	K	K	E	E	K	K	K	K	NA	K	K	K	K	E	E	K	K	E	K	K	E	E	K	E	K	E	K	K	E	E	K	E	K	E	K	K	K	K	E	E	E	K	K	E	K	K
X2248357.44GC	1D	69.0266	K	K	K	E	E	K	K	K	K	K	K	K	K	K	E	E	K	K	E	NA	K	E	E	K	E	K	E	K	K	E	E	K	E	K	E	K	K	K	K	E	E	E	K	K	E	K	K
X1093267.26CG	1D	69.0266	K	K	K	E	E	K	K	K	K	K	K	K	K	K	E	E	K	K	E	NA	K	E	E	K	E	K	E	K	K	E	E	K	E	K	E	K	K	K	K	E	E	E	K	K	E	K	K
X981695.44CT	1D	69.0266	K	K	K	E	E	K	K	K	K	K	K	K	K	K	E	E	K	K	E	K	K	E	E	K	E	K	E	K	K	E	E	K	E	K	E	K	K	K	K	E	E	E	K	K	E	K	K
X1125875.23AG	1D	69.0266	K	K	K	E	E	K	K	K	K	K	K	K	K	K	E	E	K	K	E	K	K	E	E	K	E	K	E	K	K	E	E	K	E	K	E	K	K	K	K	E	E	E	K	K	E	K	NA
X1121374.43TC	1D	69.6718	K	K	K	E	E	K	K	K	K	K	K	K	K	K	E	E	K	K	E	K	K	E	E	K	E	K	E	K	E	E	E	K	E	K	E	K	K	K	K	E	E	E	K	E	E	K	K
2263734	1D	69.6718	K	K	K	E	E	K	K	K	K	K	K	K	K	K	E	E	K	K	E	K	K	E	E	K	E	K	E	K	E	E	E	K	E	K	E	K	K	K	K	E	E	E	K	K	E	K	K
wPt-3743	1D	69.6718	K	K	K	E	E	K	K	K	K	K	K	K	K	K	E	E	K	K	E	K	K	E	E	K	E	K	E	K	E	E	E	K	E	K	E	K	K	K	K	E	E	E	K	K	E	K	K
gwm0642	1D	69.6718	K	K	K	E	E	K	K	K	K	K	K	K	K	K	E	E	K	K	E	K	K	E	E	K	E	K	E	K	E	E	E	K	E	K	E	K	K	K	K	E	E	E	K	K	E	K	K
X1235467.11AT	1D	69.6718	K	K	K	E	E	K	K	K	K	K	NA	K	K	NA	E	E	K	K	NA	K	K	E	E	K	E	K	NA	K	E	E	E	K	E	K	E	NA	K	K	K	E	E	E	K	K	NA	NA	K
X2261832.47CG	1D	69.6718	K	K	K	E	E	K	K	K	K	K	K	K	K	K	E	E	K	K	E	K	K	E	E	K	E	K	E	K	E	E	E	K	E	K	E	K	K	K	K	E	NA	E	K	K	E	K	K
X999473.46GT	1D	69.6718	K	K	K	E	E	K	K	K	K	K	K	K	K	K	E	E	K	K	E	K	K	E	E	K	E	K	E	K	E	E	E	K	E	K	E	K	K	K	K	E	E	E	K	K	E	K	K
X1224282.24TC	1D	69.6718	K	K	NA	E	E	K	K	K	K	K	K	K	K	K	E	E	NA	K	E	K	K	E	E	K	E	K	E	K	E	E	E	K	E	K	E	K	K	K	K	E	E	E	K	K	E	K	K
X1121153.39CT	1D	69.6718	K	K	K	E	E	K	K	K	K	K	NA	K	K	K	E	E	K	K	E	K	K	E	E	K	E	K	E	K	E	E	E	K	E	K	E	K	K	K	K	E	NA	E	K	K	E	K	K
X2263734.52TC	1D	69.6718	K	K	K	E	E	K	K	K	K	K	K	K	K	NA	E	E	K	K	E	K	K	E	E	K	E	K	E	K	E	E	E	K	E	K	E	K	K	K	K	E	E	E	K	K	E	K	K
X1144606.34GA	1D	69.6718	K	K	K	E	E	K	K	K	K	K	K	K	K	K	E	E	K	K	E	K	K	E	E	K	E	K	E	K	E	E	E	K	E	K	E	K	K	K	K	E	E	E	K	K	E	K	K
X1060154.7AT	1D	69.6718	K	K	K	E	E	K	K	K	K	K	K	K	K	K	E	E	K	K	E	K	K	E	E	K	E	K	E	K	E	E	E	K	E	K	E	K	K	K	K	E	E	E	K	K	E	K	K
X2243386.13TG	1D	70.3187	K	K	K	E	E	K	K	K	NA	K	K	K	K	K	E	E	K	K	E	NA	K	E	E	K	E	K	E	K	E	E	E	K	E	K	E	K	K	K	K	E	E	E	K	K	E	K	K
X992228.63AG	1D	70.3187	K	K	K	E	E	K	K	K	K	K	K	K	K	K	E	E	NA	K	E	K	K	E	E	K	E	K	E	K	E	E	E	NA	E	K	E	K	K	K	K	E	E	E	K	K	E	K	K
X1214867.17TA	1D	70.3187	K	K	K	E	E	K	K	K	K	K	K	K	K	K	E	E	K	K	E	K	K	E	E	K	E	K	E	K	E	E	E	K	E	K	E	K	K	K	K	E	E	E	K	K	E	K	K
X2343350.45CT	1D	70.3187	K	K	K	E	E	K	K	K	K	K	K	K	K	K	E	E	K	K	NA	K	NA	E	NA	K	NA	K	NA	K	E	E	E	K	E	NA	E	K	K	K	K	NA	NA	E	K	K	E	K	K
1126683	1D	84.0823	K	K	K	E	E	K	K	K	K	K	K	K	K	K	E	E	K	K	E	E	K	E	E	K	E	K	E	K	E	E	E	K	E	K	K	E	K	K	K	E	E	E	K	K	E	K	K
X1126683.26GT	1D	84.0823	K	K	K	E	E	K	K	K	K	K	K	K	K	K	E	E	K	K	E	E	K	E	E	K	E	K	E	K	E	E	E	K	E	K	K	E	K	K	K	E	E	E	K	K	E	K	K
wPt-2026	1D	87.6894	K	K	K	E	E	K	K	E	NA	K	K	E	K	K	E	E	K	NA	E	E	K	E	E	K	E	K	E	K	E	E	E	K	E	NA	K	NA	NA	NA	K	E	E	E	K	K	E	K	K
wPt-1799	1D	88.7006	K	K	K	E	E	K	K	K	K	K	K	E	K	K	E	E	K	K	E	E	K	E	E	K	E	K	E	K	E	E	E	K	E	K	K	K	K	NA	K	E	E	E	K	K	E	K	K
1129001	1D	102.471	K	K	K	E	E	K	K	K	NA	K	K	E	K	K	E	E	K	K	E	E	K	E	E	K	K	K	E	E	E	E	E	E	E	E	K	K	K	K	K	E	E	E	K	K	E	K	K
X1129001.22TC	1D	102.471	K	K	K	E	E	K	K	K	NA	K	K	E	K	K	E	E	NA	K	E	E	K	E	E	K	K	K	E	E	E	E	E	E	E	E	K	K	K	K	K	E	E	E	K	K	E	K	K
X983198.7AG	1D	112.518	K	K	K	E	E	NA	K	K	E	K	K	E	K	K	E	E	K	K	E	E	K	E	E	K	K	K	E	E	E	NA	E	E	E	E	K	K	K	K	K	NA	E	E	K	K	E	K	K
gwm0232	1D	113.307	K	K	K	E	E	K	K	K	E	K	K	E	K	K	E	K	K	K	E	E	K	E	E	K	K	K	E	E	E	E	E	E	E	E	K	K	K	K	K	E	E	E	K	K	E	K	K
X988357.50GC	1D	133.861	K	K	K	K	K	K	E	K	E	K	K	E	K	K	E	K	K	K	E	E	K	E	K	K	K	K	K	E	E	E	E	E	E	E	K	K	K	K	K	K	K	E	E	E	E	K	K
X1108800.34GA	1D	135.269	K	K	K	K	E	K	E	K	E	K	K	E	K	K	E	K	K	K	E	E	K	E	K	K	K	K	K	E	E	E	E	E	E	E	K	K	K	K	K	K	K	E	E	E	E	K	K
X1128252.16TC	2A	0	K	E	K	K	NA	E	K	K	E	K	K	E	E	E	E	K	E	E	K	E	K	E	E	K	K	K	E	E	K	E	E	E	E	K	E	E	NA	K	E	E	K	E	E	E	K	K	K
wPt-6687	2A	0	K	E	K	K	E	E	K	K	E	K	K	E	E	E	E	K	E	E	K	NA	K	E	E	K	K	K	E	E	K	E	E	E	E	K	E	E	K	K	E	E	K	E	E	E	K	K	K
X985175.52GA	2A	2.34557	K	E	K	K	E	E	K	K	E	K	K	E	E	E	E	K	E	E	K	E	K	E	E	K	K	K	E	E	K	E	E	E	E	K	E	E	E	K	E	E	K	E	E	E	K	K	K
X1202172.34AG	2A	2.34557	K	E	K	K	E	E	K	K	E	K	K	E	E	E	E	K	E	E	K	E	NA	E	E	K	K	K	E	E	K	E	E	E	E	K	E	E	NA	K	E	E	K	E	E	E	K	K	K
X1091490.52CT	2A	4.28202	K	E	K	K	E	E	K	K	E	K	K	E	E	E	E	K	E	E	K	E	K	E	E	K	K	K	E	E	K	E	E	E	E	K	E	E	E	K	E	E	K	E	E	E	K	K	K
X986208.20GA	2A	4.28202	K	E	K	K	E	E	K	K	E	K	K	E	E	E	E	K	E	E	K	E	K	E	E	K	K	K	E	E	K	E	E	E	E	K	NA	E	NA	NA	E	E	K	E	E	E	K	K	K
X1265615.53GA	2A	4.28202	K	E	K	K	E	E	K	K	E	K	K	NA	E	E	E	K	E	E	K	E	K	E	E	K	K	K	E	E	K	NA	E	E	E	K	E	NA	NA	K	E	E	K	E	NA	E	K	K	K
X100001844.58TC	2A	5.98428	K	E	K	K	E	E	K	K	E	K	K	E	E	E	E	K	E	E	K	E	K	E	E	K	K	K	E	E	K	E	E	E	E	K	E	E	NA	K	E	E	K	E	E	E	NA	K	K
X1252085.48TA	2A	5.98428	NA	E	K	K	E	E	K	K	E	K	K	E	E	E	E	K	E	E	K	E	K	E	E	K	K	K	E	E	K	E	E	E	E	K	E	E	NA	K	E	E	K	E	E	E	K	K	K
X3029919.27GA	2A	5.98428	K	E	K	K	E	E	K	K	E	K	K	E	E	E	E	K	E	E	K	E	K	E	E	K	K	K	E	E	K	E	E	E	E	K	E	E	NA	K	E	E	K	E	E	E	K	K	K
X1278198.60TC	2A	5.98428	K	E	K	K	NA	E	K	K	E	K	K	E	E	E	E	K	E	E	K	E	K	E	E	K	K	K	E	E	K	E	E	E	E	K	E	E	NA	K	E	E	K	E	E	E	K	K	K
wPt-9793	2A	5.98428	K	E	K	K	E	E	K	K	E	K	K	E	E	E	E	K	E	E	K	E	K	E	E	K	K	K	E	E	K	E	E	E	E	K	E	E	K	K	E	E	K	E	E	E	K	K	K
X3026345.21CG	2A	5.98428	K	E	K	K	E	E	K	K	E	K	K	E	E	E	E	K	E	E	K	E	K	E	E	K	K	K	E	E	K	E	E	E	E	K	E	E	NA	K	E	E	K	E	E	E	K	K	K
X3064393.10AT	2A	5.98428	NA	E	K	K	E	E	K	K	E	K	K	E	E	E	E	K	E	E	K	E	K	E	E	K	K	K	NA	E	K	E	E	E	E	K	E	E	NA	K	E	E	K	E	E	E	K	K	K
X1030510.63TC	2A	5.98428	NA	E	K	K	E	E	K	K	E	K	K	E	E	E	E	K	E	E	K	E	K	E	E	K	K	K	E	E	K	E	E	E	E	K	E	E	NA	K	E	E	K	E	E	E	K	K	K
X1070859.51CT	2A	5.98428	K	E	K	K	E	E	K	K	E	K	K	E	E	E	E	K	E	E	K	E	K	E	E	K	K	K	E	E	K	E	E	E	NA	K	E	E	NA	K	E	E	K	E	E	E	K	K	K
X1216456.50AG	2A	5.98428	K	E	K	K	E	E	K	K	E	K	K	E	E	E	E	K	E	E	K	E	K	E	E	K	K	K	E	E	K	E	E	E	E	K	E	E	NA	K	E	E	K	E	E	E	K	K	K
X3064857.22CT	2A	5.98428	K	E	K	K	E	E	K	NA	E	NA	K	E	E	E	E	K	E	E	K	NA	K	E	E	K	K	K	E	E	K	E	E	NA	NA	K	E	E	NA	K	E	NA	K	E	E	E	K	K	K
X981071.55GC	2A	5.98428	K	E	K	K	E	E	K	K	E	K	K	E	E	E	E	K	E	E	K	E	K	E	E	K	K	K	E	E	K	E	E	E	E	K	E	E	NA	K	E	E	K	E	E	E	K	K	K
X1052066.45TC	2A	5.98428	K	E	K	K	E	E	K	K	E	K	K	E	E	E	E	K	E	E	K	E	K	E	E	K	K	K	E	E	K	E	E	E	E	K	E	E	NA	K	E	E	K	E	E	E	K	K	K
X1112498.47CG	2A	5.98428	K	E	K	K	E	E	K	K	E	K	K	E	E	E	E	K	E	E	K	E	K	E	E	K	K	K	E	E	K	E	E	E	E	K	NA	E	NA	K	E	E	K	E	E	E	K	K	K
X1124951.13GC	2A	5.98428	K	E	K	K	E	E	K	K	E	K	K	E	E	E	E	K	E	E	K	E	K	E	E	K	K	K	E	E	K	NA	E	E	E	K	E	E	NA	K	E	E	K	E	E	E	K	K	K
X1667853.34TG	2A	5.98428	K	E	K	K	E	E	K	K	E	K	K	E	E	E	E	K	E	E	K	E	K	E	E	K	K	K	E	E	K	E	E	E	E	K	E	E	NA	K	E	E	K	E	E	E	K	K	K
X2281375.26AC	2A	5.98428	K	E	K	K	E	E	K	K	E	K	K	E	E	E	E	K	E	E	K	E	K	E	E	K	K	K	E	E	K	E	E	E	E	K	E	E	NA	K	E	E	K	E	E	E	K	K	K
X1197618.37TC	2A	5.98428	K	E	K	K	E	E	K	K	E	K	K	E	E	NA	E	K	E	E	K	E	K	E	E	K	K	K	E	E	NA	E	E	E	E	K	E	E	NA	K	E	E	K	E	E	E	K	K	K
X1228805.5GA	2A	5.98428	K	E	K	K	E	E	K	K	E	K	K	E	E	E	E	K	E	E	K	E	K	E	E	K	K	K	E	E	K	E	E	E	E	K	E	E	NA	K	E	E	K	E	NA	E	K	NA	K
X2278270.66GA	2A	5.98428	K	E	K	K	E	E	K	K	E	K	K	E	E	E	E	K	E	E	K	E	K	E	E	K	K	K	E	E	K	E	E	E	E	K	E	E	NA	K	E	E	K	E	E	E	K	K	K
X2282262.24CG	2A	5.98428	K	E	K	K	E	E	K	K	E	K	K	E	E	E	E	K	E	E	K	E	K	E	NA	K	K	K	E	E	K	E	NA	NA	E	K	E	NA	NA	K	NA	E	K	E	E	E	K	K	K
X1021420.28GA	2A	9.85961	K	E	K	K	E	E	K	K	E	K	K	E	E	E	NA	K	E	E	K	E	K	E	E	K	K	K	E	E	K	E	E	E	E	K	E	E	NA	K	E	E	K	E	E	E	K	K	K
X1080724.53CT	2A	9.85961	K	E	K	K	E	E	K	K	NA	K	K	E	E	E	E	K	E	E	K	E	K	E	E	K	K	K	E	E	K	E	E	E	E	K	E	E	NA	K	E	E	K	E	E	E	K	K	K
X1210481.16AC	2A	9.85961	K	E	K	K	E	E	K	K	E	K	K	E	E	E	E	K	E	E	K	NA	K	E	E	K	K	K	E	E	K	E	E	E	NA	K	E	E	NA	K	E	E	NA	E	E	E	K	K	K
X1022729.43CT	2A	9.85961	K	E	K	K	E	E	K	K	E	K	K	E	E	E	E	K	E	E	K	E	K	E	E	K	K	K	E	E	K	E	E	E	E	K	E	E	K	K	E	E	K	E	E	E	K	K	K
X1026281.48GT	2A	9.85961	K	E	K	K	E	E	K	K	E	K	K	E	E	E	E	K	E	E	K	E	K	E	E	K	K	K	E	E	K	E	E	E	E	K	E	E	K	K	E	E	K	E	E	E	K	K	K
X3064588.15GA	2A	9.85961	NA	E	K	K	E	E	K	K	E	K	K	E	E	E	NA	K	E	E	K	E	K	E	E	K	K	K	E	E	K	E	E	E	E	K	E	E	NA	K	E	E	K	E	E	E	K	K	K
X1254421.60TC	2A	12.2426	K	E	K	K	E	E	K	NA	E	K	K	E	E	E	E	K	E	E	E	E	K	E	E	K	K	K	E	E	K	E	E	E	E	K	E	E	NA	K	E	E	K	E	E	E	K	K	K
X2263981.48CG	2A	12.2426	K	E	K	K	E	E	K	K	E	K	K	E	E	E	E	K	NA	E	NA	E	K	E	E	NA	K	K	NA	E	K	NA	E	E	E	K	E	E	NA	K	E	E	K	E	E	E	K	K	K
X1218546.12CT	2A	18.7109	K	E	K	E	E	E	K	K	E	K	K	E	E	E	E	K	E	K	E	K	K	E	E	K	K	K	E	E	K	E	E	E	E	K	E	E	E	K	E	E	K	E	E	E	K	K	K
X1081171.12AG	2A	18.7109	K	E	K	E	E	E	K	K	E	K	K	E	E	E	E	K	E	K	E	K	K	E	E	K	K	K	E	E	K	E	E	E	E	K	E	E	NA	K	E	E	K	E	E	E	K	K	K
X3024162.35AG	2A	18.7109	K	E	K	E	E	E	K	K	E	K	K	E	E	E	E	K	E	K	E	K	K	E	E	K	K	K	E	E	K	E	E	E	E	K	E	E	NA	K	E	E	NA	E	E	E	K	K	K
X3064756.37CT	2A	18.7109	K	E	K	E	E	E	K	K	E	K	NA	E	E	E	E	K	E	K	E	K	K	E	E	K	K	K	E	E	K	E	E	E	E	K	E	E	NA	K	E	E	K	E	E	E	K	K	K
X1016489.36CT	2A	18.7109	K	E	K	E	E	E	K	K	E	K	K	E	E	E	E	K	E	K	E	K	K	E	E	K	K	K	E	E	K	E	E	E	E	K	E	E	NA	K	E	E	K	E	E	E	NA	K	K
X1864754.56GA	2A	18.7109	K	E	K	E	E	E	K	K	E	K	K	E	E	E	E	K	E	K	E	K	K	E	E	K	K	K	E	E	K	E	E	E	E	K	E	E	NA	K	E	E	K	E	E	NA	K	K	K
X1093498.43GT	2A	18.7109	K	E	K	E	E	E	K	K	E	K	K	E	E	E	E	K	E	K	E	K	K	E	E	K	K	K	E	E	K	E	E	E	E	K	E	E	NA	K	E	E	K	E	E	E	K	K	K
X2253332.25CT	2A	21.1769	K	E	K	E	E	E	K	K	E	K	K	E	E	E	E	K	E	K	E	K	K	E	E	K	K	K	E	E	K	E	E	E	E	K	E	E	K	K	E	E	K	E	E	E	K	K	K
X1091543.12CG	2A	21.1769	K	E	K	E	E	E	K	K	NA	K	K	E	E	E	E	K	E	K	E	K	K	E	E	K	K	K	E	E	K	E	E	E	E	K	E	E	NA	K	E	E	K	E	E	E	K	K	K
X1133336.57CA	2A	24.8963	K	E	K	E	E	E	K	K	E	K	K	E	E	E	E	K	E	K	E	E	K	E	E	K	K	K	E	E	K	E	E	E	E	K	E	E	NA	K	E	E	K	E	E	E	K	K	K
X2261752.45GA	2A	24.8963	K	E	K	E	E	E	K	NA	E	K	K	E	E	E	E	K	E	K	E	E	K	E	E	K	K	K	E	E	K	E	E	E	E	K	E	E	NA	K	E	E	K	E	E	E	K	K	K
X1056356.43CT	2A	30.543	K	E	NA	E	E	E	K	K	K	K	K	K	E	E	E	K	E	K	E	E	K	E	E	K	K	K	E	E	K	E	E	E	E	K	E	E	NA	K	E	E	K	K	E	E	K	K	K
X2266408.38CG	2A	30.543	K	E	K	E	E	E	K	K	K	K	K	K	E	E	E	K	E	NA	E	E	K	E	E	K	K	K	E	E	K	NA	E	E	E	K	E	E	NA	K	E	E	K	K	E	E	K	K	K
X1008748.35AC	2A	33.0242	K	E	K	E	E	E	K	K	K	K	K	K	E	E	E	K	E	K	E	E	K	E	E	K	K	K	E	E	K	E	E	E	E	K	E	E	NA	K	E	E	K	K	E	E	K	K	K
X100003139.35TC	2A	39.3236	K	E	K	E	E	E	K	K	K	K	K	K	E	E	E	K	E	K	E	E	K	E	E	NA	K	K	E	E	K	E	E	NA	E	E	NA	E	NA	K	E	E	K	K	E	E	K	K	NA
X3029249.25CA	2A	44.3049	K	E	K	E	E	E	K	K	K	K	K	K	E	E	E	K	E	K	E	E	K	E	E	K	K	E	E	E	K	E	E	E	E	E	E	E	NA	K	E	E	E	K	E	E	K	K	K
X1010498.26AC	2A	44.8898	K	E	K	E	E	E	K	K	K	K	K	K	E	E	E	K	E	K	E	E	K	E	E	K	K	E	E	E	K	E	E	E	E	E	E	E	NA	K	E	E	K	K	E	E	K	K	K
X2277859.37CT	2A	45.9401	K	E	K	E	E	E	K	K	K	K	K	K	E	E	E	K	E	K	E	E	K	E	E	NA	K	E	E	NA	K	E	E	E	E	E	E	E	K	K	E	E	E	K	E	E	K	K	K
X2268411.17TC	2A	45.9401	K	E	K	E	E	E	K	K	K	K	K	K	E	E	E	K	E	K	E	E	K	E	E	K	K	E	E	E	K	E	E	E	E	E	E	E	K	K	E	E	E	K	E	E	K	K	K
X2256686.10CA	2A	50.0617	K	E	K	E	E	E	K	K	K	K	K	K	E	K	NA	K	E	K	E	E	K	E	E	K	K	E	E	E	K	E	E	E	E	E	E	E	K	K	E	E	E	K	E	E	K	K	K
X992715.36CT	2A	50.0617	K	E	K	E	E	E	K	K	K	K	K	K	E	K	NA	K	NA	K	E	E	K	E	E	K	K	E	E	E	K	E	E	E	E	E	E	E	K	K	E	E	E	K	E	E	K	K	K
X1166096.16AG	2A	50.7069	K	E	K	E	E	E	K	K	K	K	K	K	E	K	E	K	E	K	E	E	K	E	E	K	K	E	E	E	K	E	E	E	E	E	E	E	K	K	E	E	E	K	E	E	K	K	K
X1123908.44CT	2A	51.5358	K	E	K	E	E	E	K	K	K	K	K	K	E	K	E	K	E	K	E	E	K	E	E	K	K	E	E	E	K	E	E	NA	E	E	E	NA	K	K	E	E	E	K	E	E	K	NA	K
X1071334.61AC	2A	52.2049	K	E	K	E	E	E	K	K	K	K	K	K	E	K	E	K	E	K	E	E	E	E	E	K	K	E	E	E	K	E	E	K	E	E	E	E	NA	NA	E	E	E	NA	E	E	K	K	NA
X2304876.22CG	2A	59.4389	K	E	K	E	E	E	NA	K	K	NA	K	K	E	K	E	NA	E	NA	NA	E	E	E	E	K	K	E	E	E	NA	NA	E	K	E	E	E	E	K	K	E	E	E	K	K	E	K	NA	K
X3028496.25CG	2A	59.842	E	K	K	E	E	E	K	K	K	K	K	K	E	K	E	K	E	K	E	E	E	E	E	K	K	E	E	E	K	E	E	K	E	E	E	E	K	K	E	E	E	K	K	E	K	K	K
X1090474.26AG	2A	60.1133	K	K	K	E	E	E	K	K	K	K	K	K	E	K	E	K	E	K	E	E	E	E	E	K	K	NA	E	E	K	E	E	K	E	NA	E	E	K	K	E	E	E	NA	K	E	K	K	K
X1106402.32GA	2A	63.1133	K	K	K	E	E	E	K	K	K	K	K	K	E	K	E	K	E	K	E	E	E	E	E	K	K	E	E	E	K	E	E	K	NA	E	E	E	K	K	E	E	E	K	K	E	K	K	NA
X1126495.64GC	2A	63.1133	K	K	K	E	E	E	K	K	K	K	K	K	E	K	E	K	E	K	E	E	NA	E	E	K	K	E	E	E	NA	E	NA	K	NA	E	E	E	NA	K	E	NA	E	K	K	E	K	K	K
X986459.60AG	2A	63.1133	K	K	K	E	E	E	K	K	K	K	K	K	E	NA	E	K	E	K	E	E	E	E	E	K	K	E	E	E	K	E	E	K	E	E	E	E	K	K	E	E	E	K	K	E	K	K	K
X999939.38AG	2A	63.1133	K	K	K	E	E	E	K	K	K	K	K	K	E	K	E	K	E	K	E	E	E	E	E	K	K	E	E	E	K	E	E	K	E	E	E	E	K	K	E	E	E	K	K	E	K	K	K
X1053641.64TC	2A	63.1133	K	K	K	NA	E	E	K	NA	K	K	K	K	E	K	E	K	E	K	E	E	E	E	E	K	K	E	E	E	K	E	E	K	E	E	E	E	K	K	E	E	E	K	K	E	K	K	K
X2278028.66AG	2A	63.1133	K	K	K	NA	E	E	K	K	K	K	K	K	E	K	E	K	E	K	E	E	E	E	E	K	K	E	E	E	K	E	E	K	E	E	E	E	NA	K	E	E	E	K	K	E	K	K	K
X1008736.8TC	2A	63.1133	K	K	K	E	E	E	K	K	K	K	K	K	E	K	E	K	E	K	E	E	E	E	E	K	K	E	E	E	K	E	E	K	K	E	E	E	K	K	E	E	E	K	K	E	K	K	K
X1072944.10GA	2A	63.1133	K	K	K	E	E	E	K	K	K	K	K	K	E	K	E	K	E	K	E	E	E	E	E	K	K	E	E	E	K	NA	E	K	K	E	E	E	K	K	E	E	E	K	K	E	K	K	K
X1089296.28AG	2A	63.1133	K	K	K	E	E	E	K	K	K	K	K	K	E	K	E	K	E	NA	E	E	E	E	E	K	K	E	E	E	K	E	E	K	K	E	E	E	K	K	E	E	E	K	K	E	K	K	K
X1093211.19TC	2A	63.1133	K	K	K	E	E	E	K	K	K	K	K	K	E	K	E	K	E	K	E	E	E	E	E	NA	K	E	E	E	K	E	E	K	K	E	E	E	K	K	E	E	E	K	K	E	K	K	K
X1130430.42CG	2A	63.1133	K	K	K	E	E	E	K	K	K	K	K	K	E	K	E	K	E	K	E	E	E	E	E	K	K	E	E	E	K	E	E	K	K	E	E	E	K	K	E	E	E	K	K	E	K	K	K
X1241593.21AC	2A	63.1133	K	K	K	E	E	E	K	K	K	K	K	K	E	K	E	K	E	K	E	NA	E	E	E	K	K	E	E	E	K	E	E	K	K	E	E	E	K	K	E	E	E	K	K	E	K	K	K
X2248858.45CT	2A	63.1133	K	K	NA	E	E	E	K	K	K	NA	K	K	E	NA	NA	K	E	K	E	E	E	E	E	K	K	E	E	E	K	E	E	K	K	E	E	E	K	K	E	E	E	K	K	E	K	K	K
X2256631.14CT	2A	63.1133	K	K	K	E	E	E	K	K	K	K	K	K	E	K	E	K	E	K	E	E	E	E	E	K	NA	E	E	E	K	E	E	K	K	E	E	E	K	K	E	E	E	K	K	E	K	K	K
X2278093.7TG	2A	63.1133	K	K	K	E	E	E	K	K	K	K	K	K	E	K	E	K	E	K	E	E	E	E	E	K	K	E	E	E	K	E	E	K	K	E	E	E	K	K	E	E	E	K	K	E	K	K	K
X3025116.24TG	2A	63.1133	K	K	K	E	E	E	K	K	K	K	K	K	E	K	E	K	E	K	E	E	E	E	E	K	K	E	E	E	K	E	E	K	K	E	E	E	K	K	E	E	E	K	K	E	K	K	K
X3064381.17TC	2A	63.1133	K	K	K	E	E	E	K	K	K	K	K	K	NA	K	E	K	E	K	E	E	E	E	E	K	K	E	E	E	K	E	NA	K	K	E	E	E	K	K	E	E	E	K	K	E	K	K	K
X3064761.20GA	2A	63.1133	K	NA	K	E	E	E	K	K	K	K	K	K	E	K	E	K	E	K	E	E	E	E	E	K	K	E	E	E	K	E	E	K	K	E	E	E	K	K	E	E	E	K	K	E	K	K	K
X1124911.11TC	2A	63.1133	K	K	K	E	E	E	K	K	K	K	K	K	E	K	E	K	E	K	E	E	E	E	E	K	K	E	E	E	K	E	E	K	K	E	E	E	K	K	E	E	E	K	K	E	K	K	K
X1097075.27TC	2A	63.1133	K	K	K	E	E	E	K	K	K	K	K	K	E	K	E	K	E	K	E	E	E	E	E	K	K	E	E	E	K	E	E	K	K	E	E	E	K	K	E	E	E	K	K	E	K	K	K
X1132239.62AG	2A	63.1133	K	K	K	E	E	E	K	K	K	K	K	K	E	K	E	K	E	K	E	E	E	E	E	K	K	E	E	E	K	E	E	K	K	E	E	E	K	K	E	E	E	K	K	E	K	K	K
gwm0312	2A	63.1133	K	K	K	E	E	E	K	K	K	K	K	K	E	K	E	K	E	NA	E	E	E	E	E	K	NA	E	E	NA	K	E	E	K	K	E	E	E	K	K	E	E	E	K	K	E	NA	K	K
X100026892.16CT	2A	63.8285	K	K	K	E	E	E	K	K	K	K	K	K	E	K	E	K	E	K	E	E	E	E	E	K	K	E	E	E	K	E	E	K	K	E	E	E	K	K	E	E	E	K	K	E	K	K	K
X1094537.15CG	2A	63.8285	K	K	NA	E	E	E	K	K	K	K	K	K	E	K	E	K	E	K	E	E	E	E	E	K	K	E	E	E	K	E	E	K	K	E	E	E	K	K	E	E	E	K	K	E	K	K	K
1206345	2A	65.1225	K	K	K	E	E	E	K	K	K	K	K	K	E	K	E	NA	E	K	E	E	E	E	E	K	K	E	E	E	K	E	E	K	K	E	E	E	K	K	E	E	E	K	K	E	K	K	K
X1206345.57TC	2A	65.1225	K	K	K	E	E	E	K	K	K	K	K	K	E	K	E	NA	E	K	E	E	E	E	E	K	K	E	E	E	K	E	E	K	K	E	E	E	K	K	E	E	E	K	K	E	K	K	K
X994685.5TC	2A	67.6837	K	K	K	E	E	E	K	K	K	K	K	K	E	K	E	K	E	K	E	E	E	E	E	K	K	E	E	E	K	E	E	K	K	E	E	E	K	K	E	E	E	K	K	E	E	K	K
X2266632.21GA	2A	67.6837	K	K	K	E	E	E	NA	NA	K	K	K	K	E	K	E	K	E	K	E	E	E	E	E	K	K	E	E	E	K	E	E	K	K	E	E	E	K	K	E	NA	E	K	K	NA	E	K	K
X1051900.14TC	2A	71.7629	K	K	K	E	E	E	K	K	K	K	NA	K	E	K	E	K	E	K	E	E	E	E	E	K	K	E	E	E	K	E	E	K	K	E	E	K	K	K	E	E	E	K	K	E	E	NA	E
X2279967.10CG	2A	71.7629	NA	K	K	E	E	E	K	K	K	K	NA	K	E	K	E	K	E	K	E	E	E	E	E	K	K	E	E	E	K	E	E	K	K	E	E	K	NA	K	E	E	E	K	K	E	E	K	E
X1165345.44AG	2A	71.7629	K	K	K	E	E	E	K	K	K	K	K	K	E	K	E	K	E	K	NA	E	E	E	E	K	K	E	E	E	K	E	E	K	K	E	E	K	K	K	E	E	E	K	K	E	E	K	E
X3064424.21GA	2A	71.7629	K	K	K	E	E	E	K	K	K	K	K	K	E	K	E	K	E	K	E	E	E	E	E	K	K	E	NA	E	K	E	E	K	K	E	E	K	K	K	E	E	E	K	K	E	E	K	E
X1065743.13CA	2A	71.7629	K	K	K	E	E	E	K	K	K	K	E	K	E	K	NA	K	E	K	E	E	E	E	E	K	K	E	E	E	K	E	E	K	K	E	E	K	K	K	E	E	E	K	K	E	E	K	E
X1125990.45CG	2A	71.7629	K	K	K	E	E	E	K	K	K	K	E	K	E	K	E	K	E	K	E	E	E	E	E	K	K	E	E	E	K	E	E	K	K	E	E	K	K	K	E	E	E	K	K	E	E	K	E
X3021145.16GA	2A	71.7629	K	K	K	E	E	E	K	K	K	K	E	K	E	NA	E	K	E	K	E	E	E	E	E	K	K	E	E	E	K	E	E	K	K	E	E	K	K	K	E	E	E	K	K	E	E	K	E
X2258407.20CT	2A	71.7629	K	K	K	E	E	E	K	K	K	K	E	K	E	K	E	K	E	K	E	E	E	E	E	K	K	E	NA	E	K	E	E	K	K	E	E	K	K	K	E	E	E	K	K	E	E	K	E
X1103072.58AG	2A	71.7629	K	K	K	E	E	E	K	K	K	K	E	K	E	K	E	K	E	K	E	E	E	E	E	K	K	E	E	E	K	E	E	K	K	E	E	K	K	K	E	E	E	K	K	E	NA	K	E
X1236680.44AG	2A	71.7629	K	K	K	E	E	E	K	K	K	K	E	K	E	K	E	K	E	NA	E	E	E	E	E	K	K	E	E	E	K	E	E	K	K	E	E	K	K	K	E	E	E	K	K	E	E	K	E
X2280113.34AG	2A	71.7629	K	K	K	E	E	E	K	K	K	K	E	K	E	K	E	K	E	K	E	E	E	E	E	K	K	E	E	E	K	E	E	K	K	E	E	K	NA	K	E	E	E	K	K	E	E	K	E
X1205038.13AG	2A	71.7629	K	K	K	E	NA	NA	K	K	K	K	E	K	E	K	E	K	E	K	E	E	E	E	E	K	K	E	E	E	K	E	E	K	K	NA	E	K	K	K	E	E	E	K	K	E	E	K	E
X2344624.32CT	2A	71.7629	K	K	K	E	E	E	K	K	K	K	E	K	E	K	E	NA	NA	K	E	E	E	E	E	K	K	E	E	E	K	NA	E	NA	K	E	E	K	NA	K	NA	NA	E	K	K	E	E	K	E
X1072243.11TC	2A	72.4537	K	K	K	E	E	E	K	K	K	K	E	K	E	K	E	K	E	K	E	E	E	E	E	K	K	E	E	K	K	E	E	K	K	E	E	K	K	K	E	E	E	K	K	E	E	K	E
X993186.51CT	2A	72.4537	K	K	K	NA	E	E	K	K	K	K	E	K	E	K	E	K	E	K	E	E	E	E	E	K	K	E	E	K	K	E	E	K	K	E	E	K	K	K	E	E	E	K	K	E	E	K	NA
X1091478.18CG	2A	72.4537	K	K	K	E	E	E	K	K	K	K	E	K	E	K	E	K	E	K	E	E	E	E	E	K	K	E	E	K	K	E	E	K	K	E	E	K	K	K	E	E	E	K	K	E	E	K	E
X1227325.37GA	2A	72.4537	K	K	K	E	E	NA	K	K	K	K	E	K	E	K	E	K	E	K	E	NA	E	E	E	K	K	E	NA	K	K	E	E	K	K	E	E	K	K	K	NA	E	E	K	K	NA	E	K	E
X1002352.10GA	2A	72.4537	K	K	K	E	E	E	K	K	NA	K	E	K	E	K	E	K	E	K	E	E	E	E	E	NA	K	E	E	K	K	E	E	K	K	NA	E	K	K	K	NA	E	E	K	K	E	E	K	E
X1024404.13CG	2A	72.4537	K	K	K	E	E	E	K	K	K	K	E	K	E	K	E	K	E	K	E	E	E	E	E	K	K	E	E	K	K	E	E	K	K	E	E	K	K	K	E	E	E	K	K	E	E	K	E
X1187573.25TC	2A	72.4537	K	K	K	E	E	NA	K	K	NA	K	E	K	E	K	E	K	E	K	E	E	E	E	E	K	K	E	E	NA	K	E	NA	K	K	E	E	K	K	K	E	E	E	K	NA	E	E	NA	E
X1022755.18GA	2A	73.0596	K	K	K	E	E	E	K	K	K	K	E	K	E	K	E	K	E	K	E	E	E	E	E	K	K	E	E	K	K	E	E	K	K	E	E	K	K	K	E	E	E	K	K	E	E	K	E
X2278215.18AG	2A	73.0596	K	K	K	NA	E	E	K	K	K	K	E	K	E	K	E	K	E	K	E	E	E	E	E	K	K	E	E	K	K	E	E	K	K	E	E	K	K	K	E	E	E	K	K	E	E	K	E
X1079734.46GC	2A	73.0596	K	K	K	E	E	K	K	K	K	K	E	K	E	K	E	K	E	K	E	E	E	E	E	K	K	E	E	K	K	E	E	K	K	E	E	K	K	K	E	E	E	K	K	E	E	K	E
X2280607.6AG	2A	75.6653	K	K	K	E	E	K	K	K	K	K	K	K	E	K	E	K	E	NA	E	E	NA	E	E	K	K	E	E	K	NA	E	E	K	K	E	E	K	K	K	E	E	E	K	K	E	NA	K	E
X2261766.68CT	2A	79.1428	K	K	K	E	E	K	K	K	K	K	K	K	E	K	K	NA	E	NA	E	E	E	E	E	K	NA	E	E	K	K	E	E	K	K	E	E	K	K	NA	E	E	E	NA	K	E	E	NA	E
X1132500.28CA	2A	83.4065	K	K	K	E	E	NA	K	K	K	K	K	K	E	K	E	E	E	K	E	E	E	E	E	K	K	E	E	K	K	E	E	K	NA	E	E	K	K	K	E	E	E	NA	K	E	E	K	E
X1089706.27GC	2A	83.4065	K	K	K	E	E	K	K	K	K	K	K	K	E	K	E	E	E	K	E	E	E	E	E	K	K	E	E	K	K	E	E	K	K	E	E	K	K	K	E	E	E	K	K	E	E	K	E
X1095449.16GA	2A	83.4065	K	K	K	E	E	K	K	K	K	K	K	K	E	K	E	E	E	K	E	E	E	E	E	K	E	E	E	K	K	E	E	K	K	E	E	K	K	K	E	E	E	K	K	E	E	K	E
X1149238.11AG	2A	83.4065	K	K	K	E	NA	K	K	K	K	K	K	K	E	K	E	E	E	K	NA	E	E	E	E	K	E	E	E	K	K	E	E	K	K	E	E	K	K	K	NA	E	E	K	K	E	E	K	E
X3025548.9TC	2A	83.4065	K	K	K	E	E	K	K	K	K	NA	K	K	E	K	E	E	E	K	E	E	E	E	E	K	E	E	E	K	K	E	E	K	K	E	E	K	K	K	E	E	E	K	K	E	E	K	E
X3064524.21GA	2A	83.4065	K	NA	K	E	E	K	K	K	K	K	K	K	E	K	E	E	E	K	E	E	E	E	E	K	E	E	E	K	K	E	E	K	K	E	E	K	K	K	E	E	E	K	K	E	E	K	E
X984222.50CT	2A	83.4065	K	K	K	E	E	K	K	K	K	K	K	K	E	K	E	E	E	K	E	E	E	E	E	K	E	E	E	K	K	E	E	K	K	E	E	K	K	K	E	E	NA	K	K	E	E	K	E
X1166053.7GA	2A	83.4065	NA	K	NA	E	E	K	K	K	K	K	K	K	E	K	E	E	E	K	E	E	E	E	E	K	E	E	E	K	K	E	E	K	K	E	E	K	K	K	E	E	E	K	K	E	E	K	E
X2325640.24AG	2A	83.4065	K	K	K	E	E	K	K	K	K	K	K	K	E	K	E	NA	E	K	E	E	E	E	E	K	E	E	E	K	K	E	E	K	K	E	E	K	K	K	E	E	E	K	K	E	E	K	E
X3026593.34TA	2A	83.4065	K	K	K	E	E	K	K	K	K	K	NA	NA	E	K	E	NA	E	K	E	E	E	E	E	NA	E	E	E	K	K	E	NA	K	K	E	E	K	K	K	E	E	E	NA	K	E	E	K	E
X1094923.51AG	2A	84.7521	K	K	E	E	E	K	K	K	K	K	K	K	E	K	E	E	E	K	E	E	E	E	E	K	E	E	E	K	K	E	E	K	K	E	E	K	K	K	E	E	E	K	K	E	E	K	E
X1096134.48TC	2A	84.7521	K	K	E	E	E	K	K	K	K	K	K	K	E	K	E	E	E	K	E	E	E	E	E	K	E	E	E	K	K	E	E	K	K	E	E	K	K	K	E	E	E	K	K	E	NA	K	E
X1105748.62CG	2A	84.7521	K	K	E	E	E	K	K	K	K	K	K	K	E	K	E	E	E	K	E	E	E	E	E	K	E	E	E	K	K	E	E	K	K	E	E	K	K	K	E	E	E	K	K	E	E	K	E
X2283934.46AG	2A	84.7521	K	K	E	E	E	K	K	K	K	K	K	K	E	K	E	E	E	K	E	E	E	E	E	K	E	E	E	K	K	E	E	K	K	E	E	K	K	K	E	E	E	K	K	E	E	K	E
X991212.11AG	2A	84.7521	K	K	NA	NA	E	K	K	K	K	K	K	K	E	K	E	E	E	K	E	E	E	NA	E	K	NA	E	NA	K	K	E	NA	K	K	E	E	K	K	K	E	E	E	K	K	E	E	K	E
X1092750.56TG	2A	84.7521	K	K	E	E	E	K	K	K	K	K	K	K	E	K	E	E	E	K	E	E	E	E	E	K	E	E	E	K	K	E	E	K	K	E	E	K	K	NA	E	E	E	K	K	E	E	K	E
X1094287.6TA	2A	84.7521	K	K	E	NA	E	K	K	K	K	K	K	K	E	K	E	E	E	K	E	E	E	E	E	K	E	E	E	K	K	E	E	K	K	E	E	K	K	K	E	E	E	K	K	E	E	K	E
X1203585.61GT	2A	84.7521	NA	K	E	E	E	NA	NA	K	K	K	K	K	E	K	E	E	E	K	E	E	E	E	E	K	E	NA	E	K	K	E	E	K	K	E	E	K	K	K	E	E	E	K	K	E	E	K	E
X1032070.16AG	2A	84.7521	K	K	E	E	E	K	K	K	K	K	K	K	NA	K	E	E	E	K	E	E	E	E	E	K	E	NA	NA	K	K	E	E	K	K	E	NA	K	K	K	E	E	E	K	K	E	E	K	E
X986207.28CT	2A	87.3636	K	K	E	E	E	K	K	K	K	K	K	K	E	NA	E	E	E	NA	NA	K	E	E	E	K	E	E	E	K	K	E	E	K	K	E	E	K	K	K	E	E	E	K	K	E	E	K	K
X1067817.68CG	2A	87.3636	K	K	E	E	E	K	K	K	K	K	K	K	E	K	E	E	E	K	K	K	E	E	E	K	E	E	E	K	K	E	E	K	K	E	E	K	K	K	E	NA	E	K	K	E	E	K	K
X1069828.52CT	2A	87.3636	K	K	E	E	E	K	K	K	K	K	K	K	E	K	E	E	E	K	K	K	E	E	E	K	E	E	E	K	K	E	E	K	K	E	E	K	K	K	E	E	E	K	K	E	E	K	K
X1026470.46AG	2A	87.3636	K	K	E	E	E	K	K	K	K	K	K	K	E	K	E	E	E	E	K	K	E	E	E	K	E	E	E	K	K	E	E	K	K	E	E	K	K	K	E	E	E	K	K	E	E	K	K
X999517.41CT	2A	91.1727	K	K	E	E	E	K	K	K	K	K	K	K	E	NA	E	E	E	E	K	K	E	E	E	K	E	E	E	K	K	E	E	K	K	E	E	K	K	K	E	E	E	K	K	E	E	K	K
X1127399.16CT	2A	96.3604	K	K	K	NA	E	K	K	K	K	K	K	K	E	K	E	E	E	E	K	K	E	E	E	K	E	E	E	K	K	E	E	K	K	E	E	K	K	K	E	E	E	K	K	E	E	K	K
X1087492.28TC	2A	96.3604	K	K	K	E	E	K	K	K	K	K	K	K	E	K	E	E	E	E	NA	K	E	E	E	K	E	E	E	K	K	E	E	K	K	E	E	K	K	K	E	E	E	K	K	E	E	K	K
X3023415.29CT	2A	97.0056	K	K	K	E	E	K	NA	K	K	K	K	K	E	K	E	E	E	E	NA	K	E	E	NA	K	E	E	E	K	K	E	E	K	K	E	E	K	K	K	E	E	E	K	K	E	E	K	K
X3026365.18AG	2A	97.0056	K	K	K	E	E	K	K	K	K	K	K	K	E	K	E	E	E	E	K	K	E	E	E	K	E	E	E	K	K	E	E	K	K	E	E	K	K	K	E	E	E	K	K	E	E	K	K
X1128539.33CA	2A	97.6508	K	K	K	E	E	K	K	K	K	K	K	K	E	K	E	E	E	E	K	K	E	E	E	K	E	E	E	K	K	E	E	K	K	E	E	K	K	K	E	E	E	K	K	E	E	K	K
X2255628.61AG	2A	97.6508	K	NA	K	E	E	K	K	K	K	K	K	K	E	K	E	E	E	E	K	K	E	E	E	K	E	E	NA	K	K	E	E	K	K	E	E	K	K	K	E	E	E	K	K	E	E	K	K
X2268043.47CG	2A	97.6508	K	K	K	E	E	K	K	K	K	K	K	K	E	K	E	E	E	E	K	K	E	E	E	K	E	E	E	K	K	E	E	K	K	E	E	K	K	K	E	E	E	K	K	E	E	K	K
X2278457.16GT	2A	97.6508	K	K	K	E	E	K	K	K	K	K	K	K	E	K	E	E	E	E	K	K	E	E	E	K	E	E	E	K	K	E	E	K	K	E	E	K	K	K	E	E	E	K	K	E	E	K	K
X3064681.24AG	2A	97.6508	K	K	K	E	E	K	K	K	K	K	K	K	E	K	E	E	E	E	K	K	E	E	E	K	E	E	E	K	K	E	E	K	NA	E	E	K	K	K	E	E	E	K	K	E	E	K	K
X2263673.30AG	2A	97.6508	K	K	K	E	E	K	K	K	K	K	K	K	E	K	E	E	E	E	K	K	E	E	E	K	E	E	E	K	K	E	E	K	K	E	E	K	K	K	E	E	E	K	K	E	E	K	K
X1219737.47AG	2A	97.6508	K	K	K	E	E	K	K	K	K	K	K	K	E	K	E	E	E	E	K	K	E	E	E	K	E	E	E	K	K	E	E	K	K	E	E	K	K	K	E	E	E	K	K	E	E	K	K
X1094453.30TC	2A	97.6508	K	K	K	E	E	K	K	K	K	K	NA	K	E	K	E	E	NA	E	K	K	E	E	E	K	E	E	NA	K	K	E	E	K	NA	E	E	K	K	K	NA	NA	E	K	K	E	NA	K	K
1094453	2A	97.6508	K	K	K	E	E	K	K	K	K	K	NA	K	E	K	E	E	NA	E	K	K	E	E	E	K	E	E	NA	K	K	E	E	K	NA	E	E	K	K	K	NA	NA	E	K	K	E	E	K	K
X2289640.5TC	2A	97.6508	K	K	K	E	E	K	K	K	K	K	K	K	E	K	E	E	E	E	K	K	E	E	E	K	E	E	E	E	K	E	E	K	K	E	E	K	K	K	E	E	E	K	K	E	E	K	K
X991804.53CG	2A	97.6508	K	K	K	E	E	K	K	K	K	K	K	K	E	K	E	E	E	E	K	K	E	E	E	K	E	E	E	K	K	E	E	K	K	E	E	K	K	K	E	E	E	K	K	E	E	K	K
wPt-7056	2A	98.2963	K	K	K	E	E	K	K	K	K	K	K	K	E	K	E	E	E	E	K	K	E	E	E	K	E	E	E	K	K	E	E	K	K	E	E	K	NA	K	E	E	E	NA	K	E	E	K	K
X2260325.56GA	2A	98.2963	K	K	K	E	E	K	K	NA	K	K	K	NA	E	K	E	E	E	E	NA	K	E	E	E	NA	E	E	E	K	K	E	E	K	K	E	E	K	K	K	E	E	E	K	K	E	E	K	K
wPt-1657	2A	98.2963	K	K	K	E	E	K	K	K	K	K	K	K	E	K	NA	E	E	E	K	K	E	E	E	K	E	E	E	K	K	E	E	K	K	E	E	K	K	K	E	E	E	K	K	E	E	K	K
wmc0602	2A	103.621	K	K	K	E	E	K	K	K	K	K	E	K	E	K	E	E	E	E	K	K	E	E	E	K	E	E	E	E	K	E	E	K	NA	E	E	K	K	E	K	E	E	K	K	E	E	K	K
X1131447.18AG	2A	105.702	K	K	K	E	E	K	K	K	K	K	E	K	E	K	E	E	E	E	K	K	E	E	E	K	E	E	E	E	K	E	K	K	K	K	E	K	K	E	K	E	E	K	K	E	E	K	K
X2256343.24CG	2A	105.702	K	K	K	E	E	K	K	K	K	K	E	K	E	K	E	E	E	E	K	K	E	E	E	K	E	E	E	E	K	E	K	K	K	K	E	K	K	E	K	E	E	K	K	E	E	K	K
X1071251.45CT	2A	106.996	K	K	K	K	E	K	K	K	K	K	E	K	E	K	E	E	E	E	NA	K	E	E	E	K	E	E	E	E	K	E	K	K	K	K	NA	NA	K	E	K	NA	E	K	K	E	NA	K	K
X2252351.58GA	2A	106.996	K	K	K	K	E	K	NA	K	K	K	E	K	E	K	E	E	E	E	K	K	E	E	E	K	E	E	E	E	K	E	K	K	K	K	E	K	K	E	K	E	E	K	K	E	E	K	K
X982956.21GT	2A	106.996	K	K	K	K	E	NA	K	K	K	K	E	K	E	K	E	E	E	E	K	K	E	E	E	K	E	E	E	E	K	E	K	K	K	K	E	K	K	E	K	E	E	K	K	E	E	K	K
X3064800.41CT	2A	107.648	NA	K	K	K	E	K	K	K	K	K	E	K	E	K	E	E	E	E	K	K	E	E	E	K	E	NA	E	E	K	E	K	K	K	K	E	K	K	E	K	E	E	K	K	E	E	K	K
wmc0598	2A	107.648	K	K	K	K	E	K	K	K	K	K	E	K	E	K	E	E	E	E	K	K	E	E	E	K	E	E	E	E	K	E	K	K	K	K	E	K	K	E	K	E	E	K	K	E	E	K	K
X1061775.41AT	2A	110.246	K	K	K	K	E	NA	K	K	K	K	E	K	E	K	E	E	E	E	NA	K	E	E	E	K	E	E	E	E	K	E	K	K	K	K	E	K	K	E	K	E	E	K	K	E	E	K	K
X1061775.54GA	2A	110.246	K	K	K	K	E	NA	K	K	K	K	E	K	E	K	E	E	E	E	NA	K	E	E	E	K	E	E	E	E	K	E	K	K	K	K	E	K	K	E	K	E	E	K	K	E	E	K	K
X1038091.36CT	2A	111.546	K	K	K	K	E	K	NA	K	K	K	E	K	E	NA	E	E	E	E	K	K	E	E	E	K	NA	E	E	E	K	E	K	K	K	K	E	K	K	E	K	E	E	K	K	E	E	K	K
X1277633.33GA	2A	111.546	K	K	K	K	E	K	K	K	K	K	E	K	E	K	E	E	E	E	K	K	E	E	E	K	E	E	E	E	K	E	K	K	K	K	E	K	K	E	K	E	E	K	K	E	E	K	K
X1667915.6AC	2A	111.546	K	K	K	K	E	K	K	K	K	K	E	K	E	K	E	E	E	E	NA	K	E	E	E	K	E	E	E	E	K	E	K	K	K	K	E	K	K	E	K	E	E	K	K	NA	E	K	K
X1243763.42AG	2A	111.546	K	K	NA	K	E	K	NA	K	K	K	E	K	E	K	E	E	E	E	K	K	E	E	E	K	E	E	E	E	K	E	K	K	K	K	E	K	K	E	K	E	E	K	K	E	E	K	K
X1038630.37GC	2A	118.032	K	E	K	K	E	K	K	K	K	E	E	K	K	K	E	E	E	E	K	K	E	E	E	K	E	E	E	E	NA	E	K	K	K	K	E	K	K	E	K	K	E	K	K	E	E	K	E
X989669.31CT	2A	118.032	K	E	K	K	E	K	K	K	K	E	E	K	K	K	E	E	E	E	K	K	E	E	E	K	E	E	E	E	K	E	K	K	K	K	E	K	K	E	K	K	E	K	K	E	E	K	E
X1146447.47GA	2A	118.032	K	E	K	K	E	K	K	K	K	E	E	K	NA	K	E	E	E	E	NA	K	E	E	NA	K	E	E	E	E	K	E	K	NA	K	K	E	K	K	E	K	K	E	K	NA	E	E	K	E
X3064382.7AG	2A	126.368	K	E	K	NA	E	K	K	E	K	E	E	K	K	K	E	E	E	E	E	K	E	E	E	E	E	E	E	K	K	E	K	K	NA	E	E	K	K	E	K	K	E	K	E	E	E	K	E
X988170.31TC	2A	126.368	K	E	K	K	E	K	K	E	K	E	E	K	K	K	E	E	E	E	E	K	E	E	E	E	E	E	E	K	K	E	K	K	K	E	E	K	K	E	K	K	E	K	E	E	E	K	E
X1127526.16CT	2A	126.368	K	E	K	K	E	K	K	E	K	E	E	K	K	K	E	E	E	E	E	K	E	E	E	E	E	E	NA	K	K	E	K	K	K	E	E	K	K	E	K	K	E	K	E	E	E	K	E
X1099344.21GC	2A	126.368	K	E	K	K	E	K	K	E	K	E	E	K	K	K	E	NA	E	E	E	K	E	E	E	E	E	E	E	K	K	E	K	K	K	E	E	K	K	E	K	K	E	K	E	E	E	K	E
X1118220.22CT	2A	126.368	K	E	K	K	E	K	K	E	K	E	E	K	K	K	E	E	E	E	E	K	E	E	E	NA	E	E	E	K	K	NA	K	K	K	E	E	K	K	E	K	K	E	K	E	NA	E	K	E
X1092428.34GA	2A	126.368	K	E	K	K	E	K	K	NA	K	E	E	K	K	K	E	E	E	E	E	K	E	E	E	E	E	E	E	K	K	E	K	K	K	E	E	K	K	E	K	K	E	K	E	E	E	K	E
X1162740.6AG	2A	126.368	K	E	K	K	E	K	K	E	K	E	NA	K	K	K	E	E	E	E	E	K	E	E	E	E	E	E	E	K	K	E	K	K	K	E	E	K	K	NA	K	K	E	K	E	E	E	K	E
wPt-7626	2A	126.368	K	E	K	K	E	K	K	E	K	E	E	K	K	K	E	E	E	E	E	K	E	E	E	E	E	E	E	K	K	E	K	K	K	E	E	K	K	E	K	K	E	K	E	E	E	K	E
wPt-9624	2A	126.368	K	E	K	K	E	K	K	E	K	E	E	K	K	K	E	E	E	E	E	K	E	E	E	E	E	E	E	K	K	E	K	K	K	E	E	K	K	E	K	K	E	K	E	E	E	K	E
1162740	2A	126.368	K	E	K	K	E	K	K	E	K	E	NA	K	K	K	E	E	E	E	E	K	E	E	E	E	E	E	E	K	K	E	K	K	K	E	E	K	K	NA	K	K	E	K	E	E	E	K	E
X1099631.10TC	2A	144.05	K	K	K	K	K	K	K	E	K	E	E	E	K	K	E	K	E	K	K	K	E	E	E	E	E	E	E	K	K	E	K	K	E	E	E	K	K	E	K	K	E	E	E	E	E	NA	NA
1099631	2A	144.05	K	K	K	K	K	K	K	E	K	E	E	E	K	K	E	K	E	K	K	K	E	E	E	E	E	E	E	K	K	E	K	K	E	E	E	K	K	E	K	K	E	E	E	E	E	NA	NA
wmc0667	2A	156.759	K	K	K	K	K	E	K	E	K	E	E	E	K	K	E	K	E	K	K	K	E	E	E	E	K	E	E	K	K	E	K	K	E	E	K	K	K	E	K	K	E	E	E	E	K	E	E
wmc667	2A	156.759	K	K	K	K	K	E	K	E	K	E	E	E	K	K	E	K	E	K	K	K	E	E	E	E	K	E	E	K	K	E	K	K	E	E	K	K	K	E	K	K	E	E	E	E	K	E	E
X1242996.23AC	2A	157.96	K	K	K	K	K	E	K	E	K	E	E	E	K	K	E	K	K	K	NA	K	E	E	E	E	K	NA	E	K	K	E	K	K	E	E	K	K	K	E	K	K	E	E	E	E	NA	E	E
X2257340.48GA	2A	157.96	K	K	K	K	K	E	K	E	K	E	E	E	K	K	E	K	K	K	K	K	E	E	E	E	K	E	E	K	K	E	K	K	E	E	K	K	K	E	K	K	E	E	E	E	K	E	E
X2281955.55AG	2A	158.628	K	K	NA	K	K	E	K	E	K	E	E	E	NA	K	NA	K	K	K	K	K	E	E	NA	E	K	E	E	K	K	E	K	K	E	NA	K	K	K	E	K	K	E	NA	E	E	K	E	E
X1122770.21TA	2A	160.476	K	K	K	K	K	E	K	E	K	E	E	E	K	K	E	K	K	K	K	K	E	E	E	E	K	E	E	K	K	E	K	K	E	E	K	K	K	E	K	K	E	E	E	E	K	E	E
X1126529.7TC	2A	160.476	K	NA	K	NA	K	E	K	E	K	E	E	E	K	K	E	K	K	K	K	K	E	E	E	E	K	E	E	K	K	E	K	K	E	E	K	K	K	E	K	K	E	E	E	E	K	E	E
X3023152.22GA	2A	160.476	K	K	K	K	K	E	K	E	K	E	E	E	K	K	E	K	K	K	K	K	E	E	E	E	K	E	NA	K	K	E	K	K	E	E	K	K	K	E	K	K	E	E	E	E	K	E	E
BARC1138B	2A	162.673	K	K	K	K	K	E	K	E	K	E	E	E	K	K	E	K	K	K	K	K	E	E	E	E	K	E	E	K	K	E	K	K	E	E	K	K	NA	E	K	K	E	E	E	E	K	E	E
X2263399.17GA	2A	164.249	K	K	K	K	K	E	K	E	K	E	E	E	K	K	E	K	K	K	K	E	E	E	E	E	K	E	E	K	K	E	K	K	E	E	K	NA	K	E	K	K	E	E	E	E	K	E	E
X1718739.40CG	2A	164.956	K	K	K	K	K	E	K	E	K	E	E	E	K	K	E	K	K	K	K	E	E	E	E	E	K	E	E	K	K	E	K	E	E	E	K	K	K	E	K	K	E	E	E	E	K	E	E
X2254967.8TC	2A	164.956	K	K	K	K	K	E	K	E	K	E	E	E	K	K	E	K	K	K	K	E	E	E	E	E	K	E	E	K	K	E	K	NA	E	E	K	K	K	E	K	K	E	E	E	E	NA	E	E
wPt-3459	2B	0	E	K	E	E	E	E	E	K	E	E	K	E	E	E	K	E	K	E	K	E	K	E	K	E	E	K	E	K	E	E	E	E	E	K	K	E	E	K	K	K	E	K	E	K	K	K	K
wPt-0643	2B	0	E	K	E	E	E	E	E	NA	E	E	K	E	E	E	K	E	K	E	K	E	K	E	K	E	E	K	E	K	E	E	E	E	E	K	K	E	E	K	K	K	E	K	E	K	K	K	K
wPt-6970	2B	0	E	K	E	E	E	E	E	K	E	E	K	E	E	E	K	E	K	E	K	E	K	E	K	E	E	K	E	K	E	E	E	E	E	K	K	E	E	K	K	K	E	K	E	K	K	K	K
X1174614.39CT	2B	2.58713	E	K	E	E	E	E	E	NA	E	E	K	E	E	E	E	E	K	E	K	E	K	E	K	E	E	K	E	K	E	E	NA	E	E	K	K	E	E	K	K	K	E	K	E	K	K	K	K
X1097808.60GA	2B	2.58713	E	K	E	E	E	E	E	K	E	E	K	E	E	E	E	E	K	E	K	E	K	E	K	E	E	K	E	K	E	E	E	E	E	K	K	E	E	K	K	K	E	K	E	K	K	K	NA
X1060080.27CG	2B	2.58713	E	K	E	E	E	E	E	K	E	E	K	E	E	E	E	E	K	E	K	E	K	E	K	NA	E	K	E	K	E	E	E	E	E	K	K	E	E	K	K	K	E	NA	E	K	K	K	K
X1199768.18TC	2B	2.58713	E	K	E	E	E	E	E	K	E	E	K	E	E	E	E	E	K	E	K	E	K	E	K	E	E	K	E	K	E	E	E	E	E	K	K	E	E	K	K	K	E	K	E	K	K	K	K
X1075469.14GA	2B	2.58713	E	K	E	E	E	E	E	K	E	E	K	E	E	E	E	E	K	E	K	E	K	E	K	E	E	K	E	K	E	E	E	E	E	K	K	E	E	K	K	K	E	K	E	K	K	K	K
X1068352.45AG	2B	2.58713	E	K	E	E	E	E	E	K	E	E	K	E	E	E	E	E	NA	E	K	E	K	E	K	E	E	K	E	K	E	E	E	E	E	K	K	E	E	K	K	K	E	K	E	K	K	K	K
X1107425.5CG	2B	3.87753	E	K	E	E	E	K	E	K	E	E	K	E	E	E	E	E	NA	E	K	NA	K	E	K	E	E	K	E	K	E	E	E	E	E	K	K	E	E	K	K	K	E	K	NA	K	NA	K	K
X1026699.25GT	2B	3.87753	E	K	E	E	E	K	E	K	E	E	K	E	E	E	E	E	K	E	K	E	K	E	K	E	E	K	E	K	E	E	E	E	E	K	K	E	E	K	K	K	E	K	E	K	K	K	K
1004057	2B	5.16814	E	K	E	E	E	K	NA	K	NA	E	K	E	E	E	E	E	K	NA	K	E	K	E	K	E	NA	K	E	K	E	E	E	E	E	K	K	E	NA	K	K	K	NA	K	E	K	K	K	K
X1004057.43TC	2B	5.16814	E	K	E	E	E	K	NA	K	NA	E	K	E	E	E	E	E	K	NA	K	E	K	E	K	E	NA	K	E	K	E	E	E	E	E	K	K	E	NA	K	K	K	NA	K	E	K	K	K	K
X989465.6AT	2B	5.16814	E	K	E	E	E	K	E	K	E	E	K	E	E	E	E	E	K	E	K	E	K	E	K	E	E	K	E	K	E	E	E	E	E	K	K	E	E	K	K	K	E	K	E	K	K	K	K
wPt-2106	2B	5.81333	E	K	E	E	E	K	E	K	E	NA	K	E	E	E	E	E	K	E	K	E	K	E	K	E	E	K	E	K	E	E	E	E	E	K	K	E	E	K	K	K	E	K	E	K	K	K	K
X3064463.12CT	2B	5.81333	NA	K	NA	E	E	K	E	K	E	E	K	E	E	NA	E	E	NA	E	K	E	K	E	K	NA	E	K	E	K	E	E	E	E	E	K	K	E	E	K	K	K	E	K	E	K	K	K	K
X1319096.64TC	2B	5.81333	E	NA	E	E	E	K	E	K	E	E	K	E	E	E	E	E	K	E	K	E	K	E	K	E	E	K	E	K	E	E	E	E	E	K	K	E	E	K	K	K	E	K	E	K	K	K	K
X3064619.17TA	2B	10.3418	E	K	E	E	E	K	E	K	E	E	K	E	E	E	E	E	K	E	K	E	K	E	K	E	E	K	E	K	E	E	E	E	E	K	K	E	K	K	K	K	E	K	E	K	K	K	K
1104531	2B	10.3418	E	K	E	E	E	K	E	K	E	E	K	E	E	E	E	E	K	E	K	E	K	E	K	E	E	K	E	K	E	E	E	E	E	K	K	E	K	K	K	K	E	K	E	K	K	K	K
X1104531.61GC	2B	10.3418	E	K	E	E	E	K	E	K	E	E	K	E	E	E	E	E	K	E	K	E	K	E	K	E	E	K	E	K	E	E	E	E	E	K	K	E	K	K	K	K	E	K	E	K	K	K	K
X100005743.24AG	2B	17.4868	E	K	E	E	E	K	E	K	E	E	K	E	E	K	E	E	K	E	K	E	K	E	K	NA	E	K	E	E	E	E	NA	E	E	E	K	E	K	K	K	K	E	K	E	K	K	K	K
X2251724.62CG	2B	17.4868	E	K	E	E	E	K	E	K	E	E	K	E	E	K	E	E	K	E	K	E	K	E	K	E	E	K	E	E	E	E	E	E	E	E	K	E	K	K	K	K	E	K	E	K	K	K	K
X1697382.27GT	2B	17.4868	E	NA	E	E	E	K	E	K	E	E	K	E	E	NA	NA	E	K	E	K	E	K	E	NA	E	NA	K	E	E	E	E	E	E	E	E	K	E	K	K	K	K	E	K	E	NA	K	K	K
X1126406.59AG	2B	17.4868	E	K	E	E	E	K	NA	K	E	E	K	E	E	K	NA	NA	K	E	K	E	K	E	K	NA	NA	K	E	E	E	E	E	NA	E	E	K	E	K	K	K	K	E	K	E	K	K	NA	K
X1096425.24AG	2B	17.4868	E	K	E	E	E	K	E	K	E	E	K	NA	E	K	E	E	K	E	K	E	K	E	K	E	E	K	E	E	E	E	E	E	E	E	K	E	K	K	K	NA	E	NA	NA	K	K	K	K
X3029469.27TG	2B	17.4868	E	K	E	E	E	K	E	K	E	E	K	E	E	K	E	E	K	E	K	E	K	E	K	E	E	K	E	E	E	E	E	E	E	E	K	E	K	K	K	K	E	K	E	K	K	K	K
X1004475.45TC	2B	17.4868	E	K	E	E	E	K	E	K	E	E	K	E	E	K	E	E	K	E	K	E	K	E	K	E	E	K	E	E	E	E	E	E	E	E	K	E	NA	K	K	K	E	K	E	K	K	K	K
X2290118.47GC	2B	25.2915	E	K	E	E	E	K	E	K	E	E	K	E	E	K	E	E	K	E	NA	E	K	E	NA	E	E	K	E	E	E	NA	E	E	E	E	K	E	K	NA	K	K	E	K	E	K	E	K	K
X3064697.8GT	2B	25.2915	E	K	E	E	E	K	E	K	E	E	K	E	E	NA	E	E	K	E	K	E	K	E	K	E	E	K	E	E	E	E	E	E	E	E	K	E	K	K	K	K	E	K	E	K	E	K	K
2287062	2B	27.228	E	K	E	E	E	K	E	K	E	E	K	E	E	K	E	E	K	E	NA	E	K	E	K	E	E	K	E	E	E	E	E	E	E	E	K	E	K	K	K	K	E	K	E	K	E	K	K
X2287062.47AC	2B	27.228	E	K	E	E	E	K	E	K	E	E	K	E	E	K	E	E	K	E	NA	E	K	E	K	E	E	K	E	E	E	E	E	E	E	E	K	E	K	K	K	K	E	K	E	K	E	K	K
X1278278.65GC	2B	27.228	E	K	E	E	E	K	E	K	E	E	K	E	E	K	E	E	K	E	K	E	K	E	K	E	NA	K	E	E	E	E	E	E	E	E	K	E	K	K	K	K	E	K	E	K	E	K	K
X1203745.23TG	2B	27.228	E	K	E	E	E	K	E	K	E	E	K	E	E	K	E	E	K	E	K	E	K	E	K	E	E	K	E	E	E	E	E	E	E	E	K	E	K	K	K	K	E	K	E	K	E	K	K
X3064568.58AG	2B	27.228	E	K	E	E	E	K	E	K	E	E	K	E	E	K	E	E	K	E	K	E	NA	E	K	E	E	K	E	E	E	E	E	E	E	E	K	E	K	K	K	K	E	K	E	NA	E	K	K
X1089242.16AG	2B	27.228	E	K	E	E	E	NA	E	K	E	E	K	E	E	K	E	E	K	E	K	E	K	E	K	E	E	K	E	E	E	E	E	E	E	E	K	E	K	K	K	K	E	K	NA	NA	E	K	K
X1072287.19TA	2B	27.228	E	K	E	E	E	K	E	K	E	E	K	E	E	K	E	E	K	E	K	E	K	E	K	E	E	K	E	E	E	E	E	E	E	E	K	E	K	K	K	K	E	K	E	K	E	K	K
X1202395.46AG	2B	27.8183	E	K	E	E	E	K	E	K	E	E	K	E	E	K	E	E	K	E	K	E	K	E	K	E	E	K	E	E	E	E	E	E	E	E	K	E	K	K	K	K	E	K	E	K	E	K	K
2279578	2B	27.8183	E	K	E	E	E	K	E	K	E	E	K	E	E	K	E	E	K	E	K	E	K	E	K	E	E	K	E	E	E	E	E	E	E	E	K	E	K	K	K	K	E	K	K	K	E	K	K
X2279578.17CT	2B	27.8183	E	K	E	E	E	K	E	K	E	E	K	E	E	K	E	E	K	E	K	E	K	E	K	E	E	K	E	E	E	E	E	E	E	E	K	E	K	K	K	K	E	K	K	K	E	K	K
gwm0257	2B	46.7368	K	K	E	K	K	K	K	K	E	E	K	E	E	K	K	E	K	E	K	E	K	K	K	E	K	K	K	E	K	E	E	E	E	E	K	E	K	K	E	K	K	K	K	K	E	K	K
1066471	2B	46.7368	K	K	E	K	K	K	K	K	E	E	K	E	E	K	K	E	K	E	K	E	K	K	K	E	K	K	K	E	K	E	E	E	NA	E	K	E	K	K	E	K	K	K	K	K	E	K	K
X1066471.15TG	2B	46.7368	K	K	E	K	K	K	K	K	E	E	K	E	E	K	K	E	K	E	K	E	K	K	K	E	K	K	K	E	K	E	E	E	NA	E	K	E	K	K	E	K	K	K	K	K	E	K	K
X2256950.59GC	2B	46.7368	K	K	E	K	K	K	K	K	E	E	K	E	E	K	K	E	K	E	K	E	K	K	K	E	K	K	K	E	K	E	E	E	E	E	K	E	K	K	E	K	K	K	K	K	E	K	K
wPt-1489	2B	47.382	K	K	E	K	K	K	K	K	E	E	K	E	E	K	K	E	K	E	K	E	K	K	K	E	K	K	K	E	K	E	E	E	E	E	K	E	K	K	E	E	K	K	K	K	E	K	K
wPt-9402	2B	47.382	K	K	E	K	K	K	K	K	E	E	K	E	E	K	K	E	K	E	K	E	K	K	K	E	K	K	K	E	K	E	E	E	E	E	K	E	K	K	E	E	K	K	K	K	E	K	K
wPt-8072	2B	47.382	K	K	E	K	K	K	K	K	E	E	K	E	E	K	K	E	K	E	K	E	K	K	K	E	K	K	K	E	K	E	E	E	E	E	K	E	K	K	E	E	K	K	K	K	E	K	K
wPt-9423	2B	47.382	K	K	E	K	K	K	K	K	E	E	K	E	E	K	K	E	K	E	K	E	K	K	K	E	K	K	K	E	K	E	E	E	E	E	K	E	K	K	E	E	K	K	K	K	E	K	K
X1012442.46GC	2B	47.382	K	K	E	K	K	K	K	K	E	E	K	E	E	K	K	E	K	E	K	E	K	K	K	E	K	K	K	E	K	E	E	E	E	E	K	E	K	K	E	E	K	K	K	K	E	K	K
X1196438.63CG	2B	49.3184	K	K	E	K	K	K	K	K	E	E	K	E	NA	K	K	E	K	K	K	E	NA	NA	K	E	NA	K	K	NA	K	E	E	E	E	E	K	E	K	K	E	E	K	K	K	K	E	K	K
X1130816.9CT	2B	49.3184	K	K	E	K	K	K	K	K	E	E	K	E	K	K	K	E	K	K	K	E	K	K	K	E	K	K	K	E	K	E	E	E	E	E	K	E	K	K	E	E	K	K	K	K	E	K	K
wPt-3561	2B	49.9636	K	K	E	K	K	K	K	K	E	E	K	E	K	K	K	E	K	K	K	E	K	K	K	E	K	K	K	E	K	E	E	E	E	E	K	E	K	K	E	E	K	K	K	K	E	K	K
wPt-5707	2B	49.9636	K	K	E	K	K	K	K	NA	E	E	K	NA	K	K	K	E	K	K	K	E	K	K	K	E	K	K	K	E	K	E	E	E	E	E	K	E	K	NA	E	E	K	K	NA	K	E	K	K
wPt-9668	2B	49.9636	NA	NA	E	NA	NA	K	K	NA	E	E	K	E	K	K	K	E	K	NA	K	E	K	K	K	E	K	K	NA	E	K	E	E	E	E	E	K	E	K	K	E	E	K	K	K	K	E	K	K
X3222428.65TG	2B	49.9636	K	K	E	K	K	K	NA	K	E	E	K	E	K	K	K	E	K	K	K	E	K	K	K	E	K	K	NA	E	K	E	E	E	E	E	NA	E	K	K	E	E	K	K	K	K	E	K	K
X1181089.32TA	2B	49.9636	K	K	E	K	K	K	K	K	E	NA	K	E	K	NA	K	NA	K	K	K	E	K	K	K	NA	K	K	K	E	NA	E	E	E	E	E	K	E	K	K	E	NA	K	K	K	K	E	K	K
X1148814.55GC	2B	49.9636	K	K	E	K	K	K	K	K	E	E	K	E	K	K	K	E	K	K	K	E	K	K	K	E	K	K	K	E	K	E	E	E	NA	E	K	E	K	K	E	E	K	K	K	K	E	K	K
X3022917.11AG	2B	49.9636	K	K	E	K	K	K	K	K	E	E	K	E	K	K	K	E	K	K	K	NA	K	K	K	E	K	K	K	E	K	E	NA	E	E	E	K	E	K	K	E	E	K	K	K	K	E	K	K
X1008164.59CA	2B	49.9636	K	K	E	K	K	K	NA	K	E	E	K	E	K	K	K	E	K	K	NA	E	K	K	K	E	K	K	K	E	K	E	E	E	E	E	K	E	K	K	E	E	NA	K	K	K	E	K	K
wPt-4997	2B	50.6211	K	K	E	K	K	K	K	K	E	E	K	E	K	K	K	E	K	K	K	E	K	K	K	E	K	K	K	E	K	E	E	E	E	E	K	E	K	K	E	E	K	K	K	K	E	K	K
X1093586.15CT	2B	50.6211	K	K	E	K	K	K	K	K	E	E	K	E	K	NA	K	E	K	K	K	E	K	K	K	NA	K	K	K	E	K	E	E	E	E	E	K	E	K	K	E	E	K	K	K	K	E	K	K
X1103701.44AG	2B	52.5719	K	NA	K	K	NA	K	K	K	E	E	NA	E	K	K	NA	E	NA	K	NA	E	K	K	K	E	NA	NA	K	E	K	E	E	E	E	E	K	E	K	K	E	E	K	NA	K	K	E	K	K
X1217853.61CG	2B	52.5719	K	K	K	K	K	K	K	K	E	E	K	E	K	K	K	E	K	K	K	E	K	K	K	E	K	K	K	E	K	E	E	E	E	E	K	E	K	K	E	E	NA	K	K	K	NA	K	K
X1066619.63CG	2B	52.5719	K	K	K	K	K	K	K	K	E	E	K	E	K	K	K	E	K	K	K	E	K	K	K	E	K	K	K	E	K	E	E	E	E	E	K	E	K	K	E	E	K	K	K	K	E	K	K
X1036899.33TA	2B	52.5719	K	K	K	K	K	K	K	K	E	E	K	E	K	K	K	E	K	K	K	E	K	K	K	E	K	K	K	E	K	E	E	E	E	E	K	E	K	K	E	E	K	K	K	K	E	K	K
X1017820.24TC	2B	52.5719	K	K	K	K	K	K	K	K	E	NA	K	E	K	K	K	E	K	K	K	E	K	K	K	E	K	K	K	E	K	E	E	E	E	E	K	E	K	K	E	E	K	K	K	K	E	K	K
X100035046.41TC	2B	52.5719	K	K	K	K	K	K	K	K	E	E	K	E	K	K	K	E	K	K	K	E	K	K	K	E	K	K	K	E	K	E	E	E	E	E	K	E	K	K	E	E	K	K	K	K	E	K	K
X3029958.32AG	2B	53.2171	K	K	K	K	K	K	K	K	E	E	K	E	K	K	K	E	K	K	NA	E	K	K	K	E	K	K	K	E	K	E	E	E	E	E	K	E	K	K	E	E	K	K	K	K	E	K	K
X2280790.61GA	2B	53.2171	K	K	K	K	K	K	K	K	E	E	K	E	K	K	K	E	K	K	K	E	K	K	K	E	K	K	K	E	K	E	NA	E	E	NA	K	E	K	K	E	E	K	K	K	K	E	K	K
X1075921.8TC	2B	53.8623	K	K	K	K	K	K	K	K	E	E	K	E	K	K	K	E	K	K	K	E	K	K	K	E	K	K	K	E	K	E	E	E	E	E	K	E	K	K	E	E	K	K	K	K	E	K	E
X2262876.47CG	2B	53.8623	K	K	K	K	K	K	K	K	E	E	K	E	K	K	K	E	K	K	K	E	K	K	K	E	K	K	K	E	K	E	E	E	E	E	K	E	K	K	E	E	K	K	K	K	E	K	E
X3021359.28CG	2B	54.5075	K	K	K	K	K	K	K	K	E	E	K	E	K	K	K	E	K	K	K	E	K	K	K	K	K	K	K	E	K	E	E	E	K	E	K	E	K	K	E	E	K	K	K	K	E	K	E
X981297.65CG	2B	55.1527	K	K	K	K	K	K	K	K	E	E	K	E	K	K	K	E	K	K	K	E	K	K	NA	E	K	K	NA	E	K	E	E	E	E	E	K	E	K	K	E	E	K	K	K	K	E	K	E
X1126456.29CT	2B	55.1527	K	K	K	K	K	K	K	K	E	E	K	E	K	K	K	E	K	K	K	E	K	K	K	E	K	K	K	E	K	E	E	E	E	E	K	E	K	K	E	E	K	K	K	K	E	K	E
X1083854.49AG	2B	56.4431	K	K	K	K	K	K	NA	K	E	E	K	E	K	K	K	E	K	K	K	E	K	K	K	E	K	K	K	E	K	E	E	E	E	E	NA	E	K	K	E	E	NA	K	K	K	E	K	E
X3064555.30TG	2B	56.4431	K	NA	K	K	K	K	K	K	E	E	K	E	K	K	K	E	K	K	K	E	K	K	K	E	K	K	K	E	K	E	E	E	E	E	K	E	K	K	E	E	K	K	K	K	E	K	E
wPt-7757	2B	57.0883	K	K	K	K	K	K	K	K	E	E	K	E	K	K	K	E	K	K	K	E	K	K	K	E	K	K	K	E	K	E	E	E	E	E	K	E	K	K	E	E	K	K	K	K	E	K	E
wPt-5672	2B	57.0883	K	K	K	K	K	K	K	K	E	E	K	E	K	K	K	E	K	K	K	E	K	K	K	E	K	K	K	E	K	E	E	E	E	E	K	E	K	K	E	E	K	K	K	K	E	K	E
wPt-6199	2B	57.0883	K	K	K	K	K	K	K	K	E	E	K	E	K	K	K	E	K	K	K	E	K	K	K	E	K	K	K	E	K	E	E	E	E	E	K	E	K	K	E	E	K	K	K	K	E	K	E
wPt-4125	2B	57.0883	K	K	K	K	K	K	K	K	E	E	K	E	K	K	K	E	K	K	K	E	K	K	K	E	K	K	K	E	K	E	E	E	E	E	K	E	K	K	E	E	K	K	K	K	E	K	E
wPt-5556	2B	57.0883	K	K	K	K	K	K	K	K	E	E	K	E	K	K	K	E	K	K	K	E	K	K	K	E	K	K	K	E	K	E	E	E	E	E	K	E	K	K	E	E	K	K	K	K	E	K	E
X1128811.27AC	2B	57.0883	K	K	K	K	K	K	K	K	E	E	K	E	K	K	NA	E	K	NA	K	E	K	K	K	E	K	K	K	E	K	NA	E	E	E	NA	K	E	K	K	E	E	K	K	K	K	E	K	E
X1050593.5AG	2B	57.0883	K	K	K	K	K	K	K	K	E	E	K	E	K	K	K	E	K	K	K	E	K	K	K	NA	K	K	K	E	K	E	E	E	E	E	K	E	K	K	E	E	K	K	K	K	E	K	E
X1113449.18TC	2B	57.0883	K	K	K	K	K	K	K	K	E	E	K	E	K	K	K	E	K	K	K	E	K	K	K	E	K	K	K	E	K	E	E	E	E	E	NA	E	K	K	E	E	K	K	K	K	E	K	E
X1230189.8GA	2B	57.0883	K	K	K	K	K	K	K	K	E	E	K	E	K	K	K	E	K	K	K	E	K	K	K	E	K	K	K	E	K	E	E	E	E	E	K	E	K	K	E	E	K	K	K	K	E	K	E
X1204183.19CT	2B	57.0883	K	K	K	K	K	K	K	K	E	E	K	E	K	K	K	E	K	NA	K	E	K	K	K	E	K	K	K	E	K	E	E	E	E	E	K	E	K	K	E	E	K	K	K	K	E	K	E
X986475.5AG	2B	57.0883	K	K	K	K	K	K	K	K	E	E	K	E	K	K	K	E	K	K	K	E	K	K	K	E	K	K	K	E	K	E	E	E	E	E	K	E	K	K	E	E	K	K	K	K	E	K	E
X3028596.19AG	2B	57.0883	K	K	K	K	NA	K	K	K	E	E	K	E	K	K	K	E	K	K	K	E	K	K	K	E	K	K	K	E	K	E	E	E	E	E	K	E	K	K	E	E	K	K	K	K	E	K	E
X1863466.38AG	2B	57.0883	K	K	K	K	K	K	K	K	E	E	K	E	K	K	K	E	K	K	K	E	K	K	K	E	K	K	K	E	K	E	E	E	E	E	K	E	K	K	E	NA	K	K	K	K	E	K	E
X1137595.39TA	2B	57.0883	K	K	K	K	K	K	K	K	E	E	K	E	K	K	K	E	K	K	K	E	K	K	K	E	K	K	K	E	K	E	E	E	E	E	K	E	K	K	E	E	K	K	K	K	E	K	E
X1095023.59TC	2B	57.0883	K	K	K	K	K	K	K	K	E	E	K	E	K	K	K	E	NA	K	K	E	K	K	K	E	K	K	K	E	K	E	E	E	E	E	K	E	K	K	E	E	K	K	K	K	E	K	E
X1092251.12TA	2B	57.0883	K	K	K	K	K	K	K	K	E	E	K	E	K	K	K	E	K	K	K	E	K	K	K	NA	K	K	K	E	K	E	E	E	E	E	K	E	K	K	E	E	K	K	K	K	E	K	E
X1090923.65GA	2B	57.0883	K	K	K	K	K	K	K	K	E	E	K	E	K	K	K	E	K	K	K	E	K	K	K	E	K	K	K	E	K	E	E	E	E	E	K	E	K	K	E	E	K	K	NA	K	E	K	E
X1055088.45TG	2B	57.0883	K	K	K	K	K	K	K	K	E	E	K	E	K	K	K	E	K	K	K	E	K	K	K	E	K	K	K	E	K	E	E	E	E	E	K	E	K	K	E	E	K	K	K	K	E	K	E
X1034464.58AG	2B	57.0883	NA	K	NA	K	K	K	K	K	E	E	K	E	K	K	K	E	K	K	K	E	K	K	K	E	K	K	K	E	K	E	E	E	E	NA	K	E	K	K	E	NA	K	K	K	K	E	K	NA
X1025958.22AG	2B	57.0883	K	K	K	K	K	K	K	K	E	E	K	E	K	K	K	E	K	K	K	E	K	K	K	E	K	K	K	E	K	E	E	E	E	E	K	E	K	K	E	E	K	K	K	K	E	K	E
X1025310.45TG	2B	68.2372	K	K	K	K	K	K	K	K	K	E	K	K	K	K	K	E	K	K	K	E	K	K	K	E	K	K	K	E	K	E	E	E	E	K	K	E	K	K	E	E	K	K	K	E	E	K	E
X1004626.37AG	2B	68.2372	K	K	K	K	K	K	K	K	K	E	K	K	K	K	K	E	K	K	K	E	K	K	K	E	K	K	K	E	K	E	E	E	E	K	K	E	K	K	E	E	K	K	K	E	E	K	E
X1213839.68GC	2B	68.2372	K	K	K	K	K	K	K	K	K	E	K	K	K	K	K	NA	K	K	K	E	K	K	K	E	K	K	K	E	K	E	E	E	E	K	K	E	K	K	E	E	K	K	K	E	E	K	E
X1011740.52GA	2B	68.2372	K	K	K	K	K	K	K	K	K	E	K	K	K	K	K	E	K	K	K	E	K	K	K	E	K	K	K	E	K	E	E	E	E	K	K	E	K	K	E	E	K	K	K	E	E	K	E
X993827.7TC	2B	68.2372	K	K	K	K	K	K	K	K	K	E	K	K	K	K	K	E	K	K	K	E	K	K	K	E	K	K	K	E	K	E	E	E	E	K	K	E	K	K	E	E	K	K	K	E	E	K	E
X988548.19TA	2B	68.2372	K	K	K	K	K	K	K	K	K	E	K	K	K	K	K	E	K	K	K	E	K	K	K	E	K	K	K	E	K	E	E	E	E	K	K	E	K	K	E	E	K	K	K	E	E	K	E
X3029109.8GA	2B	68.2372	K	K	K	K	K	K	K	K	K	E	K	K	K	K	K	E	K	K	K	E	K	K	K	E	K	K	K	E	K	E	E	E	E	K	K	NA	K	K	E	E	K	K	K	E	E	K	E
X3028668.34GA	2B	68.2372	NA	K	K	K	K	K	K	K	K	E	K	K	K	K	K	E	K	K	K	E	K	K	K	E	K	K	K	E	K	E	E	E	E	K	K	E	K	K	E	E	K	K	K	E	E	K	E
X1186401.34CG	2B	68.2372	K	K	K	K	K	K	K	K	K	E	K	K	K	K	K	E	K	K	NA	E	K	K	K	E	K	K	K	E	K	E	E	E	E	K	K	E	K	K	E	E	K	K	K	E	E	K	E
X1009854.28TC	2B	68.2372	K	K	K	K	K	K	K	K	K	E	K	K	K	K	K	E	K	K	K	E	K	K	K	E	K	K	K	E	K	E	E	E	E	K	K	E	K	K	E	E	K	K	K	E	E	K	E
X1017398.68GA	2B	68.5336	K	K	K	K	K	K	K	K	K	E	K	K	K	K	K	E	K	K	K	E	K	K	K	E	K	K	K	E	K	E	E	E	E	K	K	E	K	K	E	E	K	K	K	E	E	K	E
X3023865.18TC	2B	68.8824	K	K	K	K	K	K	K	K	K	E	K	K	K	K	K	E	K	K	K	E	K	K	K	E	K	K	K	E	K	E	E	E	E	K	K	E	K	K	E	E	K	K	K	K	E	K	E
X1022997.41TC	2B	68.8824	K	K	K	K	K	K	K	K	K	E	K	K	K	K	K	E	K	K	K	E	K	K	K	E	K	K	K	E	K	E	E	E	E	K	K	E	K	K	E	E	K	K	K	E	E	K	E
X3064434.36AG	2B	69.5276	K	K	K	NA	K	K	K	K	K	E	NA	K	K	K	K	E	K	K	K	E	K	K	K	E	K	K	K	E	K	E	E	E	E	K	NA	E	K	K	E	E	K	K	K	E	E	K	E
X2292325.28TG	2B	69.5276	K	K	K	K	K	K	K	K	K	E	K	K	K	K	K	E	K	K	K	E	K	K	K	E	K	K	K	E	K	E	E	E	E	K	K	E	K	K	E	E	K	K	K	E	E	K	E
X1127183.26GC	2B	70.1728	K	K	K	K	K	K	K	K	K	E	K	K	K	K	K	E	K	K	K	E	K	K	K	E	K	K	K	E	K	E	E	E	E	K	K	NA	K	K	E	E	K	K	K	E	E	K	NA
X1214843.35AC	2B	70.1728	K	K	K	K	K	K	K	K	K	E	K	K	K	K	K	E	K	K	K	E	K	K	K	E	K	K	K	E	K	E	E	E	E	K	K	E	K	K	E	E	K	K	K	E	E	K	E
X1011870.57CA	2B	70.1728	K	K	K	K	K	K	K	K	K	E	K	K	K	K	K	E	K	K	K	E	K	K	K	E	K	K	K	E	K	E	E	E	NA	K	K	E	K	K	E	E	K	K	K	E	E	K	E
X1767024.9GA	2B	70.1728	K	K	K	K	K	K	K	K	K	E	K	K	K	K	K	E	K	K	K	E	K	K	K	NA	K	K	K	E	K	E	E	E	E	K	K	E	K	K	E	E	K	K	K	NA	E	K	E
X1128337.37CA	2B	70.1728	K	K	K	K	K	K	K	K	K	E	K	K	K	K	K	E	K	K	K	E	K	K	K	E	K	K	K	E	K	E	E	E	E	K	K	E	K	K	E	E	K	K	K	E	E	K	E
X1094999.55TC	2B	70.1728	K	K	K	NA	K	K	K	K	K	E	K	K	K	K	K	E	K	K	K	E	K	K	K	E	K	K	K	E	K	E	E	E	E	K	K	E	K	K	E	E	K	K	K	E	E	K	E
X1094717.39GA	2B	70.1728	K	K	K	K	K	K	K	K	K	E	K	K	K	K	K	E	K	K	K	E	K	K	K	E	K	K	K	E	K	E	E	E	E	K	K	E	K	K	E	E	K	K	K	E	E	K	E
X1082017.65AG	2B	70.818	K	K	K	K	K	K	K	K	K	E	K	K	K	K	K	E	K	K	K	E	K	K	K	E	K	K	K	E	K	E	E	E	E	K	K	E	K	K	E	E	K	K	K	E	E	NA	E
X1127001.40TA	2B	71.4632	K	K	K	K	K	K	K	K	K	E	K	K	K	K	K	E	NA	K	K	E	K	K	K	E	K	K	K	E	K	E	E	E	E	K	K	E	K	K	E	E	K	K	K	E	E	K	E
X1276341.33CA	2B	71.4632	K	K	K	K	K	K	K	K	K	E	K	K	K	K	K	E	K	K	K	E	K	K	K	E	K	K	K	E	K	E	E	E	E	K	K	E	K	K	E	E	K	K	K	E	E	K	E
X1055509.12GA	2B	71.4632	K	K	K	K	K	K	K	K	K	E	K	K	K	K	K	E	K	K	K	E	K	K	K	E	K	K	K	E	K	E	E	NA	E	K	K	E	K	K	E	E	K	K	K	E	E	K	E
X2256116.26GA	2B	71.4632	K	K	K	K	K	K	K	K	K	E	K	K	NA	K	K	E	K	K	K	E	K	K	K	E	K	K	K	E	K	E	E	E	E	K	K	E	K	K	E	E	K	K	K	NA	E	K	E
X2263629.47CG	2B	71.4632	K	K	K	K	K	K	K	K	K	E	NA	K	K	K	K	E	K	K	K	E	K	K	K	E	K	K	K	E	K	E	E	E	E	K	K	E	K	K	E	E	K	K	K	E	E	K	E
X2257507.5TC	2B	71.4632	K	K	K	K	K	K	K	K	K	E	K	K	K	K	K	E	K	K	K	E	K	K	K	E	K	NA	K	E	K	E	E	E	E	K	K	E	K	K	E	E	K	K	K	E	E	K	E
X988088.11GA	2B	71.4632	K	K	K	K	K	K	K	K	K	E	K	K	K	K	K	E	K	K	K	E	K	K	K	E	K	K	K	E	K	E	E	E	E	K	K	E	K	K	E	E	K	K	K	E	E	K	E
X986691.34GT	2B	71.4632	K	K	K	K	K	K	K	K	K	E	K	K	K	K	K	E	K	K	NA	E	K	K	K	E	K	K	K	E	K	E	E	E	E	K	K	E	K	K	E	E	K	K	K	E	E	NA	E
X986581.7TG	2B	71.4632	K	K	K	K	K	K	K	K	K	E	K	K	K	K	K	E	K	K	K	E	K	K	K	E	K	K	K	E	K	E	E	E	E	K	K	E	K	K	E	E	K	K	K	E	E	K	E
X980315.44CT	2B	71.4632	K	K	K	K	K	K	K	K	K	E	K	K	K	K	K	E	K	K	K	E	K	K	K	E	K	K	NA	E	K	E	E	E	E	K	K	E	K	K	E	E	K	K	K	E	E	K	E
X2284552.17CG	2B	71.4632	K	K	K	K	K	K	K	K	K	E	K	K	K	K	K	E	K	K	K	E	K	K	K	E	K	K	K	E	K	E	E	E	E	K	K	E	K	K	E	E	K	K	K	E	E	K	E
X2278762.60GC	2B	71.4632	K	K	K	K	K	K	K	K	K	E	K	K	K	K	K	E	K	K	K	E	K	K	K	E	K	K	K	E	K	E	E	E	E	K	K	E	K	K	E	E	K	K	K	E	E	K	E
X2263288.57TC	2B	71.4632	K	K	K	K	K	K	NA	K	K	E	K	K	K	K	K	E	K	K	K	E	K	K	K	E	K	K	K	E	K	E	E	E	E	K	K	E	K	K	E	E	K	K	K	E	E	K	E
X2257090.53AG	2B	71.4632	K	K	K	K	K	K	K	K	K	E	K	K	K	K	K	E	K	K	K	E	K	K	K	E	K	K	K	E	K	E	E	E	E	K	K	E	K	K	E	E	K	K	K	E	E	K	E
X1190819.37GA	2B	71.4632	K	K	K	K	K	K	K	K	K	E	K	K	K	K	K	E	K	K	K	E	K	K	K	E	K	K	K	E	K	E	E	E	E	K	K	E	K	K	E	E	K	K	K	E	E	K	E
X1107259.6GA	2B	71.4632	K	K	K	K	K	K	K	K	K	E	K	K	K	K	K	E	K	K	K	E	K	K	K	E	K	K	K	E	K	E	E	E	E	K	K	E	K	K	E	E	K	K	K	E	E	K	E
X1094449.56TC	2B	71.4632	K	K	K	K	K	K	K	K	K	E	K	K	K	K	K	E	K	K	K	E	NA	K	K	E	K	K	K	E	K	E	E	E	E	K	K	E	K	K	E	E	NA	K	K	E	E	K	E
X1863117.44GC	2B	71.4632	K	K	K	K	K	K	K	K	K	E	K	K	K	K	K	E	K	K	K	E	K	K	K	E	K	K	K	E	K	E	E	E	E	K	K	E	K	K	E	E	K	K	K	E	E	K	E
X100002154.35AC	2B	71.4632	K	K	K	K	K	K	K	K	K	E	K	K	K	K	K	E	K	K	K	E	K	K	K	E	K	K	K	E	K	E	E	E	E	K	K	E	K	K	E	E	K	K	K	E	E	K	E
X1020912.59TC	2B	71.4632	K	K	K	K	K	K	K	K	K	E	K	K	K	K	K	E	K	K	K	E	K	K	K	E	K	K	K	E	K	E	E	E	E	K	K	E	K	K	E	E	K	K	K	E	E	K	E
X1096736.43AC	2B	71.4632	K	K	K	K	K	K	K	K	K	E	K	K	K	K	K	E	K	K	K	E	K	K	K	E	NA	K	K	E	K	E	E	E	E	K	K	E	E	K	E	E	K	K	K	E	E	K	E
wPt-0709	2B	72.7538	K	K	K	K	K	K	K	NA	K	E	K	K	K	K	K	E	K	NA	NA	E	K	K	K	E	K	K	NA	E	K	E	E	E	E	K	K	E	K	K	E	E	K	NA	K	E	E	NA	E
X2263475.64GC	2B	72.7538	K	K	K	K	K	K	K	K	K	E	NA	K	K	K	K	E	K	K	K	NA	K	K	K	E	K	K	K	E	K	NA	E	E	E	K	K	E	NA	K	E	E	K	K	K	E	E	K	E
X1031842.25AT	2B	72.7538	K	K	K	K	K	K	K	K	K	E	K	K	K	K	NA	E	K	K	K	E	K	K	K	E	K	K	K	E	K	E	E	E	E	K	K	E	K	K	E	E	K	K	K	E	E	K	E
X1102805.46GC	2B	72.7538	K	K	K	K	K	K	K	K	K	E	K	K	K	K	K	E	NA	K	K	E	K	K	K	E	K	K	K	E	K	E	E	E	E	K	K	E	NA	K	E	E	K	K	K	E	E	K	E
X987298.9TC	2B	73.399	K	K	K	K	K	K	K	K	K	E	K	K	K	K	K	E	K	K	K	E	K	K	K	E	K	E	K	E	K	E	E	E	E	K	K	E	K	K	K	E	K	K	K	E	E	K	E
X1102573.25GA	2B	73.9755	K	K	K	K	K	K	K	K	K	E	K	K	K	K	K	E	K	K	K	E	K	K	K	E	K	E	K	E	K	E	E	E	E	K	K	E	K	K	E	E	K	K	K	E	E	K	E
X2267697.18TC	2B	73.9755	K	K	K	K	K	K	NA	K	NA	E	K	K	K	K	K	E	K	K	K	E	K	K	K	E	K	E	K	E	K	E	E	E	E	K	K	E	K	NA	E	E	K	K	K	E	E	K	E
X1094030.13GA	2B	73.9755	K	K	K	K	K	K	K	K	K	E	NA	K	K	K	K	E	K	K	K	E	NA	K	K	E	K	E	K	E	K	E	E	E	E	K	K	E	K	K	E	E	K	NA	K	NA	NA	K	E
X1073193.58CA	2B	73.9755	K	K	K	K	K	K	K	K	K	E	K	K	K	K	K	E	K	K	K	E	K	K	K	E	K	E	K	E	K	E	E	E	E	K	K	E	K	K	E	E	K	K	K	E	E	K	E
X1056778.37AG	2B	73.9755	K	K	K	K	K	K	K	K	K	E	K	K	K	K	K	E	K	K	K	E	K	K	K	E	K	E	K	E	K	E	E	E	E	K	K	E	NA	K	E	E	K	K	K	E	E	K	E
X1010970.26GA	2B	74.552	K	K	K	K	K	K	K	E	K	E	K	K	K	K	K	E	K	K	K	E	K	K	K	E	K	E	K	E	K	E	E	E	E	K	K	E	K	K	E	E	K	K	K	E	E	K	E
barc0091	2B	75.1972	K	K	K	K	K	K	K	K	K	E	K	K	K	K	K	E	K	K	K	E	K	K	K	E	K	E	K	E	K	E	E	E	E	K	K	E	K	K	E	E	K	K	K	E	E	K	E
wPt-0335	2B	75.1972	K	K	K	K	K	K	K	K	K	E	K	K	K	K	K	E	K	K	K	E	K	K	K	E	K	E	K	E	K	E	E	E	E	K	K	E	K	K	NA	E	K	K	K	E	E	K	E
X1019416.46AG	2B	75.842	K	K	K	K	K	K	E	K	K	E	K	K	K	K	K	E	K	K	K	E	K	K	K	E	K	E	K	E	K	E	E	E	E	K	K	E	K	K	E	E	K	K	K	E	E	K	E
X1022175.20CT	2B	88.818	K	K	K	K	K	K	K	K	K	E	K	K	K	K	K	E	K	K	K	E	K	K	K	E	E	E	K	E	K	E	E	E	E	K	K	E	K	K	E	E	K	K	K	E	E	K	E
X100007148.14GA	2B	88.818	K	K	K	K	K	K	K	K	K	E	K	K	K	K	K	E	K	K	K	E	K	K	K	E	K	E	K	E	K	E	E	E	E	K	K	E	K	K	K	E	K	K	K	E	E	K	E
X1162003.23TG	2B	88.818	K	E	K	K	K	K	K	K	K	E	K	K	K	K	K	E	K	K	K	E	K	K	K	E	K	E	K	E	K	E	E	E	E	K	K	E	K	K	E	E	K	K	K	E	E	K	E
X1059326.19TC	2B	88.818	E	K	K	K	K	K	K	K	K	E	K	K	K	K	K	E	K	K	K	E	K	K	K	E	K	E	K	E	K	E	E	E	E	K	K	E	K	K	E	E	K	K	K	E	E	K	E
X1126360.47GA	2B	88.818	K	K	K	K	K	K	K	K	K	E	K	K	K	K	K	E	K	K	K	E	K	K	K	E	K	E	K	E	K	E	E	E	E	K	K	E	K	K	E	E	K	K	K	E	E	K	E
X979722.18TC	2B	88.818	K	K	K	K	K	K	K	K	NA	E	K	K	K	K	K	E	K	K	K	E	K	K	K	E	K	E	K	NA	K	NA	E	E	NA	K	K	E	K	K	E	E	K	K	K	NA	NA	K	E
X3064591.7CG	2B	88.818	K	K	K	K	K	K	K	K	NA	NA	K	K	K	K	K	E	K	K	K	E	K	K	NA	E	NA	E	K	E	K	E	E	E	E	K	K	E	K	K	E	E	K	K	NA	E	E	NA	E
X1164349.62CG	2B	88.818	K	K	K	K	K	K	K	K	K	E	K	K	K	K	K	E	K	K	K	E	NA	K	NA	E	K	E	K	E	K	E	E	E	E	K	K	E	K	K	E	E	K	K	NA	E	E	K	E
X1047092.19AG	2B	88.818	K	K	K	K	K	K	K	K	K	E	K	K	K	K	K	E	K	K	K	E	K	K	K	E	K	E	K	E	K	E	E	E	E	K	K	E	K	K	E	E	K	K	K	E	E	K	E
barc0160	2B	88.818	K	K	K	K	K	K	K	K	K	E	K	K	K	K	K	E	K	K	K	E	K	K	K	E	K	E	K	E	K	E	E	E	E	K	K	E	K	K	E	E	K	K	K	E	E	K	E
X991226.10TA	2B	88.818	K	K	K	K	K	K	K	K	K	E	K	K	K	K	K	E	K	K	K	E	K	K	K	E	K	E	K	E	K	E	E	E	E	K	K	E	K	K	E	E	K	K	K	E	E	K	E
X1125937.67TC	2B	88.818	K	K	K	K	K	K	NA	K	K	E	K	K	K	NA	K	E	K	K	K	E	K	K	K	E	K	E	K	E	NA	E	NA	E	E	K	K	E	K	NA	E	E	K	NA	NA	E	E	K	E
X1667549.46AG	2B	88.818	K	K	K	K	K	K	K	K	K	E	K	K	K	NA	K	E	K	K	NA	E	K	K	K	E	NA	E	K	E	K	E	E	E	E	K	K	E	NA	K	E	E	NA	K	K	E	E	K	E
X1241580.55AG	2B	88.818	K	K	K	K	K	K	K	K	K	E	K	K	K	K	K	NA	K	K	K	E	K	K	K	E	K	E	K	E	K	E	E	E	E	K	K	E	K	K	E	NA	K	K	K	E	E	K	E
X1127307.44CT	2B	88.818	K	K	K	K	K	K	K	K	K	E	K	K	K	K	K	E	K	K	K	E	K	K	K	E	K	E	NA	E	K	E	E	E	E	K	K	E	K	K	E	E	K	K	K	E	E	K	E
X1694825.27CT	2B	88.818	K	K	K	K	K	K	K	K	K	E	K	K	K	K	K	E	K	K	K	E	K	K	K	E	K	E	K	E	K	E	E	E	E	K	K	E	K	K	E	E	K	K	K	E	E	K	E
X1205940.63AG	2B	88.818	K	K	K	K	K	K	K	K	K	E	K	K	K	K	NA	E	K	K	K	E	K	K	K	E	K	E	K	E	K	E	E	E	E	K	K	E	K	K	E	E	K	K	K	E	E	K	E
X1202492.32AC	2B	88.818	K	K	K	K	K	K	K	NA	K	E	K	K	K	K	K	E	K	K	K	E	K	K	K	E	K	E	K	E	K	E	E	E	E	K	K	E	K	K	E	E	K	K	K	E	E	K	E
X997145.15CT	2B	88.818	K	K	K	K	K	K	K	K	K	E	K	K	K	K	K	E	K	K	K	E	K	K	K	E	K	E	K	E	K	E	E	E	E	K	K	E	K	K	E	E	K	K	K	E	E	K	E
X993617.25GC	2B	88.818	K	K	K	K	K	K	K	K	K	E	K	K	K	K	K	E	K	K	K	E	K	K	K	E	K	E	K	E	K	E	E	E	E	K	K	E	K	K	E	E	K	K	K	E	E	K	E
X3064801.5GC	2B	88.818	K	K	NA	NA	K	K	K	K	K	E	K	K	K	K	K	E	K	K	K	E	K	K	K	E	K	E	K	E	K	E	E	E	E	K	K	E	K	K	E	E	K	K	K	E	E	K	E
X3064449.25AG	2B	88.818	K	K	K	K	K	K	K	K	K	E	K	K	K	K	K	NA	K	K	K	E	K	K	K	E	NA	E	K	E	K	E	E	E	E	K	K	E	K	K	E	NA	K	K	K	E	E	K	E
X2326994.47AG	2B	88.818	K	K	K	K	K	K	K	K	K	E	K	K	K	K	K	E	K	K	K	E	K	K	K	E	K	E	K	E	K	E	E	E	E	K	NA	E	K	K	E	E	K	K	K	E	E	K	E
X2258610.23AC	2B	88.818	K	K	K	K	K	K	K	K	K	E	K	K	K	K	K	E	K	K	K	E	K	K	K	E	K	E	K	E	K	E	E	E	E	K	K	E	K	K	E	E	K	K	K	E	E	K	E
X1128879.36GC	2B	88.818	K	K	K	K	K	K	K	K	K	E	K	K	K	K	K	E	K	K	K	E	K	K	K	E	K	E	K	E	K	E	E	E	E	K	K	E	K	K	E	E	K	K	K	E	E	K	E
X1127840.34GA	2B	88.818	K	K	K	K	K	K	K	K	K	E	K	K	K	K	K	E	K	K	K	E	K	K	K	E	K	E	K	E	K	E	E	E	E	K	K	E	K	K	E	E	K	K	K	E	E	K	E
X1126787.8TC	2B	88.818	K	K	K	K	K	K	K	K	K	E	K	NA	K	K	K	NA	K	K	K	E	K	K	K	E	K	E	K	E	K	E	E	E	E	K	K	E	K	K	E	E	K	K	K	E	E	K	E
X1093481.22CT	2B	88.818	K	K	K	K	K	K	K	K	K	E	K	K	K	K	K	E	K	K	K	E	K	K	K	E	K	E	K	E	K	E	E	E	E	K	NA	E	K	K	E	E	K	K	K	E	E	K	E
X1082514.18TG	2B	88.818	K	K	K	K	K	K	K	K	K	E	K	K	K	K	K	E	K	K	K	E	K	K	K	NA	K	E	K	E	K	NA	E	E	E	K	K	E	K	K	E	E	K	K	K	E	E	K	E
X1206361.39AG	2B	89.4608	K	K	K	K	K	K	K	K	K	E	K	K	K	K	K	E	K	K	K	E	K	K	K	E	K	E	K	E	K	E	E	E	E	K	K	E	K	K	E	E	K	K	K	E	E	K	E
X1212973.21AG	2B	89.4608	K	K	K	K	K	K	K	K	K	E	K	NA	K	K	K	E	K	K	K	E	K	K	K	NA	K	E	K	E	NA	E	E	NA	E	K	K	E	NA	K	E	E	K	K	K	E	NA	K	E
X1125375.53CG	2B	89.4608	K	K	K	K	K	K	K	K	K	E	K	K	K	K	K	E	K	K	K	E	K	K	K	E	K	E	K	E	K	E	E	E	E	K	K	E	K	K	E	E	K	K	K	E	E	K	E
X2257603.12GA	2B	89.4608	K	K	K	K	K	K	K	K	K	E	K	K	K	K	K	E	K	K	K	E	K	K	K	E	K	E	K	E	K	E	E	E	E	K	K	E	K	K	E	E	K	K	K	E	E	K	E
X2253534.50AC	2B	89.4608	K	K	K	K	K	K	K	K	K	E	K	K	K	K	K	E	K	K	K	E	K	K	K	E	K	E	K	E	K	E	E	E	E	K	K	E	K	K	E	E	K	K	K	E	E	K	E
X1078757.38TC	2B	89.4608	K	K	K	K	K	K	K	K	K	E	K	K	K	K	K	E	NA	K	K	E	K	K	K	E	K	E	K	E	K	E	E	E	E	K	K	E	K	K	E	E	K	K	K	E	E	K	E
X1013903.8AG	2B	89.4608	K	K	K	K	K	K	K	K	K	E	K	K	K	K	K	E	K	K	K	E	K	K	K	E	K	E	K	E	K	E	E	E	E	K	K	E	K	K	E	E	K	K	K	E	E	K	E
X1071264.30CA	2B	90.106	K	K	NA	K	K	K	K	K	K	E	K	K	K	K	K	E	K	K	K	E	K	K	K	E	K	E	K	E	K	E	E	E	E	K	K	E	K	K	E	E	K	K	NA	E	E	K	E
X3026475.34CG	2B	90.106	K	K	K	K	K	K	K	K	K	E	K	K	K	K	K	E	K	K	K	E	K	K	K	E	K	E	K	E	K	NA	E	E	E	K	K	E	K	K	E	E	K	K	K	E	E	K	E
X993562.29GA	2B	94.6269	K	E	K	K	K	K	K	K	K	E	K	K	K	K	K	K	K	K	K	E	K	K	K	NA	K	E	K	E	K	E	E	E	E	K	K	E	K	K	E	E	K	E	K	E	E	K	E
X1208064.30CG	2B	94.6269	K	E	K	K	K	K	K	K	K	E	K	K	K	K	K	K	K	K	K	E	K	K	K	E	K	E	NA	E	K	E	E	E	E	K	K	E	E	K	E	E	K	E	K	E	E	K	NA
X2281496.16AG	2B	94.6269	K	E	K	K	K	K	K	K	K	E	K	K	K	K	K	K	K	K	K	E	K	K	K	E	K	E	K	E	K	E	E	E	E	K	K	E	E	K	E	E	K	E	NA	E	NA	K	E
X1126452.29CT	2B	94.6269	K	E	K	K	K	K	K	K	K	E	K	K	K	K	K	K	K	NA	K	E	K	K	K	E	K	E	K	E	K	E	E	E	E	K	K	E	E	K	E	E	K	E	K	E	E	K	E
X2258489.62AG	2B	94.6269	K	E	K	K	K	K	K	K	K	E	K	K	K	K	K	K	K	K	K	E	K	K	K	E	NA	E	NA	E	K	E	E	E	E	K	K	E	E	K	E	E	K	E	K	E	E	K	E
X1277694.27CA	2B	94.6269	K	E	K	K	K	K	K	K	K	E	K	K	K	K	K	K	K	K	K	E	K	K	K	E	K	E	K	E	K	E	E	E	E	K	K	E	E	K	E	E	K	E	K	E	E	K	E
X983639.46TG	2B	94.6269	K	E	K	K	K	K	K	K	K	E	K	K	K	K	K	K	K	K	K	E	K	K	K	E	K	E	K	E	K	E	E	E	E	K	K	E	E	K	E	E	K	E	K	E	E	K	E
X2314851.9GA	2B	94.6269	K	E	K	K	K	K	K	K	K	E	K	K	K	K	K	K	K	K	K	E	K	K	K	E	K	E	K	E	K	E	E	E	E	K	K	E	E	K	E	E	K	E	K	E	E	K	E
X1694823.57GT	2B	94.6269	K	NA	K	K	K	K	K	K	K	E	K	K	K	K	K	K	K	K	K	E	K	K	K	E	K	E	K	E	K	E	E	E	E	K	K	E	E	K	E	E	K	E	K	E	E	K	E
X1075489.38GA	2B	94.6269	K	E	K	K	NA	K	K	K	K	E	K	K	K	K	K	K	K	NA	K	E	K	K	K	E	K	E	K	E	K	E	E	E	E	K	K	E	E	K	E	E	K	E	K	E	E	K	E
X1053081.20AG	2B	94.6269	K	E	K	K	K	K	K	K	K	E	K	K	K	K	K	K	K	K	K	E	K	K	K	E	K	E	K	E	K	E	E	E	E	K	K	E	E	K	E	E	K	E	K	E	E	K	E
X2266150.62TC	2B	95.2721	K	E	K	K	K	K	K	K	K	E	K	K	K	K	K	K	NA	K	K	E	K	K	K	E	K	E	K	E	K	E	E	E	E	K	K	E	E	K	NA	E	K	E	K	E	E	K	E
X1104354.52TG	2B	95.2721	K	E	K	K	K	K	NA	K	K	E	K	K	K	K	K	K	K	K	NA	E	K	K	K	E	K	E	K	E	K	E	E	E	E	K	K	E	E	K	NA	E	K	E	K	E	E	K	E
X1077393.18CG	2B	95.2721	K	E	K	K	K	K	K	K	K	E	K	K	K	NA	K	K	K	NA	K	E	K	K	K	E	K	E	K	E	K	E	E	E	E	K	K	E	E	K	E	E	K	E	K	E	E	K	E
X3064666.23AG	2B	95.2721	K	E	K	K	K	K	K	K	K	E	K	K	K	K	K	K	K	K	K	E	K	NA	K	E	K	E	K	E	K	E	E	E	E	K	K	E	E	NA	E	E	K	E	K	E	E	K	E
X990132.35AG	2B	95.9173	K	E	K	K	K	K	K	K	K	E	K	K	K	K	K	K	K	K	K	E	K	K	K	E	K	E	K	E	K	E	E	E	E	K	K	E	E	E	E	E	K	E	K	E	E	K	E
gwm0388	2B	95.9173	K	E	K	K	K	K	K	K	K	E	K	K	K	K	K	K	K	K	K	E	K	K	K	E	K	E	K	E	K	E	E	E	E	K	K	E	E	K	E	E	K	E	K	E	E	K	E
X1130019.30CG	2B	95.9173	K	E	K	K	K	K	K	K	K	E	K	K	K	K	K	K	K	K	K	E	K	K	K	E	K	E	K	E	K	E	E	E	E	K	K	E	E	K	E	NA	K	E	K	E	E	K	E
X1863039.55CT	2B	95.9173	K	E	K	K	K	K	K	K	K	E	K	K	K	K	K	K	K	K	K	E	K	K	K	E	K	E	K	E	K	E	E	E	E	K	NA	E	E	K	E	E	NA	E	K	E	E	K	E
X1125372.8GA	2B	95.9173	NA	E	K	K	K	K	K	K	K	E	K	K	K	K	K	K	K	K	K	E	K	K	K	E	K	E	K	E	K	E	E	E	E	K	K	E	E	K	E	E	K	E	K	E	E	K	E
X1073762.10GA	2B	95.9173	K	E	K	K	K	K	K	K	K	E	K	K	K	K	K	K	NA	K	K	E	K	K	K	E	K	E	K	E	K	E	E	E	E	K	K	E	E	K	E	E	K	E	K	E	E	K	E
X2332722.50CT	2B	97.8538	K	E	K	K	K	K	K	K	K	E	K	K	K	K	K	K	K	K	K	E	K	K	K	E	K	K	E	E	K	E	E	E	E	K	K	E	E	K	E	E	NA	E	K	E	E	K	E
X2257343.7GT	2B	97.8538	K	E	K	K	K	K	K	K	K	E	K	K	K	K	K	K	K	K	K	E	K	K	K	E	K	K	E	E	K	E	E	E	E	K	K	E	E	K	E	E	K	E	K	E	E	K	E
X1068997.50AG	2B	97.8538	K	E	K	K	K	K	K	K	K	E	K	K	K	K	K	K	K	K	K	E	K	K	K	E	K	K	E	E	K	E	E	E	E	K	NA	E	E	K	E	E	K	E	K	E	E	K	E
X3064513.15CT	2B	97.8538	K	E	K	K	K	K	K	K	K	E	K	K	K	K	K	K	K	K	K	E	K	K	K	E	K	K	E	E	NA	E	E	E	E	K	K	E	E	K	E	E	K	E	K	E	E	K	E
X3022219.21CT	2B	97.8538	K	E	K	K	K	K	K	K	K	E	K	K	K	K	K	K	K	K	K	E	K	K	K	E	K	K	E	E	K	E	E	E	E	K	K	E	E	K	E	E	K	E	K	E	E	K	E
X2258620.67TC	2B	97.8538	K	E	K	K	K	K	K	K	K	E	K	K	K	K	K	K	K	K	K	E	K	K	K	E	K	K	E	E	K	E	E	E	E	K	K	E	E	K	E	E	K	E	K	E	E	K	E
X1126387.33TC	2B	97.8538	NA	E	K	K	K	K	K	K	K	E	K	K	K	K	K	K	K	K	K	E	K	K	K	E	K	K	E	E	K	E	E	E	E	K	K	E	E	K	E	E	K	E	K	E	E	K	E
X1121362.17GA	2B	97.8538	K	E	K	K	K	K	K	K	K	E	K	K	K	K	K	K	K	K	K	E	K	K	K	E	NA	K	E	E	K	E	E	E	E	K	K	E	E	K	E	E	K	E	K	E	E	K	NA
X1094298.31TC	2B	97.8538	K	E	K	K	NA	K	K	K	NA	E	K	K	K	K	K	K	K	K	K	E	K	K	K	E	K	K	E	E	K	E	E	E	E	K	K	E	E	K	E	E	K	E	K	E	E	K	E
X3025725.32CG	2B	98.499	K	E	K	K	K	K	K	K	K	E	K	K	K	K	K	K	K	K	K	E	K	K	K	E	K	K	E	E	K	E	E	E	E	K	K	E	E	K	E	E	K	E	K	E	E	K	E
X1166697.29TG	2B	98.499	K	E	K	K	K	K	K	K	K	E	K	K	K	K	K	K	K	K	NA	E	K	K	K	E	K	K	E	E	K	E	E	E	E	K	K	E	E	K	E	E	K	E	K	E	E	K	E
X1211991.51GA	2B	98.499	K	E	K	NA	K	K	K	K	K	E	K	K	K	K	K	K	NA	K	K	E	K	K	K	E	K	K	E	E	K	E	E	E	E	K	K	E	E	K	E	E	K	E	K	E	E	K	E
X1126405.35TG	2B	98.499	K	E	K	K	K	K	K	K	K	E	K	K	K	K	K	K	K	K	K	E	K	K	K	E	K	K	E	E	K	E	E	E	E	K	K	E	E	K	E	E	K	E	K	E	E	K	E
wPt-1140	2B	99.1442	K	E	K	K	K	K	K	K	K	E	K	K	K	K	K	K	K	K	K	E	K	K	K	E	K	K	E	E	K	E	E	E	E	K	K	E	E	K	E	E	K	E	K	E	E	K	E
barc0101	2B	99.1442	K	E	K	K	K	K	K	K	K	E	K	K	K	K	K	K	K	K	K	E	K	K	K	E	K	K	E	E	K	E	E	E	E	K	K	E	E	K	E	E	K	E	K	E	E	K	E
X1112547.52CG	2B	99.7894	K	E	K	K	K	K	K	K	K	E	K	K	K	K	K	K	E	K	K	E	K	K	NA	E	K	K	E	E	K	E	E	E	E	NA	K	E	E	K	E	E	K	E	K	E	E	K	E
X1057294.37GA	2B	99.7894	K	E	K	K	NA	K	K	K	K	E	K	K	K	K	K	K	E	K	NA	E	K	K	K	E	K	K	E	E	K	E	E	E	E	K	K	E	E	K	E	E	K	E	K	E	E	K	E
X2280171.41TC	2B	99.7894	K	E	K	K	NA	K	K	K	K	E	K	K	K	K	K	K	E	K	K	E	NA	NA	K	E	K	K	E	E	K	E	E	E	E	K	K	E	E	K	E	E	K	E	K	E	E	K	E
X2278207.53GA	2B	99.7894	K	E	K	K	K	K	K	K	K	E	K	K	K	K	K	K	E	K	K	E	K	K	K	E	K	K	E	E	K	E	E	E	E	K	NA	NA	E	K	E	E	K	E	K	E	E	K	E
X1204842.12AT	2B	99.7894	K	E	K	K	K	K	K	K	K	E	K	K	K	K	K	K	E	K	K	E	K	K	K	E	K	NA	E	E	K	E	E	E	E	K	K	E	E	K	E	E	NA	E	K	E	E	K	E
X3222352.21CT	2B	99.7894	K	E	K	K	K	K	K	K	K	E	K	K	K	NA	K	K	E	K	K	E	K	K	K	E	K	K	E	E	K	E	E	E	E	K	K	E	E	K	E	NA	K	E	K	E	E	K	E
X2289566.53TC	2B	99.7894	K	E	K	K	K	K	K	K	K	E	K	K	K	K	K	K	E	K	K	E	K	K	K	E	K	K	E	NA	K	E	E	E	E	K	K	E	E	K	E	E	K	E	K	E	E	K	E
X2277705.65CT	2B	99.7894	K	E	K	K	K	K	K	K	K	E	K	K	K	K	K	K	E	K	K	E	K	K	K	E	K	K	E	E	K	E	E	E	E	K	K	E	E	K	E	E	K	E	K	E	E	K	E
X1331748.12GT	2B	99.7894	K	E	K	K	K	K	K	K	K	E	K	K	K	K	K	K	E	K	K	E	K	K	K	E	K	K	E	E	K	E	E	E	E	K	K	E	E	K	E	E	K	E	K	E	E	K	NA
X999196.11CG	2B	99.7894	K	E	K	K	K	K	K	K	K	E	K	K	K	K	K	K	E	K	K	E	K	K	K	E	K	K	E	E	K	E	E	E	E	K	K	E	E	K	E	E	K	E	K	E	E	K	E
X988766.15AC	2B	99.7894	K	E	K	K	K	K	K	K	K	E	K	K	K	K	K	K	E	K	K	E	K	K	K	E	K	K	E	E	K	E	E	E	E	NA	K	E	E	K	E	E	K	E	K	E	E	K	E
X984849.45CG	2B	99.7894	K	E	K	K	K	K	K	K	K	E	K	K	K	K	K	K	E	K	K	E	K	K	K	E	K	K	E	E	K	E	E	E	E	K	K	E	E	K	E	E	K	E	K	E	E	K	E
X3030025.27AT	2B	99.7894	K	E	K	K	K	K	K	K	K	E	K	K	K	K	K	K	E	K	K	E	K	K	K	E	K	K	E	E	K	E	E	E	E	K	K	E	E	K	E	E	K	E	K	E	E	K	E
X3022217.11GA	2B	99.7894	K	E	K	K	K	K	K	K	K	E	K	K	K	K	K	K	E	K	K	E	K	K	K	E	K	K	E	E	K	E	E	E	E	K	K	E	E	K	E	E	K	E	K	E	E	NA	E
X2257429.31CT	2B	99.7894	K	E	K	K	K	K	K	K	K	E	K	K	K	K	K	K	E	K	K	NA	K	K	K	E	K	K	E	E	K	E	E	E	E	K	K	E	E	K	E	E	K	E	K	E	E	K	E
X1083025.54TC	2B	99.7894	K	E	K	K	K	K	K	K	K	E	K	K	K	K	K	K	E	K	K	E	K	K	K	E	K	K	E	E	K	E	E	E	E	K	K	E	E	K	E	E	K	E	K	E	E	K	E
X1072431.36GA	2B	99.7894	K	E	K	K	K	K	K	K	K	E	K	K	K	K	K	K	E	K	K	E	K	NA	K	E	NA	K	E	E	K	E	E	E	E	K	K	E	E	K	E	E	K	E	K	E	E	K	E
X1067126.62AG	2B	99.7894	K	E	NA	K	K	K	K	K	K	E	K	NA	K	K	K	NA	E	K	K	E	K	K	K	E	K	K	E	E	K	E	E	E	E	K	K	E	E	K	E	E	K	E	K	E	E	K	E
X1060960.43GA	2B	99.7894	K	E	K	K	K	K	K	K	K	E	K	K	K	K	K	K	E	K	K	E	K	K	K	E	K	K	E	E	K	E	E	E	E	K	K	E	E	K	E	E	NA	E	K	E	E	K	E
X1001965.33CT	2B	99.7894	K	E	NA	K	K	K	K	K	K	E	K	K	K	K	K	K	E	K	K	E	K	K	K	E	K	K	E	E	K	E	E	E	E	K	K	E	E	K	E	E	K	E	K	E	E	K	E
X1143915.26TA	2B	101.08	K	E	K	K	K	K	K	K	K	E	K	K	K	NA	NA	K	E	K	K	E	K	K	K	E	K	K	E	E	K	E	E	E	E	K	K	E	E	K	E	E	K	E	K	E	E	K	E
wPt-2430	2B	101.696	K	E	K	K	K	K	K	K	K	E	K	K	K	K	K	K	E	K	K	E	K	K	K	E	K	K	E	E	K	E	E	E	E	K	K	E	E	K	E	E	K	E	K	E	E	K	E
X2286144.21AG	2B	101.696	K	E	K	K	K	K	K	NA	NA	E	K	K	NA	K	K	K	E	NA	K	E	K	K	K	E	K	K	E	E	K	E	E	E	E	K	K	E	NA	K	E	E	K	E	K	E	E	K	E
X1106437.18TG	2B	101.696	K	E	K	K	K	K	K	K	K	E	K	K	K	K	K	K	E	K	K	E	K	K	K	E	K	K	E	E	K	E	E	E	E	K	K	E	E	K	E	E	K	E	K	E	E	K	E
X1225153.55CT	2B	101.696	K	E	K	K	K	K	K	K	K	E	K	NA	K	K	K	K	NA	K	K	E	K	K	K	E	K	K	E	E	K	E	E	E	E	K	K	E	E	K	E	E	K	E	K	E	NA	K	E
X1023450.56GC	2B	101.696	K	E	K	K	K	K	K	K	K	E	K	K	K	K	K	K	E	K	K	E	K	K	K	E	K	NA	E	E	K	E	E	E	E	K	K	E	E	K	E	E	K	E	K	E	E	K	NA
X2259728.24CG	2B	101.696	K	E	K	K	K	K	K	K	K	E	K	K	K	K	K	K	E	K	K	E	K	K	K	E	K	K	E	E	K	E	E	E	E	K	K	E	E	K	E	E	K	E	K	E	E	K	E
X1141208.19CT	2B	101.696	K	E	K	K	K	K	K	K	K	E	K	K	K	K	K	K	E	K	K	E	K	K	K	E	K	K	E	E	K	E	E	E	E	K	K	E	E	K	E	E	K	E	K	E	E	K	NA
X1127835.47CA	2B	101.696	K	E	K	K	K	K	K	K	K	E	K	K	K	K	K	K	E	K	K	E	K	K	K	E	K	K	E	E	K	E	E	E	E	K	K	E	E	K	E	E	K	E	K	E	E	K	E
X1126009.10GA	2B	101.696	K	E	K	K	K	K	K	K	K	NA	K	K	K	K	K	K	E	K	K	E	K	K	K	E	K	K	E	E	K	E	E	E	E	K	K	E	E	K	E	E	K	E	K	E	NA	K	E
X1125978.40CT	2B	101.696	K	E	K	K	K	K	K	K	K	E	K	K	K	K	K	K	E	K	K	E	K	K	K	E	K	K	E	E	K	E	E	E	E	K	K	E	E	K	E	E	K	E	K	E	E	K	E
X1107303.31TC	2B	101.696	K	E	K	K	K	K	K	K	K	E	K	K	K	K	K	K	E	K	K	E	K	K	K	E	K	K	E	E	K	E	E	E	E	K	K	E	E	K	E	E	K	E	K	E	E	K	E
X1091794.40GA	2B	101.696	K	E	K	K	K	K	K	K	K	E	K	K	K	K	K	K	E	K	K	E	K	K	K	E	K	K	E	E	K	E	E	E	E	K	K	E	E	K	E	E	K	E	K	E	E	K	E
X1084904.6GA	2B	101.696	K	E	K	K	K	K	K	K	K	E	K	K	K	K	K	K	E	K	K	E	K	K	K	E	K	K	E	E	K	E	E	E	E	K	K	E	E	K	E	E	K	E	K	E	E	K	E
X1071039.48CG	2B	101.696	K	E	K	K	K	K	K	K	K	E	K	K	K	K	K	K	E	K	K	E	K	K	K	E	K	K	E	E	K	E	E	E	E	K	K	E	E	K	E	E	K	E	K	E	E	K	E
X1133994.27CT	2B	103.632	K	E	K	K	K	K	K	K	K	E	K	K	K	K	E	K	E	K	K	E	K	K	K	E	K	K	E	K	K	E	E	E	E	K	K	E	E	K	E	E	K	E	K	E	E	K	E
wPt-2854	2B	103.632	K	E	K	K	K	K	K	K	K	NA	K	K	K	K	E	K	E	K	K	E	K	K	K	E	K	K	E	K	K	E	E	E	E	K	K	E	E	K	E	E	K	E	K	E	E	K	E
wPt-0950	2B	103.632	K	E	K	K	K	K	K	K	K	E	E	K	K	K	E	K	E	K	K	NA	K	K	K	E	K	K	NA	K	K	E	E	E	E	K	K	E	E	K	E	E	K	E	K	E	E	K	E
X1065426.47CG	2B	103.632	K	E	K	K	K	K	K	K	K	E	K	K	K	K	E	K	E	K	K	E	K	K	K	E	K	K	E	K	K	E	E	E	E	K	K	E	E	K	E	E	K	E	K	E	E	K	E
X1065426.14CT	2B	103.632	K	E	K	K	K	K	K	K	K	E	K	K	K	K	E	K	E	K	K	E	K	K	K	E	K	K	E	K	K	E	E	E	E	K	K	E	E	K	E	E	K	E	K	E	E	K	E
X2293139.47AG	2B	103.632	K	E	K	K	K	K	K	K	K	E	K	K	K	NA	E	K	E	K	K	E	K	K	K	E	K	K	E	K	K	E	E	E	E	K	K	E	E	K	E	E	K	E	K	E	E	K	E
X1090729.15AG	2B	103.632	K	E	K	K	K	K	K	K	K	E	K	K	K	K	E	K	E	K	K	E	K	K	K	E	K	K	E	K	K	E	E	E	E	K	K	E	E	K	E	E	K	E	K	E	E	K	E
wPt-3132	2B	103.632	K	E	K	K	K	K	K	K	K	E	NA	K	K	K	E	K	E	K	K	E	K	K	K	E	K	K	E	K	K	E	E	E	E	K	K	E	E	K	E	E	K	E	K	E	E	K	E
wPt-8460	2B	105.569	K	E	K	K	K	K	E	K	K	E	K	K	K	K	E	K	E	K	K	E	K	K	K	E	K	K	E	K	K	E	E	E	E	K	E	E	E	K	E	E	K	E	K	E	E	K	E
X1667156.38CG	2B	105.569	K	E	K	K	K	K	E	K	K	E	K	K	K	K	E	K	E	K	K	E	K	K	K	E	K	K	E	K	K	E	E	E	E	K	E	E	E	K	E	E	K	E	K	E	E	K	E
X2279364.67AG	2B	105.569	K	E	K	K	K	K	E	K	K	E	K	K	K	K	E	K	E	K	K	E	K	NA	K	NA	K	K	E	NA	K	NA	E	NA	E	K	E	E	E	K	E	E	K	NA	K	E	E	NA	E
X2270155.37CA	2B	105.569	K	E	K	K	K	K	E	K	K	E	K	K	K	K	E	K	E	K	K	E	K	K	K	E	K	K	E	K	K	E	E	E	E	K	E	E	E	K	E	E	K	E	K	E	E	K	E
X2254168.38AG	2B	105.569	K	E	K	K	K	K	E	K	K	E	K	K	K	K	NA	NA	NA	K	K	E	K	K	K	E	K	K	E	K	K	E	E	E	E	K	E	E	E	K	E	E	K	E	K	E	E	K	E
X1094694.12GT	2B	105.569	K	E	K	K	K	K	E	K	K	E	K	K	K	K	E	K	E	K	K	E	K	K	K	E	K	K	E	K	K	E	E	E	E	K	E	E	E	K	E	E	K	E	K	E	E	K	E
X1090085.65GC	2B	105.569	K	E	K	K	K	K	E	K	K	E	K	K	K	K	E	K	E	K	K	E	K	K	K	E	K	K	E	K	K	E	E	E	E	K	E	E	E	K	E	E	K	E	K	E	E	K	E
X3026885.10CA	2B	106.214	K	E	K	K	K	K	E	K	K	E	K	K	K	K	E	K	E	K	K	E	K	K	K	E	K	K	E	K	K	E	E	E	E	K	E	E	E	K	E	E	K	E	K	E	E	K	E
X2262604.11CG	2B	106.859	K	E	K	K	K	K	E	K	K	E	K	K	K	K	E	K	E	K	K	E	K	K	K	E	K	K	E	K	K	E	NA	E	E	K	E	NA	E	K	E	E	K	E	K	E	E	K	E
X1108305.65AG	2B	106.859	K	E	K	K	K	K	NA	K	K	E	K	K	K	K	E	K	E	K	K	NA	K	K	K	E	K	K	E	K	K	E	E	E	E	K	E	E	E	K	E	E	K	E	K	E	E	K	E
X1247043.19GA	2B	106.859	K	E	K	K	K	K	E	K	K	E	K	K	K	K	E	K	E	K	K	E	K	K	K	E	K	K	E	K	K	E	E	E	E	K	E	E	E	K	E	E	K	E	K	E	E	K	E
X1229301.62CT	2B	106.859	K	E	K	K	K	K	E	K	K	E	K	K	K	K	E	K	E	K	K	E	K	K	K	E	K	K	E	K	K	E	E	E	E	K	E	E	E	K	E	E	K	E	K	E	E	K	E
X1136141.39GA	2B	106.859	K	E	K	K	K	K	E	K	K	E	K	K	K	K	E	K	E	K	K	E	K	K	K	E	K	K	E	K	K	E	E	E	E	K	E	E	E	K	E	E	K	E	K	E	E	K	E
X1125516.23CA	2B	106.859	K	E	K	K	K	K	E	K	K	E	K	K	K	K	E	K	E	K	K	E	K	K	K	E	K	K	E	K	K	E	E	E	E	K	E	E	E	K	E	E	K	E	K	E	E	K	E
X1122177.43AG	2B	106.859	K	E	K	K	K	K	E	K	K	E	K	K	K	K	E	K	E	K	K	NA	K	K	K	E	K	K	E	K	K	E	E	E	E	K	E	E	E	K	E	E	K	E	K	E	E	K	E
X1092789.17GA	2B	106.859	K	E	K	K	K	K	E	K	K	E	K	K	K	K	E	K	E	K	K	E	K	K	K	E	K	K	E	K	NA	E	E	E	E	K	E	E	E	K	E	E	K	E	K	E	NA	K	E
X1091497.31AG	2B	106.859	K	E	K	K	K	K	E	K	K	E	K	K	K	K	E	K	E	K	K	E	K	K	K	E	K	K	E	K	K	E	E	E	E	K	E	E	E	K	E	E	K	E	K	E	E	K	E
X1095531.62AC	2B	107.504	K	E	K	K	K	K	E	K	K	E	K	K	K	K	E	K	E	K	K	E	K	K	K	E	K	K	E	K	K	E	E	E	E	K	E	E	E	K	E	E	K	E	K	E	E	K	E
X1095531.35GA	2B	107.504	K	E	K	K	K	K	E	K	K	E	K	K	K	K	E	K	E	K	K	E	K	K	K	E	K	K	E	K	K	E	E	E	E	K	E	E	E	K	E	E	K	E	K	E	E	K	E
X1127049.20TC	2B	107.504	K	E	K	K	K	K	E	K	K	E	K	K	K	K	E	K	E	K	NA	E	K	K	K	E	K	NA	E	K	K	E	E	E	E	K	E	E	E	K	E	E	K	E	K	E	E	K	E
X1377286.60TA	2B	107.504	K	E	K	K	K	K	E	K	K	E	K	K	K	K	E	K	E	K	K	E	NA	K	K	E	K	K	E	K	K	E	E	NA	E	K	E	E	E	K	NA	E	K	E	K	E	E	K	E
X3064387.19TC	2B	107.504	K	E	K	K	K	K	E	K	K	E	K	K	K	K	E	K	E	K	K	E	K	K	K	E	K	K	E	K	K	E	E	E	E	K	E	E	E	K	E	E	K	E	K	E	E	K	E
X2278426.22GA	2B	107.504	K	E	K	K	K	K	E	K	K	E	K	K	K	K	E	K	E	K	K	E	K	K	K	E	K	K	E	K	K	E	E	E	E	K	E	E	E	K	NA	E	K	E	K	E	E	K	E
X1125759.23GA	2B	107.504	K	E	K	K	K	K	E	K	K	E	K	K	K	K	E	K	E	K	K	E	K	K	K	E	K	K	E	K	K	E	E	E	E	K	E	E	E	K	E	E	K	E	K	E	E	K	E
X2259719.14TA	2B	108.795	K	E	K	K	K	K	E	K	K	E	K	K	K	K	E	K	E	K	K	K	K	K	K	E	K	K	E	K	K	E	E	E	E	K	E	E	E	K	E	E	K	E	NA	E	E	K	E
X1229972.31GA	2B	108.795	K	E	K	K	K	K	E	K	K	E	K	K	K	K	E	K	E	K	K	K	K	K	K	E	K	K	E	K	K	NA	E	E	E	K	E	E	E	K	E	E	K	E	K	E	E	K	E
X2281472.30GA	2B	108.795	K	E	K	K	K	K	E	K	K	E	K	K	K	K	E	K	E	K	K	K	K	K	K	E	K	K	E	K	K	E	E	E	E	K	E	E	E	K	E	E	K	E	K	E	E	K	E
X3064420.34TA	2B	108.795	K	E	K	K	K	K	E	K	K	E	K	K	K	K	E	K	E	K	K	K	K	K	K	E	K	K	E	K	K	E	E	E	E	K	E	E	E	K	E	E	K	E	K	E	E	K	E
X3025448.11GA	2B	108.795	K	E	K	K	K	K	NA	NA	K	E	K	K	K	K	E	K	E	K	K	K	K	K	K	E	K	K	E	K	K	E	E	E	E	K	E	E	E	K	E	E	K	E	K	E	E	K	E
X1696881.56CA	2B	108.795	K	E	K	K	K	K	E	K	K	E	K	K	K	K	E	K	E	K	K	K	K	K	K	NA	K	K	E	K	K	E	E	E	NA	K	E	E	E	K	E	E	K	E	K	E	E	K	E
X1138235.20TC	2B	108.795	K	E	K	K	K	K	E	K	K	E	K	K	K	K	E	K	E	K	K	K	K	K	K	NA	K	K	E	NA	K	E	E	E	E	K	E	E	E	K	E	E	K	E	K	E	E	K	E
X1019805.8GA	2B	109.44	K	E	K	K	K	K	E	K	K	E	K	K	K	K	E	K	E	K	K	K	K	K	K	E	K	K	E	K	K	E	E	E	E	K	E	E	E	K	E	E	K	E	K	E	E	K	E
X1249040.40GT	2B	109.44	K	E	K	K	K	K	E	K	NA	E	K	K	K	K	E	K	E	K	K	K	K	K	K	E	K	K	E	K	K	E	E	E	E	K	E	E	E	K	E	E	K	E	K	E	E	K	E
X1107710.12TC	2B	109.44	K	E	K	K	K	K	E	K	K	E	K	K	K	K	K	K	E	K	K	K	K	K	K	E	K	K	E	K	K	E	E	E	E	K	E	E	E	K	E	E	K	E	K	E	E	NA	E
wPt-9736	2B	110.085	K	E	K	K	K	K	E	NA	K	E	K	K	K	K	E	K	E	K	K	K	K	K	K	E	K	K	E	K	K	E	E	K	E	K	E	E	E	K	E	E	K	E	K	E	E	K	E
X1071842.8GA	2B	113.316	K	E	K	K	K	K	E	K	K	E	K	K	K	K	NA	K	E	K	K	K	K	K	K	E	K	K	E	K	K	E	NA	K	E	K	NA	E	E	K	E	NA	K	E	K	E	E	K	E
X100002250.29CG	2B	116.546	K	E	K	K	K	K	E	K	K	E	K	K	K	K	E	K	E	K	K	K	K	K	K	E	K	K	E	K	K	E	E	K	E	K	E	E	E	K	E	E	K	E	K	E	E	K	E
X2268605.6CG	2B	116.546	K	E	K	K	K	K	E	NA	K	NA	K	K	K	K	E	K	E	K	K	K	K	K	K	E	K	K	NA	K	K	E	E	K	E	K	E	E	E	K	E	E	K	NA	K	E	E	K	E
X1279989.38GA	2B	116.546	K	E	K	K	K	K	E	K	K	E	NA	K	K	NA	E	K	E	K	NA	K	K	K	NA	E	K	K	E	K	K	E	E	K	E	NA	E	E	E	K	E	E	K	E	K	E	E	K	E
X1126657.67GC	2B	116.546	K	E	K	K	K	K	E	K	K	E	K	K	K	K	E	K	E	K	K	K	K	K	K	E	NA	K	E	K	K	E	E	K	E	K	E	E	NA	K	E	NA	K	E	K	E	E	K	E
X1049262.33AG	2B	116.546	K	E	K	K	K	K	E	K	K	E	K	K	K	K	E	K	E	K	K	K	K	K	NA	E	K	K	E	K	K	E	E	K	E	K	E	E	E	K	E	E	K	E	K	E	E	K	E
X2258657.36CT	2B	116.546	K	E	K	K	K	K	NA	K	K	NA	K	K	K	K	E	K	E	K	NA	K	K	K	K	E	K	K	E	K	K	E	E	K	E	K	E	E	E	K	E	E	K	E	K	E	E	K	E
X1245512.28GC	2B	116.546	K	E	K	K	K	K	E	K	K	E	K	K	K	NA	E	K	E	K	K	K	K	K	K	E	K	K	E	K	K	E	E	K	E	K	E	E	E	K	E	E	K	E	K	E	E	K	E
X1194155.23CT	2B	116.546	K	E	K	K	K	K	E	K	K	E	K	K	K	K	E	K	E	K	K	K	K	K	K	E	K	K	E	K	K	E	E	K	E	K	E	E	E	K	E	E	K	E	K	E	E	K	E
X1161803.39AG	2B	116.546	K	E	K	K	K	K	E	K	K	E	K	K	K	K	E	K	E	K	K	K	K	K	K	E	K	K	E	K	K	E	E	K	E	K	E	E	E	K	E	E	K	E	K	E	E	K	E
X1125933.57CA	2B	116.546	K	E	K	K	K	K	E	K	K	E	K	K	K	K	E	K	E	K	K	K	K	K	K	E	K	K	E	K	K	E	E	K	E	K	E	E	E	K	E	E	K	E	K	E	E	K	E
X1105275.41TC	2B	116.546	K	NA	K	K	K	K	E	K	K	E	K	K	K	K	E	K	E	K	K	K	K	NA	K	NA	K	K	E	K	K	E	E	K	E	K	E	E	E	K	E	E	K	E	K	E	NA	K	E
X1036128.58GA	2B	116.546	K	NA	K	K	K	K	E	K	K	E	K	K	K	K	E	K	E	K	K	K	K	K	K	E	K	K	E	K	K	NA	E	K	E	K	E	E	E	K	E	E	K	E	K	E	E	K	E
X1020140.28GA	2B	116.546	K	E	K	K	K	K	E	K	K	E	K	K	K	K	E	K	E	K	K	K	K	K	K	E	K	K	E	K	K	E	E	K	E	K	E	E	E	K	E	E	K	E	K	E	E	K	E
X2283390.63AC	2B	117.214	K	E	K	K	K	NA	E	K	K	E	K	K	K	K	E	K	E	K	K	K	K	K	K	K	K	K	E	K	K	E	E	K	E	K	E	E	E	K	E	NA	K	E	K	E	E	K	E
X1119446.12CG	2B	117.214	K	E	K	K	K	K	E	K	K	E	K	K	K	K	E	K	E	K	K	K	K	K	K	K	K	K	E	K	K	E	E	K	E	K	E	E	E	K	E	E	K	E	K	E	E	K	E
X1115117.21TC	2B	117.214	K	E	K	NA	K	K	E	K	K	E	K	K	K	K	E	K	E	K	K	K	K	K	K	K	K	NA	E	K	K	E	E	K	E	K	E	E	E	K	E	E	K	E	K	E	E	K	E
X1163416.7AG	2B	120.421	K	E	K	E	K	K	E	K	K	E	K	K	K	K	E	K	E	K	K	K	K	K	K	K	K	K	E	NA	NA	NA	E	K	E	NA	E	E	NA	K	E	NA	K	E	K	E	E	K	E
X1250192.29GC	2B	120.421	K	E	K	E	K	K	E	K	K	E	K	K	K	K	E	K	E	K	NA	K	NA	K	NA	K	K	K	E	K	K	E	E	K	E	K	E	E	E	K	E	E	K	E	K	E	E	K	E
X1694679.14GC	2B	120.421	K	E	K	E	K	K	E	K	K	E	K	K	NA	K	E	K	E	K	K	NA	K	K	K	K	K	K	E	K	K	E	E	K	E	K	E	E	E	K	E	E	K	NA	K	E	E	K	E
X1203159.52AG	2B	120.421	K	E	K	E	K	NA	E	K	K	E	NA	K	K	K	NA	K	E	K	K	K	K	K	K	K	K	K	E	K	K	E	E	K	E	K	E	E	E	K	E	E	K	E	K	E	E	K	E
X1102511.66GA	2B	120.421	K	E	K	E	K	K	NA	K	K	E	K	K	K	K	E	K	E	K	K	K	K	K	K	K	K	K	E	K	K	E	E	K	E	K	E	E	E	K	NA	E	K	E	K	E	E	K	E
X1087937.61GC	2B	120.421	K	E	K	E	K	K	E	K	K	E	K	K	K	K	E	K	E	K	K	K	K	K	K	K	K	K	E	K	K	E	E	K	E	K	E	E	E	K	NA	E	K	NA	K	E	E	K	E
X1202221.8CG	2B	120.421	K	E	K	E	K	K	E	K	K	E	K	K	K	K	E	K	E	K	K	K	K	K	K	K	K	K	E	K	K	E	E	K	E	K	E	E	E	K	E	E	K	E	K	E	E	K	E
X3024470.25TC	2B	120.421	K	E	NA	NA	K	K	E	K	K	E	K	K	K	K	E	K	E	K	K	K	NA	K	K	K	K	K	E	K	K	E	E	K	E	K	E	E	E	K	E	E	K	E	K	E	E	K	NA
X1379634.35TC	2B	120.421	K	E	K	E	K	K	E	K	K	E	K	K	K	K	E	K	E	K	K	K	K	K	K	K	K	K	E	K	K	E	E	K	E	K	E	E	E	K	E	E	K	E	K	E	E	K	E
X1196701.25AC	2B	120.421	K	E	K	E	K	K	E	K	K	E	K	K	K	K	E	K	E	K	K	K	K	K	K	K	K	K	E	K	K	E	E	K	E	K	E	E	E	K	E	E	K	E	K	E	E	K	E
X1072596.5AG	2B	120.421	K	E	K	E	K	K	E	K	K	E	K	K	K	K	E	K	E	K	K	K	K	K	K	K	K	K	E	K	K	E	E	K	E	K	E	E	E	K	E	E	K	E	K	E	E	K	E
X998651.50GA	2B	120.421	K	K	K	E	K	K	E	K	K	E	K	K	K	K	E	K	E	K	K	K	K	K	K	K	K	K	E	K	K	E	E	K	E	K	E	E	E	K	E	E	K	E	K	E	E	K	E
X1122903.56AG	2B	124.95	K	E	K	E	K	K	E	K	K	E	K	K	K	K	E	K	K	K	K	K	K	K	K	K	K	K	E	E	K	E	E	K	E	K	E	E	E	K	E	E	K	E	K	E	E	K	E
X1167029.46CT	2B	124.95	K	E	K	E	K	K	E	K	K	E	K	K	K	K	E	K	K	K	K	K	K	K	K	K	K	K	E	E	K	E	E	K	E	NA	E	E	E	K	E	E	K	E	K	E	E	K	E
wPt-9336	2B	125.595	K	E	K	NA	K	K	E	K	K	E	K	K	K	K	E	K	K	K	K	K	K	K	K	K	K	K	E	E	E	E	E	K	E	K	E	E	E	K	E	E	K	E	K	E	E	K	E
wPt-7350	2B	125.595	K	E	K	E	K	K	E	K	K	E	K	K	K	K	E	K	K	K	K	K	K	K	K	K	K	K	E	E	E	E	E	K	E	K	E	E	E	K	E	E	K	E	K	E	E	K	E
X1220420.68GT	2B	125.595	K	E	K	E	K	K	E	K	K	E	K	K	K	K	E	K	K	K	K	K	K	K	K	K	K	K	E	E	E	E	E	K	E	K	E	E	E	K	E	E	K	E	K	E	E	K	E
X1128445.40GA	2B	125.595	K	E	NA	E	K	K	E	K	K	E	K	K	K	K	E	K	K	K	K	K	K	K	K	K	K	K	E	E	E	E	E	K	E	K	E	E	E	K	E	E	K	E	K	E	E	K	E
X1022665.64AC	2B	125.595	K	E	K	E	K	K	E	K	K	E	K	K	K	K	E	K	K	K	K	K	K	K	K	K	NA	K	E	E	E	E	E	K	E	K	NA	E	E	K	E	E	K	E	K	E	E	K	E
X1138420.37GA	2B	128.825	E	E	K	E	K	K	E	K	K	E	K	K	K	K	NA	K	K	K	K	K	K	K	K	E	K	K	E	E	E	E	E	K	E	K	E	E	E	K	E	E	K	E	K	E	NA	K	E
X3064535.59GA	2B	128.825	E	E	K	E	K	K	E	K	K	NA	K	K	K	K	E	K	K	K	K	K	K	K	K	E	K	K	E	E	E	E	E	K	E	K	E	E	E	K	E	E	K	E	K	E	E	K	E
X1160116.48TA	2B	128.825	E	E	K	E	K	K	E	K	K	E	K	K	K	K	E	K	K	K	K	K	K	K	K	E	K	K	E	E	E	E	E	K	E	K	E	E	E	K	E	E	K	E	K	E	E	K	E
X100004242.11CT	2B	128.825	E	E	K	E	K	K	E	K	K	E	K	K	K	K	E	K	NA	K	K	K	K	K	K	E	K	K	E	E	E	E	E	K	E	K	E	E	E	K	E	E	K	E	K	E	E	K	E
X1160435.18GC	2B	132.056	E	E	K	E	K	K	E	K	K	E	K	K	E	K	E	K	K	K	K	K	K	K	K	E	K	K	E	E	E	E	E	K	E	K	E	E	E	K	E	E	K	K	K	E	E	K	E
X1020123.32GC	2B	132.056	E	E	K	K	K	K	E	K	K	E	K	K	E	K	E	K	K	E	K	K	K	K	K	E	K	K	E	E	E	E	E	K	E	K	E	E	E	K	E	E	K	K	K	E	E	K	E
X3064932.9CG	2B	132.056	E	E	K	K	K	K	E	K	K	E	K	K	E	K	E	K	K	E	K	K	K	K	K	E	K	K	E	E	E	E	E	K	E	K	E	E	E	K	E	E	K	K	K	E	E	K	E
wPt-5249	2B	132.056	E	E	K	K	K	K	E	K	K	E	K	K	E	K	E	K	K	E	K	K	K	K	K	E	K	K	E	E	E	E	E	K	E	K	E	E	E	K	E	E	K	K	K	E	E	K	E
X2264061.46TG	2B	132.056	E	E	K	K	K	K	NA	K	K	E	NA	K	E	K	E	K	K	NA	K	K	NA	K	K	E	K	K	NA	NA	NA	E	E	K	E	K	E	E	E	K	E	E	K	K	K	E	E	K	E
X1255973.37CG	2B	132.056	E	E	K	K	K	K	E	K	K	E	K	K	E	K	E	K	K	E	K	K	K	K	K	E	K	K	E	E	E	E	E	K	E	K	E	E	E	K	E	E	K	K	K	E	E	K	E
X1097149.7CG	2B	132.056	E	E	K	K	K	K	E	K	K	E	K	K	E	K	E	K	K	E	K	K	K	K	K	E	K	K	NA	E	E	E	E	K	E	K	E	E	E	K	E	E	K	K	K	E	E	K	E
X2281385.25TG	2B	132.056	E	E	K	K	K	K	E	K	K	E	K	K	E	K	E	K	K	E	K	K	K	K	K	E	K	K	E	E	E	E	E	K	E	K	E	E	E	K	E	E	K	K	K	E	E	K	E
X1103833.20CG	2B	132.056	E	E	K	K	K	K	E	K	K	E	K	K	E	NA	E	K	K	E	K	K	K	K	K	E	K	K	E	E	E	E	E	K	E	K	E	E	E	K	E	E	K	K	K	E	E	K	E
X1090300.38GA	2B	142.896	E	E	K	K	K	K	E	K	K	E	K	E	E	K	E	K	K	E	K	K	E	K	K	E	K	K	E	E	E	K	K	K	E	K	E	E	E	K	E	E	K	K	K	E	K	K	E
X1082670.22GA	2B	142.896	E	E	K	K	K	K	E	NA	K	E	K	E	E	K	E	K	K	E	K	K	E	K	K	E	K	K	E	E	E	K	K	K	E	K	E	NA	E	K	E	E	K	K	K	E	K	K	E
X2263385.31TC	2B	150.341	E	E	K	K	K	K	E	K	K	E	K	E	E	K	K	K	K	NA	K	K	E	K	K	E	K	K	E	E	E	K	K	K	E	K	NA	K	E	K	E	E	K	K	K	E	K	K	E
X1226870.57TG	2B	150.341	E	E	K	K	K	K	E	K	K	E	K	E	E	K	K	K	K	E	NA	K	E	K	K	E	K	K	E	E	E	K	K	K	E	K	E	K	E	K	E	E	K	K	K	E	K	K	E
X1082413.14CA	2B	151.714	E	E	K	K	K	K	NA	K	K	E	K	E	E	K	K	K	K	E	K	K	NA	K	K	NA	K	K	E	E	E	K	K	K	NA	K	NA	K	NA	K	E	NA	K	K	K	E	K	K	E
X2266785.12GC	2B	151.714	E	E	K	K	K	K	NA	K	K	E	K	E	E	K	K	K	K	E	K	K	E	K	K	E	K	K	E	E	E	NA	K	K	E	K	E	K	NA	K	E	E	K	K	K	E	K	NA	E
X1862786.25CT	2B	152.442	E	E	K	K	K	K	E	K	K	E	K	E	E	K	K	K	K	E	K	K	E	K	K	E	K	K	E	E	E	K	K	K	E	K	E	K	E	K	E	E	K	K	K	E	K	K	E
X1720739.8TC	2B	153.103	E	E	K	K	K	K	E	K	K	E	K	E	NA	K	K	K	K	E	K	K	E	K	K	E	K	K	E	E	E	K	K	K	NA	K	E	K	E	K	E	NA	K	K	K	E	E	K	E
X1128457.61GA	2B	153.103	E	E	K	K	K	K	E	K	K	E	K	E	E	K	K	K	K	E	K	K	E	K	K	E	K	K	E	E	E	NA	NA	K	E	K	NA	K	E	K	E	E	K	K	K	E	E	K	E
X1041280.32CG	2B	154.638	E	E	K	K	K	K	E	K	K	E	K	E	E	K	K	K	K	E	K	K	E	K	K	E	K	K	E	E	E	K	K	K	E	K	E	K	E	K	E	E	K	K	K	E	E	K	E
X2271471.33TC	2B	154.937	E	E	K	K	K	K	E	K	K	E	K	E	E	K	K	K	K	E	K	K	E	K	K	NA	K	K	E	E	E	K	K	K	E	K	E	K	E	K	E	E	K	K	K	E	E	K	NA
X1085057.26CT	2B	154.937	E	E	K	K	K	K	E	K	K	E	K	E	NA	K	K	K	K	E	K	K	E	K	K	E	K	K	E	E	E	K	NA	K	E	K	E	K	E	K	E	E	K	K	K	E	E	K	E
X1210845.17GA	2B	154.937	E	E	K	K	K	K	E	K	K	E	K	E	E	K	K	K	K	E	K	K	E	K	K	E	K	K	E	E	E	K	K	K	E	K	E	K	E	K	E	E	K	K	K	E	E	K	E
X1713932.23GC	2B	157.815	NA	E	NA	K	K	K	NA	K	K	E	K	E	E	NA	K	K	K	E	K	K	E	K	K	E	K	K	E	E	E	K	K	K	E	K	K	K	E	E	E	E	K	K	K	E	E	K	E
X1094319.14GC	2B	157.815	NA	E	K	K	K	K	E	K	K	E	K	E	NA	K	K	K	K	E	K	K	E	K	K	E	K	K	E	E	NA	K	K	K	E	K	K	K	NA	E	E	E	K	K	K	E	NA	K	NA
X1669968.51AC	2D	0	K	K	E	E	E	K	K	K	K	K	K	E	K	E	K	K	K	E	E	K	NA	E	K	E	E	K	K	E	E	K	K	K	E	E	E	E	K	K	E	K	NA	K	K	K	E	E	E
X1083393.57AC	2D	0	K	K	NA	E	E	K	K	K	K	K	K	E	K	E	K	NA	K	E	E	K	K	E	NA	E	E	K	K	E	E	K	K	K	E	E	E	E	K	K	E	K	E	K	K	K	E	E	E
X1112925.29AG	2D	0	K	K	E	E	E	K	K	K	K	K	NA	NA	K	E	K	K	K	E	E	K	K	E	K	E	E	K	K	E	E	K	K	K	E	E	E	E	K	K	E	K	NA	K	K	K	E	E	E
X1098973.7CG	2D	0	K	K	E	E	E	K	K	K	K	K	K	E	K	E	K	K	K	E	E	K	K	E	K	E	E	K	K	E	E	K	K	K	E	E	E	E	NA	K	E	K	E	K	K	K	E	E	E
X1085831.14CG	2D	0	K	K	E	E	E	K	K	K	K	K	K	E	K	E	K	NA	K	E	E	K	K	K	K	E	E	K	K	E	E	K	NA	K	E	E	E	E	K	K	E	K	E	K	K	K	E	E	E
X2300984.26AG	2D	0.645197	K	K	E	E	E	K	K	K	K	K	K	E	K	E	NA	K	K	NA	E	K	K	E	NA	NA	E	NA	K	E	E	K	K	E	E	E	E	E	K	K	E	K	E	K	K	K	E	E	E
X3024718.35TC	2D	0.645197	K	K	E	E	E	K	K	K	K	K	K	E	K	E	K	K	K	E	E	K	K	E	K	E	E	K	K	E	E	K	K	E	E	E	E	E	K	K	E	K	E	K	K	K	E	E	E
X2246769.50GA	2D	0.645197	K	K	E	E	E	K	K	K	K	K	K	E	K	E	K	K	K	E	E	K	K	E	K	E	E	K	K	E	E	K	K	E	E	E	E	E	K	K	E	K	E	K	K	K	E	E	E
1228682	2D	0.645197	K	K	E	E	E	K	K	K	K	K	K	E	K	E	K	K	K	E	E	K	K	E	K	E	E	K	K	E	E	K	K	E	E	E	E	E	K	K	E	K	E	K	K	K	E	E	E
X1228682.37GT	2D	0.645197	K	K	E	E	E	K	K	K	K	K	K	E	K	E	K	K	K	E	E	K	K	E	K	E	E	K	K	E	E	K	K	E	E	E	E	E	K	K	E	K	E	K	K	K	E	E	E
X1082623.47TC	2D	0.645197	K	K	E	E	E	K	K	K	K	K	K	E	K	E	K	K	K	E	E	K	NA	E	K	E	E	K	K	E	E	K	K	E	E	E	E	E	NA	K	E	K	E	K	K	K	E	E	E
X2261906.53CT	2D	0.645197	NA	K	E	E	E	K	K	K	K	K	K	E	K	E	K	K	K	E	E	K	K	E	K	E	E	K	K	E	E	K	K	E	E	E	E	E	K	K	E	K	E	K	K	K	E	E	E
wPt-9780	2D	1.29087	K	K	E	E	E	K	K	K	K	K	K	E	K	E	K	K	K	E	E	K	K	E	K	E	E	K	K	E	E	K	K	E	E	E	E	E	K	K	E	K	E	K	K	K	E	E	E
wPt-0330	2D	1.29087	K	K	E	NA	E	K	K	K	K	K	K	E	K	E	K	K	K	E	E	K	K	E	K	E	E	K	K	E	E	K	K	NA	E	E	E	E	K	K	E	K	E	K	K	K	E	E	E
WPT-2644	2D	18.4579	K	K	K	E	K	NA	K	NA	K	K	K	K	K	E	K	K	K	NA	NA	K	NA	NA	K	E	E	K	K	K	E	NA	K	NA	E	E	E	E	K	K	NA	K	E	K	K	K	E	E	E
X2242328.57TC	2D	19.4354	K	K	K	E	K	E	K	E	K	K	NA	K	K	E	K	K	K	E	E	K	E	E	NA	E	E	K	K	K	E	NA	K	E	E	E	E	E	K	K	E	K	E	K	K	K	E	E	E
X3023210.5CT	2D	19.4354	K	K	K	E	K	E	K	E	K	K	K	K	K	E	K	K	E	E	E	K	E	E	K	E	E	K	K	K	E	E	K	E	E	E	E	E	K	K	E	K	E	K	K	K	E	E	E
X991014.5GC	2D	28.2351	K	K	E	E	K	E	K	E	K	K	E	K	K	E	K	K	E	E	E	K	E	E	K	E	E	K	K	K	E	E	K	E	E	E	E	K	K	K	E	E	E	K	K	E	E	E	E
X1377054.43CG	2D	38.2704	K	K	E	E	K	E	K	E	E	K	K	K	K	E	K	K	E	E	E	K	E	E	K	E	E	K	K	K	E	K	K	E	E	E	E	K	K	K	E	E	E	K	K	E	K	E	E
wPt-3728	2D	38.923	K	K	E	E	K	E	K	E	E	K	K	K	K	E	K	K	E	E	E	E	E	E	K	E	E	K	K	K	E	K	K	E	E	E	E	K	E	K	E	E	E	K	K	E	K	E	E
wPt-0638	2D	39.9574	K	K	E	E	K	E	K	E	E	K	K	K	K	E	K	K	E	E	E	E	E	E	K	E	E	K	K	K	E	K	K	E	E	E	E	K	E	K	E	E	E	K	K	E	K	E	E
X1403433.21AG	2D	50.7836	K	K	E	K	K	E	K	K	E	E	K	K	K	E	K	K	E	E	K	K	E	E	K	E	E	E	E	K	E	K	K	E	E	K	E	K	E	K	E	E	E	E	K	E	K	E	E
X1086964.46TC	2D	69.742	K	E	E	K	K	E	K	K	E	E	E	K	K	E	E	K	E	NA	K	K	K	E	K	E	E	E	E	K	E	K	K	E	E	K	E	K	NA	K	K	E	E	E	K	E	K	E	E
X1001559.18GA	2D	69.742	K	E	E	K	K	E	K	K	E	E	E	K	K	E	E	K	E	E	K	K	K	E	K	E	E	E	E	K	E	K	K	E	E	K	E	K	NA	K	K	E	E	E	K	E	K	E	E
X2264920.6CT	2D	69.742	K	E	E	K	K	E	K	K	E	E	E	K	K	E	E	K	E	E	K	K	K	E	K	E	E	E	E	K	E	K	K	E	E	K	E	K	NA	K	K	E	E	E	K	E	K	E	E
X1089218.31GC	2D	69.742	NA	E	E	K	K	E	K	K	E	E	E	K	K	E	E	K	E	E	K	K	K	E	K	E	E	E	E	K	E	K	K	E	E	K	E	K	NA	K	K	E	E	E	NA	E	K	E	E
X2256914.31CA	2D	69.742	K	E	E	K	K	E	K	K	E	E	E	K	K	E	E	K	E	E	K	K	K	E	K	E	E	E	E	K	E	K	K	E	E	K	E	K	NA	K	K	E	E	E	K	E	K	E	E
X1244852.9AG	2D	69.742	K	E	E	K	K	E	K	K	E	E	E	K	K	E	E	NA	E	E	K	K	K	E	K	NA	E	E	E	K	E	K	NA	E	E	K	E	K	NA	K	K	E	E	E	K	E	K	E	E
X1130374.38CA	2D	69.742	K	E	E	K	K	E	K	K	E	E	E	K	K	E	E	K	E	E	NA	K	K	E	K	E	E	E	E	K	NA	K	K	E	E	K	E	K	NA	K	K	E	E	E	K	E	K	E	E
X1126645.29CG	2D	69.742	K	E	E	K	K	E	K	K	E	E	E	K	K	E	E	K	E	E	K	K	K	E	K	E	E	E	E	K	E	K	K	E	E	K	E	K	NA	K	K	E	E	E	K	E	K	E	E
X1126011.30GA	2D	69.742	K	E	E	K	K	E	K	K	E	E	E	K	K	E	E	K	NA	E	K	K	K	E	K	E	E	E	E	K	E	K	K	E	E	K	E	K	NA	K	K	E	E	E	K	E	K	E	E
X1116168.15GA	2D	69.742	K	E	E	K	K	E	K	K	E	E	E	K	K	E	E	K	E	E	K	K	K	E	K	E	E	E	E	K	E	K	K	E	E	K	E	K	NA	K	K	E	E	E	K	E	K	E	E
X1072736.49AC	2D	69.742	K	E	E	K	K	E	K	K	NA	E	E	K	K	E	E	K	E	E	K	K	K	E	K	E	E	E	E	K	E	K	K	E	E	K	E	K	NA	K	K	E	E	E	K	E	K	E	E
X1046316.36CG	2D	70.486	E	E	E	K	K	E	E	K	E	E	E	K	K	E	E	K	E	E	K	K	K	E	K	E	E	E	E	K	E	K	K	E	E	K	E	K	E	K	K	E	E	E	K	E	K	E	E
wPt-1991	2D	74.3756	K	E	E	K	K	E	K	K	NA	E	K	K	K	E	E	K	E	NA	K	K	K	E	K	E	E	E	NA	K	E	K	K	E	E	K	E	K	K	K	K	E	E	E	NA	E	K	NA	E
X1032068.60CG	2D	74.3756	K	E	E	K	K	E	K	K	E	E	K	K	K	E	E	K	E	E	K	K	K	E	K	E	E	E	E	K	E	K	K	E	E	K	E	K	K	K	K	E	E	E	K	E	K	E	E
X1237301.30TC	2D	74.3756	K	E	E	K	K	E	NA	K	E	E	K	K	K	E	E	K	E	E	K	K	K	E	K	E	E	E	E	K	E	K	K	E	E	K	E	K	NA	K	K	E	E	E	K	E	K	E	E
wPt-1301	2D	76.2148	K	E	E	K	K	E	K	K	E	E	K	K	NA	E	E	K	E	E	NA	K	K	E	K	E	E	E	E	K	E	K	K	E	E	K	E	K	NA	K	K	E	E	E	K	E	K	NA	E
wPt-8524	2D	76.2148	K	E	E	K	K	E	NA	K	NA	E	K	K	NA	E	E	K	E	E	K	NA	K	E	K	E	E	E	E	K	E	K	K	E	E	K	E	K	NA	K	K	E	E	NA	K	E	K	NA	E
wPt-3757	2D	76.2148	NA	E	E	K	K	E	K	K	E	E	K	K	K	E	E	K	E	E	K	K	K	E	K	E	E	E	E	K	E	K	K	E	E	K	E	K	E	K	K	E	E	E	K	E	K	E	E
X1200668.20GC	2D	76.2148	K	E	E	K	K	E	K	K	E	E	K	K	K	E	E	K	E	E	K	K	K	E	K	E	E	E	E	K	E	K	K	E	E	K	E	K	E	K	K	E	E	E	K	E	K	E	E
X1069017.47AC	2D	76.2148	K	E	E	K	K	E	K	K	E	E	K	K	K	E	E	K	E	E	K	K	K	E	K	E	E	E	E	K	E	K	K	E	E	K	E	K	E	K	K	E	E	E	K	E	K	E	E
wPt-7408	2D	76.2148	K	E	E	K	K	E	K	K	E	E	K	K	K	E	E	K	E	E	K	K	K	E	K	E	E	E	E	K	E	K	K	E	E	K	E	K	E	NA	K	E	E	E	K	E	K	E	E
wPt-6343	2D	76.2148	K	E	E	K	K	E	K	K	E	E	K	K	K	E	E	K	E	E	K	K	K	E	K	E	E	E	E	K	E	K	K	E	E	K	E	K	NA	K	K	E	E	E	K	E	K	E	E
X1103152.33AG	2D	76.2148	K	E	E	K	K	NA	K	K	NA	E	K	K	K	E	NA	K	NA	E	K	K	K	E	K	E	NA	E	NA	K	E	K	K	E	E	K	E	K	K	K	K	E	E	E	K	E	K	E	NA
X1014710.56AG	2D	76.2148	K	E	E	K	K	E	K	K	NA	E	NA	K	K	E	E	K	E	E	K	NA	NA	NA	K	NA	E	E	E	K	E	K	K	NA	E	K	NA	K	NA	K	K	E	E	E	K	E	K	E	E
X980466.58CA	2D	76.2148	K	E	E	K	K	NA	NA	K	E	E	K	K	NA	NA	E	K	NA	E	K	K	K	E	K	E	E	E	E	NA	E	K	NA	E	E	NA	E	K	NA	NA	K	E	E	E	NA	E	K	E	E
X2251468.64CG	2D	76.2148	K	E	E	K	K	E	K	K	E	E	K	K	K	E	E	K	E	E	K	K	K	E	K	E	E	E	E	K	E	K	K	E	E	K	E	K	NA	K	K	E	E	E	K	E	K	E	E
X1102243.35GA	2D	76.2148	K	E	E	K	K	E	K	K	E	E	K	K	K	E	E	NA	E	E	K	K	K	E	K	E	E	E	E	K	E	K	K	E	E	K	E	K	NA	K	K	E	E	E	K	E	K	E	E
X2253059.32GA	2D	76.2148	K	E	E	K	K	E	K	K	E	E	K	K	K	E	E	K	NA	E	K	K	K	E	K	E	E	E	E	K	E	K	K	E	E	K	E	K	NA	K	K	E	E	E	K	E	K	E	E
X2248306.14AG	2D	76.2148	K	E	E	K	K	E	K	K	E	E	K	K	NA	E	E	K	E	E	K	K	K	E	K	E	E	E	E	K	E	K	K	E	E	K	E	K	NA	K	K	E	E	E	K	E	K	E	E
X1105831.62CA	2D	76.2148	K	E	E	K	K	E	K	K	E	E	K	K	K	E	E	K	E	E	K	K	K	E	K	E	E	E	E	K	E	K	K	E	E	K	E	K	NA	K	K	E	E	E	K	E	K	E	E
X980255.26AG	2D	76.2148	NA	E	E	K	K	E	K	K	E	E	K	K	K	E	E	K	E	E	K	K	K	E	NA	E	E	E	E	K	E	K	K	E	E	K	E	K	NA	K	K	E	NA	E	K	E	K	E	E
X3064499.18AG	2D	76.2148	K	E	E	K	K	E	K	K	E	E	K	K	K	E	E	K	E	E	K	K	K	E	K	E	E	E	E	K	E	K	K	E	E	K	E	K	NA	K	K	E	E	E	K	E	K	E	E
X3027317.25AG	2D	76.2148	K	E	E	K	K	E	K	K	E	E	K	K	K	E	E	K	E	E	K	K	K	E	K	E	E	E	E	K	E	K	K	E	E	K	E	K	NA	K	K	E	E	E	K	E	K	E	E
X2262207.25CG	2D	76.2148	K	E	E	K	K	E	K	K	E	E	K	K	K	E	E	K	E	E	K	K	K	E	K	E	E	E	E	K	E	K	K	E	E	K	E	K	NA	K	K	E	E	E	K	E	K	E	E
X2249312.49AG	2D	76.2148	K	E	E	K	K	E	K	K	E	E	K	K	K	E	E	K	E	E	K	K	K	E	K	E	E	E	E	K	E	K	K	E	E	K	E	K	NA	K	K	E	E	E	K	E	K	E	E
X2245037.58TG	2D	76.2148	NA	E	E	K	K	E	K	K	E	E	K	K	K	E	E	K	E	E	K	K	K	E	K	E	E	E	E	K	E	K	K	E	E	K	E	K	NA	K	K	E	E	E	K	E	K	E	E
X1270534.20CG	2D	76.2148	K	E	E	K	K	E	K	K	E	E	K	K	K	E	E	K	E	E	K	K	K	E	K	E	E	E	E	K	E	K	K	E	E	K	E	K	NA	K	K	E	E	E	K	E	K	E	E
X1113110.27TG	2D	76.2148	K	E	E	K	K	E	K	K	E	E	K	K	K	E	E	K	E	E	K	K	K	E	K	E	E	E	E	K	E	K	K	E	E	K	E	K	NA	K	K	E	E	E	K	E	K	E	E
X1099869.19TG	2D	76.2148	K	E	E	K	K	E	K	K	E	E	K	K	K	NA	E	K	E	E	K	K	K	NA	K	E	E	E	E	K	E	K	K	E	E	K	E	K	NA	K	K	E	E	E	K	E	K	E	E
X100006360.9CG	2D	76.3485	K	E	E	K	K	E	K	K	E	E	K	K	K	E	E	K	E	E	K	K	K	E	K	E	E	E	E	K	E	K	K	E	E	K	E	K	E	K	K	E	E	E	K	E	K	E	E
X1028519.13AG	2D	76.3485	K	E	E	K	K	E	K	K	E	E	K	K	K	E	E	K	E	E	K	K	K	E	K	E	E	E	E	K	E	K	K	E	E	K	E	K	E	K	K	E	E	E	K	E	K	E	E
X1211829.22GC	2D	76.3485	E	E	E	K	K	E	K	K	E	E	K	K	K	E	E	K	E	E	K	K	K	E	K	E	E	E	E	K	E	K	K	E	E	K	E	K	E	K	K	E	E	E	K	E	K	E	E
X100005379.24CT	2D	76.3485	K	E	E	E	K	E	K	K	E	E	K	E	K	E	E	K	E	E	K	K	K	E	K	E	E	E	E	K	E	K	K	E	E	K	E	K	E	K	K	E	E	E	K	E	K	E	E
X1087681.63TG	2D	76.3485	K	E	E	K	K	E	K	K	E	E	K	K	K	E	E	K	E	E	K	K	K	E	K	E	E	E	E	K	E	K	K	E	E	K	E	K	E	K	K	E	E	E	K	E	K	E	E
wPt-8319	2D	76.3485	K	E	E	K	K	E	K	NA	E	E	K	NA	NA	E	NA	K	E	E	K	K	K	E	NA	E	E	E	E	K	E	K	K	E	E	K	E	K	E	K	K	NA	E	K	K	NA	K	E	NA
CFD0050B	2D	77.6206	K	E	E	K	K	E	K	K	E	E	K	K	K	E	E	K	E	E	K	K	K	E	K	E	E	E	E	K	E	K	K	E	E	K	E	K	E	K	K	E	E	E	K	E	K	E	E
cfd0050-2	2D	77.6206	K	E	E	K	K	E	K	K	E	E	K	K	K	E	E	K	E	E	K	K	K	E	K	E	E	E	E	K	E	K	K	E	E	K	E	K	E	K	K	E	E	E	K	E	K	E	E
CFD0050A	2D	77.6206	K	E	E	K	K	E	K	K	E	E	K	K	K	E	E	K	E	E	K	K	K	E	K	E	E	E	E	K	E	K	K	E	E	K	E	K	E	K	K	E	E	E	K	E	K	E	E
cfd0050-1	2D	77.6206	K	E	E	K	K	E	K	K	E	E	K	K	K	E	E	K	E	E	K	K	K	E	K	E	E	E	E	K	E	K	K	E	E	K	E	K	E	K	K	E	E	E	K	E	K	E	E
X1055129.10GT	2DS	0	E	E	E	E	E	K	K	E	K	K	E	E	K	E	K	E	K	E	K	E	K	K	K	E	E	E	K	E	E	K	E	K	K	E	E	E	E	E	E	K	K	E	K	E	E	E	K
X992597.16TC	2DS	0	E	E	E	E	E	K	K	E	K	K	E	E	K	E	K	E	K	E	K	E	K	K	K	E	E	E	K	E	E	K	E	K	K	E	E	E	E	E	E	K	K	E	K	E	E	E	K
X989323.53TA	2DS	0	E	E	E	E	E	NA	K	E	K	K	E	E	K	E	K	E	K	E	K	E	K	K	K	E	E	E	K	E	E	K	E	K	K	E	E	E	E	E	E	K	K	E	K	E	E	E	K
X2254182.39GA	2DS	0	E	E	E	E	E	K	NA	E	K	K	E	E	K	E	K	E	K	E	K	E	K	K	K	E	E	E	K	E	E	K	E	K	K	E	E	E	E	E	E	K	K	E	K	E	E	E	K
X2251675.47CA	2DS	0	E	E	E	E	E	K	K	E	K	K	E	E	K	E	K	E	K	E	K	E	K	K	K	E	E	E	K	E	E	K	E	K	K	E	E	E	E	E	E	K	K	E	K	E	E	E	K
X1088274.60TC	2DS	1.93517	E	E	E	E	E	K	K	E	K	K	E	E	K	E	NA	E	K	E	K	E	K	K	K	E	E	E	NA	E	E	K	E	K	K	E	E	E	E	E	E	K	K	E	K	E	E	E	K
X1162627.6CG	2DS	2.5804	E	E	E	E	E	K	K	E	K	K	E	E	K	E	K	E	K	E	NA	E	K	K	K	E	E	E	K	E	E	E	E	K	K	E	E	E	E	E	E	K	K	E	K	E	E	E	K
X1128261.6GC	2DS	4.30688	E	E	E	E	E	K	K	E	K	K	E	E	E	NA	K	E	K	E	K	E	K	K	K	E	E	E	K	E	NA	E	E	K	NA	E	NA	E	E	E	E	K	NA	E	K	E	E	K	K
X1055446.51GA	2DS	4.30688	E	E	E	E	E	K	K	E	K	K	E	E	E	E	K	E	K	E	K	E	K	K	K	E	E	E	K	E	E	E	E	K	K	NA	K	E	E	E	E	K	K	E	K	E	E	K	K
X3064723.12GC	2DS	4.30688	E	E	E	E	E	K	K	E	K	K	E	E	E	E	K	E	K	E	K	E	K	K	K	E	E	E	K	E	E	E	E	K	K	E	NA	E	E	E	E	K	K	E	K	E	E	K	K
X1697765.41TC	2DS	7.20946	E	E	E	E	E	K	K	NA	K	K	E	E	E	E	K	E	K	E	K	E	K	K	K	E	E	E	K	E	NA	NA	E	K	K	NA	K	E	E	E	E	K	K	E	K	E	E	NA	NA
X2260208.8CT	2DS	7.20946	E	E	E	E	E	K	K	E	K	K	E	E	NA	E	K	E	K	E	NA	E	K	K	K	NA	E	E	K	E	E	E	E	K	K	E	K	NA	E	NA	E	K	K	E	K	E	E	K	K
X993023.53GA	2DS	7.20946	E	E	E	E	E	K	K	E	K	K	E	E	E	NA	K	E	K	E	K	E	K	K	K	E	NA	E	K	E	E	NA	E	NA	K	E	K	NA	E	E	E	K	K	NA	K	E	E	K	K
X1696033.39AG	2DS	7.20946	E	E	E	E	E	K	K	E	K	K	E	E	E	E	K	E	K	E	K	E	K	K	K	E	E	E	K	E	E	E	E	K	K	E	K	E	E	E	E	K	K	E	K	E	E	K	NA
X1115887.21TA	2DS	7.20946	E	E	E	E	E	K	K	E	K	K	E	E	E	E	K	E	K	E	K	E	K	K	K	E	E	E	K	E	E	E	E	K	K	E	K	E	E	E	E	K	K	E	K	E	E	K	K
X1089342.27GA	2DS	7.20946	E	E	E	E	E	K	K	E	K	K	E	E	E	E	K	E	K	E	K	E	K	K	K	E	E	E	K	E	E	E	E	K	K	E	K	E	E	E	E	K	K	E	K	E	E	K	K
X1002891.17AG	2DS	7.20946	E	E	E	E	NA	NA	K	E	K	K	E	E	E	E	K	E	K	E	K	E	K	K	K	E	E	E	K	E	E	E	E	K	K	NA	NA	E	E	E	E	K	K	E	K	E	E	K	K
X1217494.16GT	2DS	15.5284	E	K	E	K	E	K	K	E	K	K	E	E	E	E	K	E	K	E	K	E	K	K	K	E	E	E	K	E	E	E	E	K	K	E	K	E	E	E	E	K	K	E	K	E	E	K	K
X3022723.33TA	2DS	15.5284	E	K	E	K	E	K	K	E	K	K	E	E	E	E	K	E	K	E	K	E	K	K	K	NA	E	E	K	E	E	E	E	K	K	E	K	E	E	E	E	K	K	E	K	E	E	K	K
X1024850.33CG	2DS	15.5284	E	K	E	K	E	K	K	E	K	K	E	E	E	E	K	E	K	E	K	E	K	K	K	E	E	E	K	E	E	E	E	K	K	E	K	E	E	E	E	K	K	E	K	E	E	K	K
X2264396.11AC	3A	0	K	K	K	E	K	E	K	K	E	E	K	E	E	E	E	E	K	K	K	K	E	K	K	E	NA	E	K	K	E	E	E	NA	K	E	K	K	E	E	K	K	NA	NA	E	K	NA	K	K
X1080916.63GA	3A	0	K	K	K	E	K	E	K	K	E	E	K	E	E	E	E	NA	K	K	K	K	E	K	K	E	E	E	K	K	E	E	E	E	K	E	K	K	E	E	K	K	K	E	E	K	NA	K	K
X1228713.38AT	3A	4.04388	NA	K	K	E	K	E	K	K	E	E	K	E	E	E	E	E	K	K	K	K	E	K	K	E	E	E	K	K	E	E	E	E	K	E	K	K	E	E	K	K	K	E	E	K	K	K	K
X3020341.29CA	3A	4.04388	K	K	K	E	K	E	K	K	E	E	K	E	E	E	E	E	E	K	K	E	E	K	K	E	E	E	K	K	E	E	E	E	K	E	K	K	E	E	K	K	K	E	E	K	K	K	K
barc0057	3A	4.04388	K	K	K	E	K	E	K	K	E	E	K	E	E	E	E	E	E	K	K	E	E	K	K	E	E	E	K	K	E	E	E	E	K	E	K	K	E	E	K	K	K	E	E	K	K	K	K
X1023238.20AC	3A	4.04388	K	K	K	E	K	E	K	K	E	E	K	E	E	E	E	E	E	K	K	E	E	K	K	E	E	E	K	K	E	E	E	E	K	E	K	K	E	E	K	K	K	E	E	K	K	K	K
X1083881.46GA	3A	4.04388	K	K	K	E	K	E	K	K	E	E	K	E	E	NA	E	E	E	K	K	E	E	K	K	E	NA	E	K	K	E	E	E	NA	K	E	K	K	E	E	K	K	K	NA	E	K	K	K	K
X1250609.42CT	3A	4.04388	K	K	K	E	K	E	K	K	E	E	K	E	E	E	E	E	E	K	K	E	E	K	K	E	E	E	K	K	E	E	E	E	K	E	K	K	E	E	K	K	K	E	E	K	K	K	K
X1093199.40GT	3A	4.04388	K	K	K	E	K	E	K	K	E	E	K	E	NA	E	E	E	E	K	K	E	E	K	K	E	E	E	K	K	E	E	E	E	K	E	K	K	E	E	K	K	K	E	E	K	K	K	K
X1090511.27CG	3A	4.04388	K	K	K	E	K	E	K	K	E	E	K	E	E	E	E	E	E	K	K	E	E	K	K	E	E	E	K	K	E	E	E	E	K	E	K	K	E	E	K	K	K	E	E	K	K	K	K
wPt-3041	3A	4.04388	K	K	K	E	K	E	K	K	E	E	K	E	E	E	E	E	E	K	K	E	E	K	K	E	E	E	K	K	E	E	E	E	K	E	K	K	E	E	K	K	K	E	E	K	K	K	K
X3021036.33TA	3A	4.04388	K	K	K	E	K	E	K	K	E	E	K	E	E	E	E	E	E	K	K	E	E	K	K	E	E	E	K	K	E	E	E	E	K	E	K	K	E	E	K	K	K	E	E	K	K	K	K
X2261257.18TA	3A	4.04388	K	K	K	E	K	E	K	K	E	E	K	E	E	E	E	E	E	K	K	E	E	K	K	E	E	E	K	K	E	E	E	E	K	E	K	K	E	E	K	K	K	E	E	K	K	K	K
X1156116.10GA	3A	4.04388	K	K	K	E	K	NA	K	K	E	NA	K	E	E	E	E	E	E	K	K	E	E	K	K	E	E	E	K	K	E	NA	E	NA	K	E	K	K	E	E	K	K	K	E	E	K	K	K	K
wPt-C	3A	4.04388	K	K	K	E	K	E	K	NA	E	E	K	E	E	E	E	E	E	K	K	E	E	K	K	E	E	E	K	K	E	E	E	E	K	E	K	K	E	E	K	K	K	E	E	K	K	K	K
X1088933.37CT	3A	8.74331	K	K	K	E	K	E	K	K	E	E	K	E	E	E	E	E	E	K	K	E	E	K	K	E	E	E	K	K	E	E	E	K	NA	E	K	K	E	E	K	K	K	E	E	K	K	K	K
X1070849.61GC	3A	8.74331	K	K	K	E	K	E	K	K	E	E	K	E	E	E	E	E	E	K	K	E	E	K	K	E	E	E	K	K	E	E	E	K	K	E	K	K	E	E	K	K	K	E	E	K	K	K	K
X3064641.7CT	3A	9.66376	K	K	K	E	K	E	K	K	E	E	K	E	NA	E	E	E	NA	K	K	NA	NA	K	K	NA	E	E	NA	K	E	E	NA	K	K	E	K	K	E	E	K	NA	K	E	E	K	K	K	K
X1228549.49GA	3A	9.66376	K	K	NA	E	K	E	NA	K	E	E	NA	E	E	E	E	E	E	K	K	E	E	NA	K	E	E	E	K	K	NA	E	E	K	K	E	K	K	E	E	K	K	K	E	E	K	K	K	K
X3064444.37CG	3A	9.66376	K	K	K	E	K	E	K	K	E	E	K	E	E	E	E	E	NA	K	K	E	E	K	K	E	E	E	K	K	NA	E	E	K	K	NA	K	K	E	E	K	K	K	E	E	K	K	K	K
X1069135.57CA	3A	9.66376	K	K	K	E	K	E	K	K	E	E	K	E	E	E	E	E	E	K	K	E	E	K	K	E	E	E	K	K	E	E	E	K	K	E	K	K	E	E	K	K	K	E	E	K	K	K	K
wPt-9369	3A	11.2055	K	K	K	E	K	E	K	K	E	E	K	E	E	E	E	E	E	K	K	E	E	K	K	E	E	E	K	K	E	E	E	K	K	E	K	K	E	NA	K	K	K	E	E	K	K	K	K
wPt-6854	3A	11.2055	K	K	K	E	K	E	K	K	E	NA	K	E	NA	E	E	E	E	K	K	E	E	K	K	E	E	E	K	K	E	E	E	K	K	E	K	K	E	NA	K	K	K	E	E	K	K	K	K
wPt-7992	3A	11.2055	K	K	K	E	K	E	K	K	E	E	K	E	E	E	E	E	E	K	K	E	E	K	K	E	E	E	K	K	E	E	E	K	K	E	K	K	E	E	K	K	K	E	E	K	K	K	K
X1259016.53AG	3A	14.191	K	K	K	E	K	E	K	K	E	E	K	E	E	E	NA	E	E	K	K	E	E	NA	K	E	E	E	K	K	E	E	E	K	K	E	K	K	E	E	K	K	K	E	E	K	K	K	K
X990865.68CG	3A	14.191	K	K	K	E	K	E	K	K	E	E	NA	E	E	E	K	E	E	K	K	E	E	K	K	E	E	E	K	K	E	E	E	K	K	E	K	K	E	E	K	K	NA	E	E	K	K	K	K
wPt-2938	3A	15.7639	K	K	K	E	K	E	K	K	E	E	K	E	E	E	K	E	E	K	K	E	E	K	K	E	E	E	K	K	E	E	E	K	K	E	K	K	E	E	K	K	K	E	E	K	K	K	K
X1114649.10CG	3A	15.7639	K	K	K	E	K	E	K	K	E	E	K	E	E	E	K	E	E	K	K	E	E	K	K	E	E	E	K	K	E	E	E	K	K	E	K	K	E	E	K	K	K	E	E	K	K	K	K
X1062326.63CG	3A	17.0545	E	K	K	E	K	E	K	K	E	E	K	E	E	E	K	E	E	K	K	E	E	K	K	E	E	E	K	K	E	E	E	K	K	E	K	K	E	E	K	K	K	E	E	K	K	K	K
X982027.59CA	3A	17.0545	E	K	K	E	K	E	K	K	E	E	K	E	E	E	K	E	E	K	K	E	E	E	K	E	E	E	K	K	E	E	E	K	K	E	K	K	E	E	K	K	K	E	E	K	K	K	K
X1043055.62CG	3A	17.0545	E	K	K	E	K	E	NA	K	E	E	K	E	E	E	K	E	E	K	K	E	E	K	K	E	E	E	K	K	E	E	E	K	K	E	K	K	E	E	K	K	K	E	E	K	K	K	K
X1151109.52TC	3A	17.0545	E	K	K	E	K	E	K	K	E	E	K	E	E	E	K	E	E	K	K	E	E	K	NA	E	E	E	K	K	E	E	E	K	K	E	K	K	E	E	K	E	K	E	E	NA	K	K	K
wmc0532	3A	19.8048	E	K	K	E	K	E	K	K	E	E	K	E	E	E	K	E	E	K	K	E	E	K	K	E	E	E	K	K	E	E	E	K	K	E	K	K	E	E	K	E	K	E	E	K	K	K	K
X2256612.37GA	3A	19.8048	E	K	K	NA	K	E	K	K	E	E	K	E	E	E	K	E	E	K	K	E	E	K	K	E	E	E	K	K	E	E	E	K	K	E	K	K	E	E	K	NA	K	E	E	K	K	K	K
X1128551.56GA	3A	19.8048	E	K	K	E	K	E	NA	K	E	E	K	E	E	E	K	E	E	K	K	E	E	K	K	E	E	E	K	K	E	E	E	K	K	E	K	K	E	E	K	E	K	E	NA	K	K	K	K
X2254377.15TC	3A	19.8048	E	K	K	E	K	E	K	K	E	E	K	E	E	E	K	E	E	K	K	E	E	K	K	E	E	E	K	K	E	E	E	K	K	E	K	K	E	E	K	E	K	E	NA	K	K	K	K
1121209	3A	22.2191	E	K	K	E	K	E	K	K	K	E	K	E	E	E	K	E	E	K	NA	E	E	K	K	E	E	E	K	K	E	K	E	K	K	E	K	K	E	E	K	E	K	E	E	K	K	K	K
X1121209.35TG	3A	22.2191	E	K	K	E	K	E	K	K	K	E	K	E	E	E	K	E	E	K	NA	E	E	K	K	E	E	E	K	K	E	K	E	K	NA	E	K	K	E	E	K	E	K	E	E	K	K	K	K
X1009844.65TC	3A	24.806	E	K	K	E	K	NA	K	K	K	E	K	E	E	E	K	E	E	K	K	E	E	K	K	E	E	E	K	K	E	NA	E	K	K	E	K	K	E	E	K	E	K	E	E	K	K	K	K
X1025647.50GT	3A	24.806	E	K	K	E	K	E	K	K	K	E	K	E	E	E	K	E	E	K	K	E	E	K	K	E	E	E	K	K	E	K	E	K	K	E	K	K	E	E	K	E	K	E	E	K	K	K	K
X1068332.41TC	3A	24.806	E	K	K	NA	K	E	K	K	K	E	K	E	E	E	K	E	E	K	K	E	E	K	K	E	E	E	K	K	E	K	E	K	K	E	K	K	E	E	K	E	K	E	E	K	K	K	K
wPt-0714	3A	31.9497	E	K	K	K	E	E	K	E	K	E	K	E	NA	E	K	K	E	K	K	E	E	K	K	E	E	E	K	K	K	K	E	K	K	E	K	K	E	E	K	E	K	E	E	K	K	K	K
3064582	3A	31.9497	E	K	K	K	E	E	K	E	K	E	K	E	E	E	K	K	E	K	K	E	E	K	K	E	E	E	K	K	K	K	E	K	K	E	K	K	E	E	K	E	K	E	E	K	K	K	K
X3064582.29CA	3A	31.9497	E	K	K	K	E	E	K	E	K	E	K	E	E	E	K	K	E	K	K	E	E	K	K	E	E	E	K	K	K	K	E	K	K	E	K	K	E	E	K	E	K	E	E	K	K	K	K
X1115759.20CT	3A	31.9497	E	K	K	K	E	E	K	E	K	E	K	E	E	E	K	K	E	K	K	E	E	K	K	E	E	E	K	K	K	K	E	K	K	E	K	K	E	E	K	NA	K	E	E	K	K	K	K
X1165624.15CA	3A	31.9497	E	K	K	K	E	E	K	E	K	E	K	E	E	E	K	K	E	K	K	E	E	K	K	E	E	E	K	K	K	K	E	K	K	E	K	K	E	E	K	E	K	E	E	K	K	K	K
X1104467.16CT	3A	31.9497	E	K	K	K	E	E	K	E	K	E	K	K	E	E	K	K	E	K	K	E	E	K	K	E	E	E	K	K	K	K	E	K	K	E	K	K	E	E	K	NA	K	E	E	K	K	K	K
wPt-4407	3A	38.9547	E	K	K	K	E	E	K	E	K	E	E	K	E	E	K	K	E	K	K	E	E	K	K	E	E	E	K	K	K	K	E	K	K	E	K	K	E	E	K	E	E	E	E	K	K	K	E
X2266014.64GA	3A	45.6133	E	K	K	K	E	E	K	E	K	E	E	NA	E	NA	K	K	E	K	NA	E	E	K	K	NA	E	E	E	K	K	NA	E	K	NA	E	K	K	NA	E	K	E	E	E	NA	K	K	NA	E
X1164647.60TA	3A	45.8255	E	K	NA	K	E	E	K	E	K	E	E	K	E	E	K	NA	E	K	NA	E	E	NA	K	K	E	E	E	K	K	K	E	K	K	E	K	K	E	NA	K	NA	E	E	E	K	K	K	E
X3064793.7AG	3A	45.8255	E	K	K	K	E	E	K	E	K	E	E	K	E	E	K	K	E	K	K	E	E	K	K	K	E	E	E	K	K	K	E	K	K	E	K	K	E	E	K	E	E	E	E	K	K	K	E
X3022477.13AG	3A	47.9962	E	K	K	K	E	E	K	E	K	K	E	K	E	E	K	K	E	K	K	E	E	K	K	K	E	E	E	K	K	K	E	K	K	E	K	K	E	NA	K	E	E	E	E	K	K	K	NA
X1093449.27GA	3A	47.9962	E	K	NA	K	E	E	K	E	K	K	E	K	E	E	K	K	E	K	K	E	E	K	K	K	E	E	NA	K	K	K	E	NA	K	E	K	K	E	E	K	E	E	E	E	K	K	NA	E
X1245194.41TC	3A	47.9962	E	K	K	K	E	E	K	E	K	K	E	K	E	E	K	K	NA	K	K	E	NA	K	K	K	E	NA	NA	K	NA	K	NA	K	K	E	K	K	NA	E	K	NA	E	E	NA	K	K	K	E
X1112192.8TC	3A	47.9962	E	K	K	K	E	E	NA	E	K	K	NA	K	E	NA	K	K	NA	K	K	E	E	K	K	K	E	NA	E	K	K	K	E	K	K	E	K	K	E	E	K	E	E	E	E	K	K	K	E
X991246.24AG	3A	47.9962	E	K	K	K	E	NA	K	E	K	K	E	K	E	E	K	K	E	K	K	E	E	K	K	K	E	E	E	K	K	K	E	K	K	E	K	K	E	E	K	E	E	E	E	K	NA	K	E
X2294497.54CG	3A	52.6388	E	K	K	K	E	E	K	E	K	K	E	K	K	E	K	K	E	K	K	E	E	K	K	K	E	E	E	NA	K	K	E	K	K	E	K	K	E	E	K	E	E	E	E	K	K	K	E
X1103922.27CT	3A	57.7851	E	K	E	K	E	E	K	E	K	K	E	K	K	E	K	K	E	K	K	E	E	K	K	K	E	E	E	K	K	K	E	K	K	E	K	K	E	E	K	E	E	K	NA	K	K	K	E
X980942.23CT	3A	57.983	E	K	E	K	E	E	K	E	K	K	E	K	K	E	K	K	E	K	K	E	E	K	K	K	E	E	E	K	K	K	E	K	K	E	K	K	E	E	K	E	E	K	K	K	NA	K	E
X2254081.59GT	3A	63.321	E	K	E	K	E	E	K	E	K	K	E	K	K	E	E	K	E	K	K	E	E	K	K	K	E	E	K	K	K	K	E	K	K	E	NA	K	K	E	K	E	E	K	K	K	E	K	E
X1863851.33TC	3A	63.321	E	K	E	K	E	E	K	E	K	K	E	K	NA	E	E	K	E	K	K	E	E	K	K	K	E	E	K	K	K	K	E	K	NA	E	K	K	K	E	K	E	E	K	K	K	E	K	E
X1086149.13GA	3A	64.2874	E	K	E	K	E	E	K	E	K	K	E	K	K	E	E	K	E	K	K	E	E	K	K	K	E	E	K	K	K	K	E	K	K	E	K	K	K	E	K	E	NA	K	K	K	E	K	E
X1208317.59TA	3A	64.2874	E	K	E	K	E	E	K	E	K	K	E	K	K	E	E	K	E	K	K	E	E	K	K	K	E	E	K	K	K	K	E	K	K	E	K	K	K	E	K	E	E	K	K	K	E	K	E
X1093344.11TC	3A	64.2874	E	K	E	K	E	E	K	E	K	K	E	K	K	E	E	K	E	K	K	E	E	K	K	K	E	E	K	K	K	K	E	K	K	E	K	K	K	NA	K	E	E	K	K	K	E	K	E
X3025240.6AT	3A	67.6491	E	K	E	K	E	E	K	E	K	K	E	K	K	E	E	K	E	K	K	E	E	K	K	K	E	E	K	K	K	K	E	K	E	E	K	K	K	E	K	E	E	K	K	K	E	K	E
X2261799.21AG	3A	67.6491	E	K	E	K	E	NA	K	E	K	K	E	K	NA	E	E	K	E	K	K	E	E	K	K	K	E	E	K	K	K	K	E	K	E	E	K	K	K	E	K	E	E	K	NA	NA	NA	K	E
X1132589.24CG	3A	67.6491	E	K	E	K	E	E	K	E	K	NA	E	K	K	E	E	NA	E	K	K	E	E	K	K	K	E	E	NA	K	K	NA	E	K	E	E	K	NA	K	E	K	E	E	K	K	K	E	K	E
X1142127.18CA	3A	67.6491	E	K	E	K	E	E	K	E	K	K	E	K	K	E	E	K	E	K	K	E	E	K	K	K	E	E	K	K	K	K	E	K	E	E	K	K	K	E	K	E	NA	K	K	K	E	K	E
X1049833.20CA	3A	67.6491	E	K	E	K	E	E	K	E	K	K	E	K	K	E	E	K	E	K	K	E	E	K	K	K	E	E	K	K	K	K	E	K	E	E	K	K	K	E	K	E	E	K	K	K	E	K	E
X3022570.38TC	3A	67.6491	E	K	E	K	E	E	K	E	K	K	E	K	K	E	E	K	E	K	K	E	E	K	K	K	E	E	K	K	K	K	E	K	E	E	K	K	K	E	K	E	E	K	K	K	E	NA	E
X1218927.42TC	3A	67.6491	E	K	E	K	E	E	K	E	K	K	E	K	K	E	E	K	NA	K	K	E	E	K	K	K	E	E	K	K	K	K	E	K	E	E	K	K	K	E	K	E	E	K	K	K	E	K	E
X1073870.52GT	3A	67.6491	E	K	E	K	E	E	K	E	K	K	E	K	K	E	E	K	E	K	K	E	E	K	K	K	E	E	K	K	K	K	E	K	E	E	K	K	K	E	K	E	E	K	K	K	E	K	E
X1064210.30AG	3A	68.2943	E	K	E	K	K	E	K	E	K	K	E	NA	K	NA	E	K	E	K	K	E	E	K	K	K	E	E	K	K	K	K	E	K	E	E	K	K	K	E	NA	E	E	K	K	K	E	K	E
X3029570.18GA	3A	68.2943	E	K	E	K	NA	E	NA	E	K	K	E	K	K	E	E	K	E	K	K	E	E	K	K	K	E	E	K	K	K	K	E	K	E	E	K	K	K	E	K	E	E	K	K	K	E	K	E
X1074388.37CG	3A	68.2943	E	K	E	K	K	E	K	E	K	K	E	K	K	E	E	K	E	K	K	E	E	K	K	K	E	E	K	K	K	K	E	K	E	E	K	K	K	E	K	E	E	K	K	K	E	K	E
gwm0156-3A	3A	69.5847	E	K	E	K	K	E	K	E	K	K	E	K	K	E	E	K	E	K	K	E	E	K	K	K	E	E	K	K	K	K	E	K	E	E	K	K	K	E	K	E	E	K	K	K	E	K	E
GWM0156A	3A	69.5847	E	K	E	K	K	E	K	E	K	K	E	K	K	E	E	K	E	K	K	E	E	K	K	K	E	E	K	K	K	K	E	K	E	E	K	K	K	E	K	E	E	K	K	K	E	K	E
995319	3A	70.2299	E	K	E	K	K	E	K	E	K	K	E	K	K	E	E	K	E	K	NA	E	E	K	K	K	E	E	K	K	K	K	E	K	E	E	K	K	K	E	K	E	E	K	K	K	E	K	E
X3026135.49AG	3A	70.2299	E	K	E	K	K	E	K	E	K	K	E	K	K	E	E	K	E	K	K	E	E	K	K	K	E	E	K	K	K	K	E	K	E	E	K	K	K	E	K	E	E	K	K	K	E	K	E
X1058412.11CT	3A	70.2299	E	K	E	K	K	E	K	E	K	K	E	K	K	E	E	K	E	K	K	E	E	K	K	K	E	E	K	K	K	K	E	K	E	E	K	K	K	E	K	E	E	K	K	K	E	K	E
X1277880.55TA	3A	70.2299	E	NA	E	K	K	E	NA	E	K	NA	E	K	NA	E	E	K	E	NA	K	E	E	K	NA	K	E	E	K	K	NA	K	E	K	E	E	NA	K	K	E	K	E	E	K	NA	K	E	K	E
X1034320.34TC	3A	70.2299	E	K	E	K	K	E	K	E	K	K	E	K	K	E	E	K	E	K	NA	E	E	K	NA	K	E	E	K	K	K	K	E	K	E	E	K	K	K	E	NA	E	E	K	NA	K	E	K	E
X1034320.15TC	3A	70.2299	E	K	E	K	K	E	K	E	K	K	E	K	K	E	E	K	E	K	K	E	E	NA	NA	K	E	E	K	K	K	K	E	K	E	E	K	K	K	E	K	E	E	K	K	K	E	K	E
X1094902.65TC	3A	70.2299	E	K	E	K	K	E	K	E	K	K	E	K	NA	E	E	K	E	K	K	E	E	K	K	K	E	E	K	K	K	K	E	NA	E	E	K	K	K	E	K	E	E	K	K	K	E	K	E
X995319.39AG	3A	70.2299	E	K	E	K	K	E	K	E	K	K	E	K	K	E	E	K	E	K	NA	E	E	K	K	K	E	E	K	K	K	K	E	K	E	E	K	K	K	E	K	E	E	K	K	K	E	K	E
X1219989.38AG	3A	70.2299	E	K	E	K	K	E	K	E	K	K	E	K	K	E	E	K	E	K	K	E	E	K	K	K	E	E	K	K	K	K	E	K	E	E	K	K	K	E	K	E	E	K	K	K	E	K	E
X1091170.60AG	3A	70.2299	E	K	E	K	K	E	K	E	K	K	E	K	K	E	E	K	E	K	K	E	E	K	K	K	E	E	K	K	K	K	E	K	E	E	K	K	K	E	K	E	E	K	K	K	E	K	E
X1005033.11GA	3A	70.2299	E	K	E	K	K	E	K	E	K	K	E	K	K	E	E	K	E	K	K	E	E	K	K	K	E	E	K	K	K	K	E	K	E	E	K	K	K	E	K	E	E	K	K	K	E	K	E
stm0018tgag	3A	70.2299	E	K	E	K	K	E	K	NA	K	K	E	K	K	NA	E	K	E	K	K	NA	E	K	K	K	E	E	K	K	K	K	E	K	E	E	K	NA	K	NA	K	E	E	K	K	K	E	K	E
X2264392.51TC	3A	70.2299	E	K	E	K	K	E	K	NA	K	K	E	K	K	NA	E	K	E	K	K	NA	NA	K	K	K	E	E	K	K	K	K	E	NA	E	NA	K	K	K	E	NA	E	E	K	K	K	E	K	E
X1015775.39GA	3A	70.2299	E	K	E	K	K	E	K	E	K	K	NA	K	K	E	E	K	E	K	K	E	E	K	K	NA	E	E	K	K	K	K	E	K	E	E	K	K	K	E	K	E	E	K	K	K	E	K	E
X1053840.38TC	3A	70.8751	E	K	E	K	K	E	NA	E	K	K	E	K	K	E	E	K	E	K	K	E	E	K	NA	NA	E	E	K	K	K	K	E	K	E	E	K	K	K	E	K	E	E	K	K	NA	E	K	E
X1120940.35AG	3A	70.8751	E	K	E	K	K	E	K	E	K	K	E	K	K	E	E	K	NA	K	K	E	E	K	K	K	E	E	K	K	K	K	E	K	E	E	K	K	K	E	K	E	E	K	K	K	E	K	E
wPt-9215	3A	70.8751	E	K	E	K	K	E	K	E	K	K	E	K	K	E	E	K	E	K	K	E	E	K	K	K	E	E	K	K	K	K	E	K	E	E	K	K	K	NA	K	E	E	K	K	K	E	K	E
X1218885.35CT	3A	70.8751	E	K	E	K	K	E	K	E	K	K	E	K	K	E	E	K	E	K	K	E	E	K	K	K	E	E	K	K	K	K	E	K	E	E	K	K	K	E	K	E	E	K	K	K	E	K	E
X1351185.58GA	3A	70.8751	E	K	E	K	K	E	K	E	K	K	E	K	K	E	E	K	E	K	K	E	E	K	K	K	E	E	K	K	K	NA	E	K	E	E	K	K	K	E	K	E	E	K	K	K	E	K	NA
X1213892.11TC	3A	70.8751	NA	K	E	K	K	E	K	E	K	K	E	K	K	E	E	K	E	K	K	E	E	K	K	K	E	E	K	K	K	K	E	K	E	E	K	K	K	E	K	E	E	K	K	K	E	K	E
X1195506.22GC	3A	70.8751	E	K	E	K	K	E	K	E	K	K	E	K	K	E	E	K	E	K	K	E	E	K	K	K	E	E	K	K	K	K	E	K	NA	E	K	K	K	E	K	E	E	K	K	K	E	K	E
X100010077.12AG	3A	70.8751	E	K	E	K	K	NA	K	E	K	K	E	K	K	E	E	K	E	K	K	E	E	K	K	K	E	E	K	K	K	K	E	K	E	E	K	K	K	E	K	E	NA	K	K	K	E	K	E
X980915.66GA	3A	70.8751	E	K	E	K	K	E	K	E	K	K	E	K	K	E	E	K	E	K	K	E	E	K	K	K	E	E	K	K	K	K	E	K	E	E	K	K	K	E	K	E	E	K	K	K	E	K	E
X1115339.23TC	3A	70.8751	NA	K	E	K	K	E	K	E	K	K	E	K	K	E	E	K	E	K	K	E	E	K	K	K	E	E	K	K	K	K	E	K	E	E	K	K	K	E	K	E	E	K	K	K	E	K	E
X1111178.6CT	3A	70.8751	E	K	E	K	K	E	K	E	K	K	E	K	K	E	E	K	E	K	K	E	E	K	K	K	E	E	K	K	K	K	E	K	E	E	K	K	K	E	K	E	E	K	K	K	E	K	E
X1104140.41CT	3A	70.8751	E	K	E	K	K	E	K	E	K	K	E	K	K	E	E	K	E	K	K	E	E	K	K	K	E	E	K	K	K	K	E	K	E	E	K	K	K	E	K	E	E	K	K	K	E	K	E
X1094856.29CA	3A	70.8751	E	K	E	K	K	E	K	E	K	K	E	K	K	E	E	K	NA	K	K	E	E	K	K	K	NA	E	K	K	K	K	E	K	E	E	K	K	K	E	K	E	E	K	K	K	E	K	E
X1029059.47GA	3A	70.8751	E	K	NA	NA	K	E	K	E	K	K	E	K	K	E	E	K	E	K	K	E	E	K	K	K	E	E	K	K	K	K	E	K	E	E	K	K	K	E	K	E	E	K	K	K	E	K	E
X1086437.26CG	3A	70.8751	E	K	E	K	K	E	NA	E	K	K	E	K	K	E	E	K	E	K	K	E	E	K	K	K	E	E	NA	K	K	K	E	E	E	E	K	K	K	E	K	E	NA	K	K	K	NA	K	E
X1061616.40AC	3A	70.8751	E	K	E	K	K	E	K	E	K	K	E	K	K	E	E	K	E	K	K	E	E	K	K	K	E	E	K	K	K	K	E	E	E	E	K	NA	K	E	K	E	E	K	K	K	E	K	E
X1078945.26AG	3A	70.8751	E	K	E	K	K	E	K	E	K	K	E	K	K	E	E	K	E	K	K	E	E	K	NA	K	E	E	K	K	NA	K	E	E	E	E	K	K	K	E	K	E	E	K	K	K	E	K	E
X1043660.55CG	3A	70.8751	E	K	E	K	K	E	K	E	K	K	E	K	K	E	E	K	E	K	K	E	E	K	K	K	E	E	K	K	K	K	E	E	E	E	K	K	K	E	K	E	E	K	K	K	E	K	E
X3064937.11CG	3A	70.8751	NA	K	E	K	K	E	K	E	K	K	E	K	K	E	E	K	E	K	K	E	E	K	K	K	E	E	K	K	K	K	E	E	E	E	K	K	K	E	K	E	E	K	K	K	E	K	E
X981975.51CT	3A	70.8751	E	K	NA	K	K	E	K	E	K	K	NA	K	K	E	NA	K	E	NA	K	E	E	K	K	K	NA	E	K	K	K	K	E	E	E	E	NA	K	K	E	K	E	E	K	K	K	NA	K	E
X2288875.10GT	3A	70.8751	E	K	E	K	K	E	NA	E	K	K	E	K	K	E	E	K	NA	K	K	E	E	K	NA	K	E	E	K	NA	K	K	E	E	E	E	K	K	K	E	K	E	E	K	K	K	E	K	E
X1203224.48TC	3A	71.5183	E	K	E	K	K	E	K	E	K	K	E	K	K	E	E	K	E	K	K	NA	E	K	K	K	E	E	K	K	K	K	E	E	E	E	K	K	K	E	K	E	E	K	K	K	E	K	E
X1217422.53AT	3A	75.1629	E	K	E	K	K	E	K	E	K	K	E	K	K	E	E	K	E	K	K	E	E	K	K	K	E	E	K	K	K	K	E	E	K	E	K	NA	K	E	K	E	E	K	K	K	E	K	E
X1108551.54TC	3A	75.5405	E	K	E	K	K	E	K	E	K	K	E	K	K	E	E	K	E	K	K	E	E	K	K	K	E	E	E	K	K	K	NA	E	K	E	K	K	K	E	K	NA	E	K	K	K	E	K	E
X2293872.53CG	3A	78.6393	E	K	E	K	K	E	K	E	K	K	E	K	NA	NA	E	E	E	K	K	E	E	K	K	K	E	E	E	K	K	K	E	E	K	E	K	K	K	E	K	E	E	K	K	K	E	NA	E
X1045224.52CG	3A	78.6393	E	K	E	K	K	E	K	E	K	K	E	K	K	NA	E	E	E	K	K	E	E	NA	K	K	E	E	E	K	K	K	E	E	K	E	NA	K	K	E	K	E	E	K	K	K	E	K	E
X1027050.51AT	3A	78.6393	E	K	E	K	K	E	K	E	K	K	NA	K	K	E	E	E	E	K	K	E	E	K	K	K	E	E	E	K	K	K	E	E	K	E	K	K	K	E	K	E	E	K	K	K	E	K	E
X1126479.8CA	3A	78.6393	E	K	E	K	K	E	K	E	K	K	E	K	K	E	E	E	E	K	K	NA	E	K	K	K	E	E	E	K	K	K	E	E	K	E	K	K	K	E	K	E	E	K	K	K	E	K	E
X1219129.19CT	3A	78.6393	NA	K	NA	K	K	E	K	E	K	K	E	K	K	E	E	E	E	K	K	E	E	K	K	K	E	E	E	K	K	K	E	E	K	E	K	K	K	E	K	E	E	K	K	K	E	K	E
X1218740.19TC	3A	78.6393	E	K	E	K	NA	E	K	E	K	K	E	K	K	E	E	E	E	K	K	E	E	K	K	K	E	E	E	K	K	K	E	E	NA	E	K	K	K	E	K	E	E	K	K	K	E	K	E
X1095884.42GC	3A	78.6393	E	K	E	K	K	E	K	E	K	K	E	K	K	E	E	E	E	K	K	E	E	K	K	K	E	E	E	K	K	K	E	E	K	E	K	K	K	E	K	E	E	K	K	K	E	K	E
X2282151.25AC	3A	79.3178	E	K	E	K	K	E	K	E	E	K	E	K	K	E	E	E	E	K	K	E	E	K	K	K	E	E	NA	K	K	K	NA	NA	K	E	K	K	K	E	K	NA	E	NA	NA	K	E	K	E
X2278010.23CT	3A	79.3178	E	K	E	K	K	E	K	E	E	K	E	K	K	E	E	E	E	K	K	NA	E	K	K	K	E	E	E	K	K	K	E	E	K	E	K	K	K	E	K	E	E	K	K	K	E	K	E
X1064553.22CT	3A	79.3178	E	K	E	K	K	E	K	E	E	K	E	K	K	E	E	E	E	K	K	E	E	K	K	K	E	E	E	K	K	K	E	E	K	E	K	K	K	E	K	E	NA	K	K	K	E	K	E
X1250769.65TG	3A	79.3178	E	K	E	K	K	E	K	E	E	K	E	K	K	E	E	E	E	K	K	E	E	K	K	K	E	E	E	K	K	K	E	E	K	E	K	K	K	E	K	E	NA	K	K	K	E	K	E
X1216643.29GA	3A	79.3178	E	K	E	K	K	E	K	E	E	K	E	K	K	E	E	E	E	K	K	E	E	K	K	K	E	E	E	K	K	K	E	E	NA	E	K	K	K	E	K	E	E	K	K	K	E	NA	E
X2290418.66TC	3A	79.3178	E	K	E	K	K	E	K	E	NA	K	E	K	K	E	E	E	E	K	K	E	E	K	NA	K	E	E	NA	K	K	K	E	E	K	E	K	K	NA	E	K	E	E	K	K	NA	E	K	E
X996906.56GA	3A	79.3178	E	K	K	K	K	E	K	E	E	K	NA	K	K	E	E	E	E	K	K	E	E	K	K	K	E	E	E	K	K	K	E	E	K	E	K	K	K	E	K	E	E	K	K	K	E	K	E
X2278246.41GC	3A	81.93	E	K	K	K	K	E	K	E	E	K	E	K	K	E	E	E	E	K	K	E	E	K	K	K	E	E	E	K	K	K	E	E	K	E	K	K	K	E	K	E	E	K	K	K	E	K	E
X1192210.65GA	3A	81.93	E	K	K	K	K	E	K	E	E	K	E	K	K	E	NA	NA	E	K	K	E	E	K	K	K	E	K	E	K	K	K	E	NA	K	E	K	K	K	E	K	E	E	K	K	K	E	K	E
X1132581.39CG	3A	85.8073	E	K	K	K	K	E	K	K	E	K	E	K	K	E	NA	E	E	K	K	E	E	K	K	K	K	K	E	K	K	K	E	E	K	E	K	K	K	E	K	E	E	K	K	K	E	K	E
X1089832.35CT	3A	85.8073	NA	K	K	K	K	E	K	K	E	K	E	K	K	E	E	E	E	K	K	E	E	K	K	K	K	K	E	K	K	K	E	E	K	E	K	K	K	E	K	E	E	K	K	K	E	K	E
X1014677.59TC	3A	86.534	E	K	K	K	K	E	K	K	E	K	E	K	K	E	E	E	E	K	K	E	E	K	K	K	K	NA	E	K	K	K	E	E	K	E	K	K	K	E	K	E	E	K	K	K	E	K	E
X3064370.57AG	3A	86.534	E	K	K	K	K	E	K	K	E	K	E	K	K	E	E	E	E	K	K	E	E	K	K	K	K	K	E	K	K	K	E	E	K	E	K	K	K	E	K	E	E	K	K	K	E	K	E
X1210082.8AG	3A	88.1492	E	K	K	K	K	E	K	K	E	K	E	K	K	E	E	E	E	NA	K	E	E	K	K	K	K	NA	E	K	E	K	NA	E	K	E	K	K	K	E	K	E	E	K	K	K	NA	K	E
X1012499.37TA	3A	88.1492	E	K	K	NA	NA	E	K	K	E	K	E	K	K	E	E	E	E	K	K	E	E	K	K	K	K	K	E	K	E	K	E	E	K	E	K	K	K	E	K	E	E	K	K	K	E	K	E
X1130383.56TG	3A	96.487	E	K	K	K	K	E	K	K	E	K	K	K	K	E	E	E	E	K	K	E	K	K	K	K	K	E	E	E	E	K	NA	E	K	E	NA	K	K	E	K	E	E	K	K	K	E	K	E
X1204957.34TC	3A	96.487	E	K	K	K	K	E	K	K	E	K	K	K	K	E	E	E	E	K	NA	NA	K	K	K	K	K	E	E	E	E	K	E	E	K	E	E	K	K	E	K	E	E	K	K	K	E	K	E
X998275.25AG	3A	96.487	E	K	K	K	K	E	K	K	E	K	K	K	K	E	E	E	E	K	K	E	K	K	K	K	K	E	E	E	E	K	E	E	K	E	E	K	K	E	K	E	E	K	K	K	E	K	E
X995376.42TG	3A	96.487	E	K	K	K	K	E	K	K	E	K	K	K	K	E	E	E	E	K	K	E	K	K	K	K	K	E	E	E	E	K	E	E	NA	E	E	K	K	E	K	E	E	K	K	K	E	K	E
wPt-9562	3A	97.1523	E	K	K	K	K	E	K	K	E	K	K	K	K	E	E	E	E	K	K	E	K	K	K	K	K	E	E	E	E	K	E	E	K	E	E	K	K	E	K	E	E	K	K	K	E	K	E
wPt-3816	3A	97.1523	E	K	K	K	K	E	K	K	E	K	K	K	K	E	E	E	E	K	K	E	K	K	K	K	K	E	E	E	E	K	E	E	K	E	E	K	K	NA	K	E	E	K	K	K	E	K	E
X1150200.60CG	3A	100.324	E	K	K	K	K	E	E	K	E	K	NA	K	K	E	E	E	NA	K	K	E	NA	K	NA	K	K	E	E	E	E	NA	E	E	K	E	E	K	K	E	K	E	E	K	K	K	E	NA	E
CFA2193B	3A	102.16	E	K	K	K	K	E	E	K	E	K	K	K	K	E	E	E	E	K	K	E	K	K	K	K	K	E	E	NA	E	K	E	E	K	E	E	K	K	NA	K	E	E	K	K	E	E	K	E
cfa2193	3A	102.16	E	K	K	K	K	E	E	K	E	K	K	K	K	E	E	E	E	K	K	E	K	K	K	K	K	E	E	NA	E	K	E	E	K	E	E	K	K	NA	K	E	E	K	K	E	E	K	E
X1092164.14GT	3A	109.577	E	K	K	K	K	E	E	K	E	K	K	K	K	E	E	E	E	K	NA	NA	K	K	K	K	K	E	E	E	E	K	E	E	E	E	E	K	K	K	K	E	E	K	K	E	E	K	K
X3022334.18GC	3A	109.577	E	K	K	K	K	E	E	K	E	K	K	K	K	E	E	E	E	K	K	K	K	K	K	K	K	E	E	E	E	K	E	E	E	E	E	K	K	K	K	E	E	K	K	E	E	K	K
X1094055.46AG	3A	109.577	E	K	K	K	K	E	E	K	E	K	K	NA	K	E	E	E	E	K	K	K	K	K	K	K	K	E	E	E	E	K	E	E	E	E	E	K	K	K	K	E	E	K	K	E	E	K	K
X1084403.55GA	3A	109.577	E	K	K	K	K	E	E	K	NA	K	K	K	K	E	E	E	E	K	NA	K	K	K	K	K	K	E	E	E	E	K	E	E	E	E	NA	K	K	K	K	E	E	K	K	NA	E	NA	K
X2261683.31GA	3A	109.577	E	K	K	K	K	E	E	K	NA	K	NA	K	K	E	E	E	E	NA	K	K	K	K	K	K	K	E	E	E	E	K	E	E	E	E	E	NA	K	K	K	E	E	K	K	E	E	K	K
X1402550.50TC	3A	109.577	E	K	K	K	K	E	E	K	E	K	K	K	K	E	E	E	E	K	K	K	K	K	K	K	K	E	E	E	E	K	E	E	E	E	E	K	K	K	K	E	E	K	K	E	E	K	K
X1032385.23TC	3A	109.577	E	K	K	K	K	E	E	K	E	K	K	K	K	E	E	E	E	K	NA	K	K	K	K	K	K	E	E	E	E	K	E	E	E	E	E	K	K	K	K	E	E	K	K	E	E	K	K
X978409.41CT	3A	109.577	E	K	K	NA	K	E	E	K	E	K	K	K	K	E	E	E	E	K	K	K	K	K	K	K	K	E	E	E	E	K	E	E	E	E	E	K	K	K	K	E	E	K	K	E	E	K	K
X3023146.18TC	3A	109.577	E	K	K	K	K	E	E	K	E	K	K	K	K	E	E	E	NA	K	K	K	K	K	K	K	K	E	E	E	E	K	E	E	E	E	E	K	K	K	K	E	E	NA	K	E	E	K	K
X2257732.59TC	3A	109.577	E	NA	K	K	K	E	E	K	E	K	K	K	K	E	E	E	E	K	K	K	K	K	K	K	K	E	E	E	E	K	E	E	E	E	E	K	K	K	K	E	E	K	K	E	E	K	K
X1248177.8CT	3A	109.577	E	K	K	K	K	E	E	K	E	K	K	K	K	E	E	E	E	K	K	K	K	K	K	K	K	NA	E	E	E	K	E	E	E	E	E	K	K	K	K	E	E	K	K	E	E	K	K
X1097070.32TA	3A	109.577	E	K	K	K	K	E	E	K	E	K	K	K	K	E	E	E	E	K	K	K	K	K	K	K	K	E	E	E	E	K	E	E	E	E	E	K	K	K	K	E	E	K	K	E	E	K	K
X1225638.40AG	3A	109.577	E	K	K	K	K	E	E	NA	E	K	K	K	K	E	E	E	E	K	K	K	K	K	K	K	K	E	E	E	E	K	E	E	E	E	E	K	K	K	K	E	NA	K	K	E	E	K	K
X1121175.49GA	3A	114.223	E	K	K	K	K	E	E	K	E	K	K	K	K	E	E	E	E	K	K	K	K	K	K	K	NA	E	E	E	E	K	E	E	E	E	E	K	K	K	K	E	E	K	K	E	E	K	NA
X3024912.36TC	3A	114.223	E	K	K	K	K	E	E	K	E	K	K	K	K	E	E	E	E	K	K	K	K	K	K	K	K	E	E	E	E	K	NA	E	E	E	E	NA	K	K	NA	E	E	K	K	E	E	NA	K
cfa2170	3A	123.171	E	K	K	K	K	E	E	E	E	E	K	K	K	E	E	E	E	E	K	K	K	E	E	K	K	E	E	E	E	K	E	E	E	E	E	K	K	K	E	E	E	K	K	E	E	K	K
X1205035.66TC	3A	123.878	E	K	K	NA	K	E	NA	E	E	E	K	K	K	E	E	E	E	E	K	K	K	NA	E	K	K	E	E	E	E	K	E	NA	E	E	E	K	K	K	E	NA	E	K	K	E	E	NA	K
wPt-4725	3A	123.878	E	K	K	K	K	E	E	E	E	E	K	K	NA	E	E	E	E	E	K	K	K	E	E	K	K	E	E	E	E	K	E	E	E	E	E	K	E	K	E	E	E	K	K	E	E	K	K
X1025580.5CT	3A	123.878	E	K	K	K	K	E	E	E	E	E	K	K	K	E	E	E	E	E	K	K	K	E	E	K	K	E	NA	NA	E	K	E	E	E	E	E	K	E	K	E	E	E	K	K	E	E	K	K
X999779.48GA	3A	123.878	E	K	K	K	K	E	E	E	E	E	K	K	K	E	E	E	E	E	K	K	K	E	E	K	K	E	E	E	E	K	E	E	E	E	E	K	E	K	E	NA	E	K	NA	E	E	K	K
X2259988.6TG	3A	123.878	E	K	K	K	K	E	E	E	E	E	K	K	K	E	E	E	E	E	K	K	K	E	E	K	K	E	E	E	E	K	E	E	E	E	E	K	E	K	E	E	E	K	K	E	E	K	K
X1253664.62GA	3A	123.878	E	K	K	K	K	E	E	E	E	E	K	K	K	E	NA	E	E	NA	K	K	K	E	E	K	K	E	E	E	E	K	E	E	E	E	E	K	E	K	E	E	E	K	K	E	E	K	K
BPA_SNP1023811	3A	123.878	E	K	K	K	K	E	E	E	E	E	K	K	K	E	E	E	E	E	K	K	K	E	E	K	K	E	E	E	E	K	E	E	E	E	E	K	E	K	E	E	E	K	K	E	E	K	K
X985381.20GA	3A	123.878	E	K	K	K	K	E	E	E	E	E	K	K	K	E	E	NA	E	E	K	K	K	E	E	K	K	E	E	E	E	K	E	E	E	E	E	K	E	K	E	E	E	K	K	E	E	K	K
X1002359.38GC	3A	125.169	E	K	K	K	K	E	E	E	E	E	K	K	K	E	E	E	E	E	K	K	K	E	E	K	K	E	E	E	E	K	E	E	E	E	E	K	E	K	E	E	E	K	K	E	E	K	K
X1225592.27CG	3A	126.485	E	K	K	K	K	E	E	E	E	E	K	K	K	E	E	E	K	NA	K	K	K	E	E	K	K	E	E	E	E	K	E	E	NA	NA	E	K	E	K	E	E	E	NA	K	E	E	K	K
X1241567.16TC	3A	126.485	E	K	K	K	K	E	E	E	E	E	K	K	K	E	E	E	NA	E	K	K	K	E	E	K	K	E	E	E	E	K	E	E	E	E	E	K	E	K	E	E	E	K	K	E	E	K	K
X1090686.37AC	3A	126.485	E	K	K	K	K	E	E	E	E	E	K	K	K	E	E	E	K	E	K	K	K	E	E	K	K	E	E	E	E	K	E	E	E	E	E	K	E	K	E	E	E	K	K	E	E	K	K
1104317	3A	147.698	E	K	K	K	K	E	E	E	K	K	K	K	K	K	E	E	E	E	E	K	K	E	K	K	K	E	E	E	E	E	E	E	E	E	E	E	E	K	E	E	E	K	K	E	E	E	K
X1026080.52TC	3A	157.499	E	K	E	K	K	E	E	E	K	K	K	K	K	K	E	E	E	E	E	E	K	E	K	K	K	E	E	K	E	E	K	E	E	E	E	E	K	K	E	E	E	K	K	E	E	E	K
X1110848.14CG	3A	157.499	E	K	E	K	K	E	E	E	K	K	K	K	K	K	E	E	E	E	E	E	K	E	K	K	K	E	E	K	E	E	K	E	E	E	E	E	K	K	E	E	E	K	K	E	E	E	K
X1033170.40CT	3A	157.499	E	K	E	K	K	NA	E	E	K	K	K	K	K	K	E	E	E	E	E	E	K	E	K	K	K	E	E	K	E	E	K	E	E	E	NA	E	K	K	E	E	E	K	K	E	E	E	K
991604	3A	158.798	E	K	E	K	K	E	E	E	K	K	K	K	K	K	E	E	E	E	E	E	K	E	K	K	K	E	E	K	E	E	K	E	E	NA	K	E	K	K	E	E	E	K	K	E	E	E	K
X1126953.55AT	3A	158.798	E	K	E	K	K	E	E	E	K	K	K	K	K	NA	E	E	E	E	E	E	K	E	K	NA	K	E	E	K	E	E	K	E	E	E	K	E	K	K	E	E	E	K	K	E	E	E	K
X982600.6TG	3A	158.798	E	K	E	K	K	E	E	E	K	K	K	NA	K	K	E	E	E	E	E	E	K	E	K	K	K	E	E	K	E	E	K	NA	E	E	K	E	K	NA	E	E	E	K	K	E	E	E	K
X1220530.61TG	3A	158.798	E	K	E	K	K	E	E	E	K	K	K	K	K	K	E	E	E	NA	E	E	K	E	K	K	K	E	E	K	E	E	K	E	E	E	K	E	K	K	E	E	E	K	K	E	E	E	K
X991604.46AG	3A	158.798	E	K	E	K	K	E	E	E	K	K	K	K	K	K	E	E	E	E	E	E	K	E	K	K	K	E	E	K	E	E	K	E	E	NA	K	E	K	K	E	E	E	K	K	E	E	E	K
X1004670.28AG	3A	158.798	E	K	E	K	K	E	E	E	K	K	K	K	K	K	E	E	E	E	E	E	K	E	K	K	K	E	E	K	E	E	K	E	E	E	K	E	K	K	E	E	E	K	K	E	E	E	K
X1079802.18GT	3A	158.798	E	K	E	K	K	E	E	E	K	K	K	K	K	K	E	E	E	E	E	E	K	E	K	K	K	E	E	K	E	E	K	E	E	E	K	E	K	K	E	E	E	K	K	E	E	E	K
X1128470.40CG	3A	159.451	E	K	E	K	K	E	E	E	K	K	K	K	K	K	E	E	E	E	E	E	K	E	K	K	K	E	E	K	E	E	K	E	E	E	K	E	K	K	E	E	E	K	E	E	E	E	K
1055641	3A	159.451	E	K	E	K	K	E	E	E	K	K	K	K	K	K	E	E	E	E	E	E	K	E	K	K	K	E	E	K	E	E	K	E	E	E	K	E	K	K	E	E	E	K	E	E	E	E	K
X1205701.28GT	3A	159.451	E	K	E	K	K	E	E	E	K	K	NA	K	K	K	E	E	NA	E	E	E	K	E	K	K	K	E	E	K	E	E	K	E	E	NA	K	E	K	K	E	E	E	K	E	E	E	NA	K
X1055641.47TA	3A	159.451	E	K	E	K	K	E	E	E	K	K	K	K	K	K	E	E	E	E	E	E	K	E	K	K	K	E	E	K	E	E	K	E	E	E	K	E	K	K	E	E	E	K	E	E	E	E	K
X100000275.36AG	3A	159.451	E	K	E	K	K	E	E	E	K	K	K	K	K	K	E	E	E	E	E	E	K	E	K	K	K	E	E	K	E	E	K	E	E	E	K	E	K	K	E	E	E	K	E	E	E	E	K
X2265707.17GC	3A	163.276	E	K	E	K	K	E	E	E	K	K	K	K	K	K	E	NA	E	E	E	E	K	E	K	K	K	E	E	K	E	E	K	NA	E	E	K	E	K	K	K	E	E	K	E	E	E	NA	K
X1125755.20CT	3A	163.276	NA	K	E	K	K	E	E	E	K	K	K	K	K	K	E	E	E	E	E	E	K	E	K	K	K	E	E	K	E	E	K	E	E	E	K	E	K	K	K	E	E	K	E	E	E	NA	K
X995752.55CT	3A	163.975	E	K	E	K	K	E	E	E	K	K	K	K	K	K	E	E	E	E	E	E	K	E	K	K	K	E	E	K	E	E	K	E	E	E	K	E	K	K	K	E	E	K	E	E	E	E	K
1121637	3A	163.975	E	K	E	K	K	E	E	E	K	K	K	K	K	K	E	E	E	E	E	E	K	E	K	K	K	E	E	K	E	E	K	E	E	E	K	E	K	K	K	NA	E	K	E	E	E	E	K
X1121637.48CT	3A	163.975	E	K	E	K	K	E	E	E	K	K	K	K	K	K	E	E	E	E	E	E	K	E	K	K	K	E	E	K	E	E	K	E	E	E	K	E	K	K	K	NA	E	K	E	E	E	E	K
wPt-1596	3A	166.637	E	K	E	K	K	E	E	E	K	K	K	NA	NA	K	E	E	E	E	E	E	NA	E	K	K	K	E	E	K	E	E	K	E	E	E	K	E	K	K	K	E	E	K	E	E	K	E	K
wPt-6234	3A	166.637	E	K	E	K	K	E	E	E	K	K	K	K	K	K	E	E	E	E	E	E	K	E	K	K	K	E	E	K	E	E	K	E	E	E	K	E	K	K	K	E	E	K	E	E	K	E	K
X1052537.12TA	3A	166.637	E	NA	E	K	K	E	E	E	K	K	K	K	K	NA	E	E	E	E	E	E	K	E	K	K	K	E	E	K	E	E	K	E	E	E	NA	E	NA	K	K	E	NA	K	E	E	NA	E	K
X1022198.62AG	3A	166.637	NA	K	NA	K	K	E	E	E	K	K	K	K	K	K	E	E	E	E	E	E	K	E	K	K	K	E	E	K	E	E	K	E	E	E	K	E	NA	K	K	E	E	K	E	E	K	E	K
X3026500.23TG	3B	0	E	K	K	E	E	E	K	K	E	K	K	K	E	E	E	E	E	E	K	E	K	E	K	K	E	E	E	K	K	E	E	E	E	K	K	K	K	K	K	E	K	E	K	K	E	K	K
X1130597.9CG	3B	0.653414	E	K	K	NA	E	E	K	K	E	K	K	K	E	E	E	E	E	E	K	E	K	E	K	K	E	E	E	K	K	E	E	E	E	K	K	K	K	K	K	E	K	E	NA	K	E	K	K
X2265130.45GA	3B	0.653414	E	K	K	E	E	E	K	K	E	K	K	NA	E	E	E	E	E	E	K	E	K	E	K	K	E	NA	E	K	K	E	E	E	E	K	K	K	K	K	K	E	K	E	K	NA	E	K	K
stm0560tgag	3B	0.653414	E	K	K	E	E	E	K	K	E	K	K	K	E	E	E	E	E	E	K	E	K	E	K	K	E	E	E	K	K	E	E	E	E	K	K	K	K	K	K	E	K	E	K	K	E	K	K
barc0147	3B	0.653414	E	K	K	E	E	E	K	K	E	K	K	K	E	E	E	E	E	E	K	E	K	E	K	K	E	E	E	K	K	E	E	E	E	K	K	K	K	K	K	E	K	E	K	K	E	K	K
X1136932.49CT	3B	1.30289	E	K	K	E	E	E	K	K	E	K	K	K	E	E	E	E	E	E	K	E	K	E	K	K	E	E	E	K	K	E	E	E	E	K	K	NA	K	K	K	E	K	E	K	K	E	K	K
barc0133	3B	1.30289	E	K	K	E	E	E	K	K	E	K	K	K	E	E	E	E	E	E	K	E	K	E	K	K	E	E	E	K	K	NA	E	E	E	K	K	K	K	K	K	E	K	E	K	K	E	K	K
X1090569.17CG	3B	1.30289	E	K	K	E	E	E	K	K	E	K	K	K	E	E	E	E	E	E	K	E	K	E	K	K	E	E	E	K	K	E	E	E	E	E	K	K	K	K	K	E	K	E	K	K	E	K	K
X989831.55TC	3B	1.9481	E	K	K	E	E	E	K	K	E	K	K	K	E	E	E	E	E	E	K	E	K	E	K	K	E	E	E	K	K	E	E	E	E	K	K	K	K	K	K	E	K	E	K	K	E	K	K
X1207987.53TC	3B	2.59332	E	K	K	E	E	E	K	K	E	K	K	K	E	E	E	E	E	E	K	E	K	E	K	K	E	E	E	K	K	E	E	E	E	K	K	K	K	K	K	E	K	E	K	K	E	K	K
X2263278.35TG	3B	2.59332	E	K	K	E	E	E	K	K	E	K	K	K	E	E	E	E	E	E	K	E	K	E	K	K	E	E	E	K	K	E	E	E	E	K	K	K	K	K	K	E	K	E	K	K	E	K	K
X1319114.23GA	3B	3.23912	E	K	K	E	E	E	K	K	E	K	K	K	E	E	E	E	E	E	K	E	K	E	K	K	E	E	E	K	NA	E	E	E	E	K	K	K	K	K	K	E	K	NA	K	K	E	K	K
barc0238	3B	3.23912	E	E	K	E	E	E	K	NA	E	K	K	K	E	NA	E	E	E	E	K	NA	K	E	K	K	E	E	E	K	K	E	E	E	E	K	NA	NA	NA	NA	K	NA	NA	NA	K	K	NA	K	K
wPt-1081	3B	11.945	E	K	K	E	E	E	K	K	E	K	K	K	E	E	E	E	E	E	E	E	K	E	K	K	E	E	E	E	K	E	E	E	E	K	K	K	K	E	E	E	K	E	K	K	E	K	K
wPt-2757	3B	11.945	E	K	K	E	E	E	K	K	E	K	K	K	E	E	E	E	E	E	E	E	K	E	K	K	E	E	E	E	K	E	E	E	E	K	K	K	K	E	E	E	K	E	K	K	E	K	K
X1050077.57AG	3B	18.7195	K	K	K	E	E	E	K	K	E	K	K	K	E	E	K	E	E	E	E	E	K	E	K	NA	E	K	E	E	K	E	E	E	E	K	K	K	K	E	E	E	K	E	K	K	E	K	K
X996213.11TC	3B	18.7195	K	K	K	E	E	E	K	K	E	K	K	K	E	E	K	E	NA	E	E	E	K	E	K	K	E	K	E	E	K	E	E	E	E	K	K	K	NA	E	NA	E	K	E	K	K	E	K	K
X1001916.48TC	3B	18.7195	K	K	K	E	E	E	K	K	E	K	K	K	NA	E	K	E	E	E	NA	E	K	NA	K	K	E	K	NA	E	K	E	E	E	E	K	K	K	NA	E	E	E	K	E	K	K	NA	K	K
wPt-0302	3B	21.3024	K	K	K	E	E	E	K	K	E	K	K	K	E	E	K	E	E	E	E	E	K	E	K	K	E	K	K	E	K	E	E	E	E	K	K	K	K	E	E	E	K	E	K	K	E	K	K
X1007283.52GC	3B	21.3024	K	K	K	E	E	E	K	K	E	K	K	K	E	E	K	E	E	E	E	E	K	E	K	K	E	K	K	E	K	E	E	E	E	K	K	K	K	E	E	E	K	E	K	K	E	K	K
X1230206.42TC	3B	21.3024	K	K	K	E	E	E	K	K	E	K	K	K	E	E	K	E	E	E	E	E	K	E	K	K	E	K	K	E	K	E	E	E	E	K	K	K	K	E	E	E	K	E	K	K	E	K	K
X1862856.43AC	3B	21.3024	K	K	K	E	E	E	K	K	E	K	K	K	E	E	K	E	E	E	E	E	K	E	K	K	E	K	K	E	K	E	E	E	E	K	K	K	K	E	E	E	NA	E	K	K	E	K	K
X3064675.10AG	3B	21.3024	K	K	K	E	E	E	K	K	E	K	K	K	E	E	K	E	E	E	E	E	K	E	K	K	E	K	K	E	K	E	E	E	E	K	K	K	K	E	E	E	K	E	K	K	E	K	K
X995354.55GA	3B	21.3024	K	K	K	E	E	E	K	K	E	K	K	K	E	E	K	E	E	E	E	E	K	E	K	K	E	K	K	E	K	E	E	E	E	K	K	K	K	E	E	E	K	E	K	K	E	K	K
X1122286.67CG	3B	21.3024	K	K	K	E	E	E	K	K	E	K	K	K	E	E	K	E	E	E	E	E	K	E	K	K	E	K	K	E	K	E	E	E	E	K	K	K	K	E	E	E	K	E	K	K	E	K	K
X1298789.42CT	3B	21.3024	K	K	K	E	E	E	K	K	NA	K	K	K	E	E	K	E	E	NA	E	E	K	E	K	K	E	K	K	E	K	E	E	E	E	K	K	K	K	E	E	E	K	E	K	K	E	K	K
X1133147.67TG	3B	21.3024	K	K	K	E	E	E	K	K	E	K	K	K	E	E	K	E	E	E	E	E	K	E	K	K	E	K	K	E	K	E	E	E	E	K	K	K	K	E	E	E	NA	E	K	K	E	K	K
X986034.47AG	3B	21.3024	K	K	K	E	E	E	K	K	E	K	K	K	E	E	K	E	E	E	E	E	K	E	K	K	E	K	K	E	K	E	E	E	E	K	K	K	K	E	E	E	K	E	K	K	E	K	NA
X2259780.53GA	3B	21.3024	K	K	K	E	E	E	K	K	E	K	K	K	NA	NA	K	E	E	E	E	E	K	E	K	K	E	K	K	E	K	E	E	E	E	K	K	NA	K	E	E	E	K	E	K	K	E	K	K
X1006051.29GA	3B	25.8435	K	K	K	E	E	E	K	K	E	K	K	K	E	E	K	E	E	E	E	E	K	E	K	K	E	K	K	E	K	E	E	E	E	K	K	K	K	E	E	E	K	E	K	K	E	K	K
X1088305.42TG	3B	25.8435	K	K	K	E	E	E	K	K	E	K	K	K	E	E	K	E	E	E	E	NA	K	E	K	K	E	K	K	E	K	E	E	E	E	K	K	K	K	E	E	E	K	E	K	K	E	K	K
X1220443.42CA	3B	25.8435	K	K	K	E	E	E	K	K	E	K	K	K	E	E	K	E	E	E	E	E	K	E	K	K	E	K	K	E	K	E	E	E	E	K	K	K	K	E	E	E	K	E	K	K	E	K	K
X1694666.63CG	3B	25.8435	K	K	K	E	E	E	K	K	E	K	K	K	E	E	K	E	E	E	E	E	K	E	K	K	E	K	K	E	K	E	E	E	E	K	K	K	K	E	E	E	K	E	K	K	E	K	K
wPt-8910	3B	25.8435	K	K	K	E	NA	E	K	K	E	NA	K	K	E	E	K	E	E	E	E	E	K	E	K	K	E	K	K	E	K	E	E	E	E	K	K	K	K	NA	E	E	K	E	K	K	E	K	K
X1232038.30AG	3B	25.8435	K	K	K	E	E	E	K	K	E	K	K	NA	E	E	K	E	E	E	E	E	K	E	K	K	E	K	K	E	K	E	E	NA	E	K	K	K	K	E	E	E	K	E	E	K	E	NA	K
X1089285.12GA	3B	29.06	NA	K	K	E	E	E	K	NA	E	K	NA	K	K	E	K	E	E	E	E	E	K	E	K	K	E	K	K	E	K	E	E	E	E	K	K	K	K	E	E	E	K	E	E	K	E	K	K
X1126344.16GC	3B	29.06	K	K	K	E	E	E	K	K	E	K	K	K	K	E	K	E	E	E	E	E	K	E	K	K	NA	K	K	E	K	E	E	E	E	K	K	K	K	E	E	E	K	E	E	K	E	K	K
X985245.35AG	3B	29.06	K	K	K	E	E	E	K	K	E	K	K	K	K	E	K	E	E	E	E	E	K	E	K	K	E	K	K	E	K	NA	E	E	E	K	K	K	K	E	E	E	K	E	E	K	E	K	K
X1228346.11CG	3B	29.06	K	K	K	E	E	E	K	K	E	K	K	K	K	E	K	E	E	E	E	E	K	E	K	K	E	K	K	E	K	E	E	E	E	K	K	K	K	E	E	E	K	E	E	K	E	K	K
X2280460.47AG	3B	29.06	K	K	K	E	E	E	K	K	E	K	K	K	K	E	K	E	E	E	NA	E	K	E	K	K	E	K	K	E	NA	NA	E	E	NA	K	K	K	K	E	E	E	K	E	E	K	E	K	K
barc0131	3B	29.06	K	K	K	E	E	E	K	K	E	K	K	K	K	E	K	E	E	E	E	E	K	E	K	K	E	K	K	E	K	E	E	E	E	K	K	K	K	E	E	E	K	E	E	K	E	K	K
1228346	3B	29.06	K	K	K	E	E	E	K	K	E	K	K	K	K	E	K	E	E	E	E	E	K	E	K	K	E	K	K	E	K	E	E	E	E	K	K	K	K	E	E	E	K	E	E	K	E	K	K
X2279945.26CT	3B	30.9993	K	K	K	E	E	NA	K	K	E	K	K	K	K	E	K	NA	E	E	E	E	K	E	K	K	E	K	K	E	K	E	E	E	E	K	K	K	K	E	E	E	K	E	E	K	E	K	K
X1004919.40GC	3B	31.6444	K	K	K	E	K	E	K	K	E	K	K	K	K	E	K	E	E	E	E	E	K	E	K	K	E	K	K	E	K	E	E	E	E	K	K	K	K	E	NA	E	K	E	E	K	E	K	K
X3064869.15TA	3B	32.9351	NA	K	K	E	K	E	K	K	E	K	K	K	K	E	K	E	E	E	E	E	K	E	K	K	E	K	K	E	K	E	E	E	E	E	K	K	K	E	E	E	K	E	E	K	E	K	K
X1204723.65TC	3B	32.9351	K	K	K	E	K	E	K	K	E	K	K	K	NA	E	K	E	E	E	E	E	K	E	K	K	E	K	K	E	K	E	E	E	E	E	K	K	K	E	E	E	K	E	E	NA	E	K	K
1864555	3B	33.5803	K	K	K	E	K	E	K	K	E	K	K	NA	K	E	K	E	E	E	E	E	K	E	K	K	E	K	K	E	K	E	E	E	E	E	K	K	K	E	E	E	K	E	E	K	E	K	K
X1864555.32AG	3B	33.5803	K	K	K	E	K	E	K	K	E	K	K	NA	K	E	K	E	E	E	E	E	K	E	K	K	E	K	K	E	K	E	E	E	E	E	K	K	K	E	E	E	K	E	E	K	E	K	K
X3025730.42AC	3B	34.2287	K	K	K	E	K	E	K	K	E	K	K	K	K	E	K	E	E	E	E	E	K	E	E	K	E	K	K	E	K	E	E	E	E	E	K	K	K	E	E	E	E	E	E	K	E	K	E
X1093650.5GA	3B	34.2287	K	K	E	E	K	E	K	K	E	K	K	K	K	E	K	E	E	E	E	E	K	E	K	K	E	K	NA	E	K	E	E	E	E	E	K	K	K	E	E	E	NA	E	E	K	E	K	E
X3026788.31CG	3B	34.9017	K	K	E	E	E	E	K	K	E	K	K	K	K	E	K	E	E	E	E	E	K	E	K	K	E	K	K	E	K	E	E	E	E	E	K	K	K	E	E	E	K	E	E	K	E	K	E
X2259744.25TC	3B	40.3212	K	K	E	E	K	E	K	K	E	K	K	K	K	E	K	E	E	E	E	E	K	K	K	K	E	K	K	E	K	E	E	NA	E	E	K	K	K	E	E	E	K	E	E	K	NA	K	E
X1071633.14GA	3B	40.809	K	K	E	E	K	E	NA	K	E	K	K	K	K	E	K	E	E	E	E	E	K	K	K	K	E	K	K	E	K	E	E	E	E	E	K	K	K	E	E	E	NA	E	E	NA	E	NA	E
3022497	3B	43.1112	K	K	E	E	K	E	K	K	E	K	K	K	K	E	K	E	E	E	E	E	E	K	K	K	E	K	K	E	K	E	E	E	E	E	E	K	K	E	E	E	K	E	E	K	E	K	E
X3022497.14TG	3B	43.1112	K	K	E	E	K	E	K	K	E	K	K	K	K	NA	K	E	E	E	E	E	NA	K	K	K	E	K	K	E	K	E	E	E	E	NA	NA	K	K	E	E	E	K	E	E	K	E	K	E
X1140685.61TC	3B	51.5472	K	K	E	E	K	E	K	K	E	E	K	K	K	E	K	E	E	E	E	E	K	K	K	K	E	K	K	E	K	E	E	E	E	E	K	K	K	E	E	E	K	E	E	K	E	K	E
X1228911.14CT	3B	51.5472	K	K	E	E	K	E	K	K	E	E	K	K	K	E	K	E	E	E	E	E	K	K	K	K	E	K	K	E	K	E	E	E	E	E	K	K	K	E	E	E	K	E	E	K	E	K	E
X1102017.48CA	3B	51.5472	K	K	E	E	K	E	K	K	E	E	K	K	K	E	K	E	E	E	E	E	K	K	K	K	E	K	K	E	K	E	E	E	E	E	K	K	K	E	E	E	K	E	E	K	E	K	E
X1017591.40GA	3B	57.4157	K	K	E	E	K	E	K	K	E	E	K	K	K	E	K	E	E	NA	E	E	K	K	K	K	E	K	K	E	K	E	E	E	E	E	E	NA	E	E	K	E	K	E	E	E	E	K	E
X993862.19GT	3B	58.1301	K	K	E	E	K	E	K	K	E	E	K	E	K	E	K	E	E	E	E	E	K	K	K	K	E	K	K	E	K	E	E	E	E	E	E	K	E	E	K	E	E	E	E	E	E	K	E
X2252564.14CG	3B	58.1301	K	K	E	E	K	E	K	K	E	E	K	E	K	E	K	E	E	E	E	E	K	K	K	K	E	K	K	E	K	E	E	E	E	E	E	K	E	E	K	E	E	E	E	NA	E	K	E
X3064912.19TC	3B	58.1301	K	K	E	E	K	E	K	K	E	E	K	E	K	E	K	E	E	E	E	E	K	K	K	K	E	K	K	E	K	E	E	E	E	E	E	K	E	E	K	E	E	E	E	E	E	K	NA
X2279236.12AT	3B	58.1301	K	K	E	E	K	E	K	K	E	E	K	E	K	E	K	E	E	E	E	E	K	K	K	K	E	K	K	E	K	E	E	E	E	E	E	K	E	E	K	E	E	E	E	E	E	K	E
X1122264.68CT	3B	58.1301	K	K	E	E	K	E	K	K	E	E	K	E	K	E	K	E	E	E	E	E	K	K	NA	K	E	K	K	E	K	E	E	E	E	E	E	K	E	E	K	E	E	E	E	E	E	K	E
X1863107.25TG	3B	58.1301	K	K	E	E	K	E	K	K	E	E	K	E	K	E	K	E	E	E	E	E	K	K	K	K	NA	K	K	E	K	E	NA	E	E	E	E	K	E	E	K	E	E	E	E	E	E	K	E
1863107	3B	58.1301	K	K	E	E	K	E	K	K	E	E	K	E	K	E	K	E	E	E	E	E	K	K	K	K	NA	K	K	E	K	E	NA	E	E	E	E	K	E	E	K	E	E	E	E	E	E	K	E
wPt-6216	3B	59.4894	K	K	E	E	K	E	K	K	E	E	K	E	K	E	K	E	E	E	E	E	K	K	K	K	E	K	K	E	K	E	E	E	E	E	E	K	E	E	K	E	E	E	E	E	E	K	NA
wPt-1484	3B	59.4894	NA	NA	E	E	K	E	K	K	E	E	K	E	K	E	K	E	E	E	E	E	K	K	K	K	E	K	K	E	K	E	E	E	E	E	E	K	E	E	K	E	E	E	E	E	E	K	E
wPt-9579	3B	59.4894	NA	NA	E	E	K	E	K	K	E	E	K	E	K	E	K	E	E	E	E	E	K	K	K	K	E	K	K	E	K	E	E	E	E	E	E	K	E	E	K	E	E	E	E	E	E	K	E
X2262270.28CG	3B	62.655	K	K	E	E	K	E	K	K	E	E	K	E	K	E	K	E	E	E	E	E	K	K	K	K	E	K	K	E	K	E	E	E	K	E	E	K	E	E	K	E	E	E	E	E	E	K	K
X2258700.62CT	3B	62.655	K	K	E	E	K	E	K	K	E	E	K	E	K	E	K	E	E	E	E	NA	K	K	K	K	E	K	K	E	K	E	E	E	K	E	E	K	E	E	K	E	E	E	E	E	E	K	K
X1041375.25AG	3B	63.4216	K	K	E	NA	K	E	K	K	E	E	K	E	K	E	K	E	E	E	E	E	K	K	K	K	K	K	K	E	K	E	E	E	K	E	E	K	E	E	K	E	E	E	E	E	E	K	K
X2256937.24AC	3B	63.4216	K	K	E	E	K	E	K	K	E	E	K	E	K	E	K	E	E	E	E	E	K	K	K	K	K	K	K	E	K	E	E	E	K	E	E	K	E	E	K	E	E	E	E	E	E	K	K
X1010250.8TC	3B	65.2365	K	K	E	K	K	E	K	K	E	E	K	E	K	E	K	E	E	E	E	E	K	K	NA	K	K	K	K	E	K	E	E	E	K	E	E	K	E	E	K	E	E	E	E	E	E	K	K
cfb569	3B	66.3123	K	K	E	K	K	E	K	K	E	E	K	E	K	E	K	E	E	E	E	E	K	K	K	K	K	K	NA	E	K	E	E	E	NA	NA	NA	E	E	NA	K	E	E	E	E	E	E	K	K
X1093780.58GA	3B	66.3123	K	K	E	K	K	E	K	K	E	E	K	E	K	E	K	E	E	E	E	E	K	K	K	K	K	K	K	E	K	E	E	E	K	E	E	NA	E	E	K	E	E	E	E	E	E	K	K
X1240135.34GC	3B	68.1217	K	K	E	K	K	E	K	K	E	E	NA	E	K	NA	K	E	E	E	E	E	K	K	K	K	K	K	NA	E	NA	E	E	E	K	E	NA	K	E	NA	K	E	E	NA	E	E	E	K	K
wPt-9510	3B	70.3999	K	K	E	K	K	E	K	K	E	E	K	E	K	E	K	E	E	E	E	E	K	K	K	K	K	K	K	E	K	E	E	E	K	E	E	K	E	K	K	E	E	E	E	E	E	K	K
X1064508.25AG	3B	70.3999	K	K	E	K	K	E	K	K	E	E	K	E	K	E	K	E	E	E	E	E	K	K	K	K	K	K	K	E	K	E	E	E	K	E	E	K	E	K	K	E	E	E	E	E	NA	K	K
X1127848.8TC	3B	71.0629	K	K	E	NA	K	E	K	K	E	E	K	E	K	E	K	E	E	E	E	E	E	K	K	K	K	K	K	E	K	E	E	E	K	E	E	K	E	K	K	E	E	E	E	E	E	NA	K
X1083901.37CT	3B	71.0629	K	K	E	K	K	E	K	K	E	E	K	E	K	E	K	E	E	E	E	E	E	K	K	K	K	K	K	E	K	E	E	E	K	E	E	K	E	K	K	E	E	E	E	E	E	K	K
X1147772.33AG	3B	71.0629	K	K	E	K	K	E	K	K	E	E	K	E	K	E	NA	E	E	E	E	E	E	K	NA	K	K	K	K	E	K	E	E	E	K	E	E	K	E	K	NA	E	E	E	E	E	E	K	K
X1163941.58GT	3B	71.0629	K	K	E	K	K	E	K	K	E	E	K	E	K	E	K	E	E	E	E	E	E	K	K	K	K	K	K	E	K	E	E	E	K	E	E	K	E	K	K	E	E	E	E	E	E	K	K
X1125808.31CT	3B	71.7123	K	K	E	K	NA	E	K	NA	E	E	K	NA	K	E	K	E	E	E	E	E	E	K	K	K	K	K	K	E	K	E	E	E	K	NA	E	K	E	K	K	E	E	E	E	E	E	K	K
X3022270.6TC	3B	71.7123	K	K	E	NA	K	E	K	K	E	E	K	E	K	E	K	E	E	E	E	E	E	K	K	K	K	K	K	E	K	E	E	E	K	E	E	K	E	K	K	E	E	E	E	E	E	K	K
X1200983.29AG	3B	81.4195	K	K	E	K	K	E	K	K	E	E	K	E	K	E	K	E	E	E	E	E	E	K	K	K	K	K	K	E	K	E	E	E	K	E	E	K	E	K	K	E	E	E	E	E	E	K	K
X3222541.23CT	3B	81.4195	K	K	E	K	K	E	K	K	E	E	K	E	K	E	K	E	E	E	E	E	E	K	K	K	K	K	K	E	NA	E	E	E	K	E	E	K	E	K	K	E	E	E	NA	E	E	K	K
X987653.44AG	3B	81.4195	K	K	E	K	K	E	K	K	E	E	K	E	K	E	K	E	E	E	E	E	E	K	K	K	K	K	K	E	K	E	E	E	K	E	E	K	E	K	K	E	E	NA	E	E	E	K	K
X3064863.53GC	3B	81.4195	K	K	E	K	K	E	K	K	E	E	K	E	K	E	K	E	E	E	E	E	E	K	K	K	K	K	K	E	K	E	E	E	K	E	E	K	E	K	K	E	E	E	E	E	E	K	K
X1129814.36AG	3B	81.4195	K	K	E	NA	K	E	K	K	E	E	K	E	K	E	K	E	E	E	E	E	E	K	K	K	K	NA	K	E	K	E	E	E	K	E	E	K	E	K	K	E	E	E	E	E	E	K	K
X2260676.11CT	3B	81.4195	K	K	E	K	K	E	K	K	E	E	K	E	K	E	K	E	E	E	E	E	E	K	K	K	K	K	K	E	K	E	E	E	K	E	E	K	E	K	K	E	E	E	E	E	E	K	K
X977681.40GC	3B	81.4195	K	K	E	K	K	E	K	K	E	E	K	E	K	E	K	E	E	E	E	E	E	K	K	K	K	K	K	E	K	E	E	E	K	E	E	K	E	K	K	E	E	E	E	E	E	K	K
wPt-0544	3B	81.4195	K	K	E	K	K	E	K	K	E	E	K	E	K	E	K	E	E	E	E	E	E	K	K	K	K	K	K	E	K	E	E	E	K	E	E	K	E	K	K	E	E	E	E	NA	E	K	K
wmc0307	3B	81.4195	K	K	E	K	K	E	K	K	E	E	K	E	K	E	K	E	E	E	E	E	E	K	K	K	K	K	K	E	K	E	E	E	K	E	E	K	E	K	K	E	E	E	E	E	E	K	K
X990730.52TC	3B	84.1177	K	K	E	K	K	E	K	K	E	E	K	E	K	E	K	E	K	K	NA	NA	E	K	NA	K	E	K	K	E	K	NA	E	E	K	E	E	K	E	K	K	E	E	E	E	E	E	K	K
X1076971.58AG	3B	85.6079	K	K	E	K	K	E	K	K	E	E	K	E	K	E	K	E	K	K	NA	E	E	K	K	K	E	K	K	E	K	E	E	E	K	E	E	K	E	K	K	E	E	K	E	E	E	K	K
X1096997.10TC	3B	85.6079	K	K	E	K	K	E	K	K	E	E	K	E	K	E	K	E	K	K	E	E	E	K	K	K	E	K	K	E	K	E	E	E	K	E	E	K	E	K	K	E	E	K	E	E	E	K	K
X2251282.57GA	3B	85.6079	K	K	E	K	K	E	K	K	E	E	K	E	K	E	K	E	K	K	E	E	E	K	K	K	E	K	K	E	K	E	E	E	K	E	E	K	E	K	K	E	E	K	E	E	E	K	K
X2278198.16CG	3B	85.6079	K	K	E	K	K	E	K	K	E	E	K	E	K	E	K	E	K	K	E	E	E	K	K	K	E	K	K	E	K	E	E	E	K	E	E	K	E	K	K	E	E	K	E	E	E	K	K
X3024565.21AC	3B	85.6079	K	K	E	K	K	E	K	NA	E	E	K	E	K	NA	K	E	K	K	E	E	E	K	K	K	E	K	K	E	K	E	E	E	K	E	E	K	E	K	K	E	E	K	E	E	E	K	K
X2262614.16TC	3B	85.6079	K	K	E	K	K	E	K	K	E	E	K	E	K	E	K	E	K	K	E	E	E	K	K	K	E	K	K	E	K	E	E	E	K	E	NA	K	E	K	K	NA	E	K	E	E	E	K	K
X1053632.59AG	3B	85.6079	K	K	E	K	K	E	K	NA	E	E	K	E	NA	E	K	E	K	K	E	E	E	K	K	K	E	K	K	E	K	E	NA	E	K	E	E	K	E	K	K	E	E	NA	E	E	E	K	K
X1201639.10TC	3B	86.3843	K	K	E	K	K	E	K	K	E	E	K	E	K	E	K	E	K	K	E	E	E	K	K	K	E	K	K	E	K	E	E	E	K	E	E	K	E	K	K	E	E	K	E	E	E	K	K
X1088945.11GC	3B	86.3843	K	K	E	K	K	E	K	K	E	E	K	E	K	E	K	E	K	K	E	E	E	K	K	K	E	K	K	E	K	E	E	E	K	E	E	K	E	K	K	E	E	K	E	E	E	K	K
X1201849.28CG	3B	88.3208	K	K	E	K	K	E	K	K	E	E	K	E	K	E	K	E	K	K	K	E	E	K	K	K	E	K	K	E	K	E	E	E	K	E	E	K	E	K	K	E	E	K	E	E	E	K	K
X1029994.33CT	3B	89.6114	K	K	E	K	K	E	K	K	E	E	K	E	K	E	K	E	K	K	K	E	E	K	K	K	E	K	K	E	K	E	E	E	K	E	E	K	E	K	K	E	E	K	E	E	E	K	K
X1239225.34TC	3B	89.6114	K	K	E	K	K	NA	K	K	E	E	K	E	K	E	K	E	NA	K	K	E	E	K	K	K	E	K	K	E	K	E	E	E	K	NA	E	K	E	K	K	E	E	K	E	E	E	K	K
X3222436.39AG	3B	89.6114	NA	K	E	K	K	E	K	K	E	E	K	E	K	E	K	E	K	K	NA	E	E	K	K	K	E	K	K	E	K	E	E	E	K	E	E	K	E	K	K	E	E	K	E	E	E	K	K
X2266701.24TG	3B	89.6114	K	K	E	K	K	E	K	K	E	E	K	E	K	E	K	E	K	NA	NA	E	NA	NA	K	K	E	K	K	E	K	E	E	E	K	NA	E	K	E	K	K	E	E	K	E	E	E	NA	K
barc0164	3B	89.6114	K	K	E	K	K	E	K	K	E	E	K	E	K	E	K	E	K	K	K	E	E	K	K	K	E	K	K	E	K	E	E	E	K	E	E	K	E	K	K	E	E	K	E	E	E	K	K
X1084457.35CG	3B	90.2566	K	K	E	K	K	E	K	K	E	E	K	E	K	E	K	E	K	K	K	E	E	K	K	K	E	K	K	E	K	E	E	E	K	E	E	K	E	K	K	E	E	K	E	E	E	K	K
X1042356.45TC	3B	90.2566	K	K	E	K	K	E	K	K	E	E	NA	E	K	E	K	E	K	K	K	E	E	K	K	K	E	K	K	E	K	E	E	E	K	E	E	K	NA	K	K	E	E	NA	E	NA	E	K	K
X2337361.68GC	3B	90.2566	K	K	E	K	K	E	K	K	E	NA	K	E	K	E	K	E	K	K	K	E	E	K	K	K	E	K	K	E	K	E	E	E	K	E	E	K	NA	K	K	E	E	K	E	E	E	K	K
X1246991.68AG	3B	90.2566	K	K	E	K	K	E	K	K	E	E	NA	E	K	E	K	E	K	K	K	E	E	K	NA	K	E	K	K	E	K	E	E	E	K	E	E	K	E	K	K	E	E	K	E	E	E	K	K
X1319618.65TG	3B	90.2566	K	K	E	K	K	E	K	K	E	E	K	E	K	E	K	E	K	K	K	E	NA	K	K	K	E	K	K	E	K	E	NA	E	K	E	E	K	NA	K	K	NA	E	K	E	NA	E	K	K
X1320239.65GT	3B	90.2566	K	K	E	K	K	E	K	K	E	E	K	E	K	E	K	E	K	K	K	E	NA	K	K	K	E	K	K	E	K	E	NA	E	K	E	E	K	NA	K	K	NA	E	K	E	NA	E	K	K
X1009474.23GA	3B	91.6566	K	K	E	K	K	E	K	K	E	E	K	E	K	E	K	E	K	K	K	E	E	K	K	K	E	K	K	E	K	E	E	E	K	E	E	K	E	K	K	E	E	K	E	NA	E	K	K
X2262002.8CT	3B	91.6566	K	K	NA	K	K	E	K	K	E	E	K	E	K	E	K	E	K	K	K	E	E	K	K	K	E	K	K	E	K	E	E	E	K	E	E	K	NA	K	K	E	E	K	E	E	E	K	K
X2279404.51CT	3B	91.6566	K	K	E	K	K	E	K	NA	E	E	K	E	K	E	K	E	K	K	K	E	E	K	K	K	E	K	K	E	K	E	E	E	K	E	E	K	E	K	K	E	E	K	E	NA	E	K	K
2279404	3B	91.6566	K	K	E	K	K	E	K	NA	E	E	K	E	K	E	K	E	K	K	K	E	E	K	K	K	E	K	K	E	K	E	E	E	K	E	E	K	E	K	K	E	E	K	E	NA	E	K	K
X1021673.17TC	3B	99.5733	K	E	E	K	K	E	K	K	E	E	K	E	K	E	K	E	K	K	K	E	E	K	K	K	E	E	K	E	K	E	E	E	K	K	E	K	E	K	K	E	E	K	K	E	E	E	K
X1021673.29AG	3B	99.5733	K	E	E	K	K	E	K	K	E	E	K	E	K	E	K	E	K	K	K	E	E	K	K	K	E	E	K	E	K	E	E	E	K	K	E	K	E	K	K	E	E	K	K	E	E	E	K
X1075558.8TC	3B	102.953	K	E	E	K	K	E	K	K	E	E	K	E	K	NA	K	E	K	K	K	E	E	K	K	K	E	E	K	NA	NA	E	E	E	K	E	E	K	E	K	K	E	E	K	K	E	E	NA	K
X2292029.56TA	3B	102.953	K	E	E	K	K	E	K	K	E	NA	K	E	K	E	K	E	K	K	K	E	E	NA	K	K	E	E	K	E	K	NA	E	E	K	E	E	K	E	K	K	E	E	K	NA	E	NA	E	K
X1862716.13AC	3B	102.953	K	E	E	K	K	E	K	K	E	E	K	E	K	E	K	E	K	K	K	E	E	K	K	K	E	E	K	E	K	E	E	E	K	E	E	K	E	K	K	E	E	K	K	E	E	E	K
X1118118.34CG	3B	102.953	K	E	E	K	K	E	K	K	E	E	K	E	K	E	K	E	K	K	K	E	E	K	K	K	E	E	K	E	K	E	E	E	K	NA	E	K	E	K	NA	NA	E	K	K	E	E	E	K
gwm0383	3B	102.953	K	E	E	K	K	E	K	K	E	E	K	E	K	E	K	E	K	K	K	E	E	K	K	K	E	E	K	E	K	E	E	E	K	E	E	K	E	K	K	E	E	K	K	E	E	E	K
X981168.13GA	3B	102.953	K	E	E	K	K	E	K	K	E	E	K	E	K	NA	K	E	K	K	K	E	E	K	K	K	E	E	K	E	K	E	E	E	K	E	E	K	NA	K	K	E	E	K	K	E	E	E	K
X3064854.28TC	3B	102.953	K	E	E	K	K	E	K	K	E	E	K	E	K	E	K	E	K	K	K	E	E	K	K	K	E	E	NA	E	K	E	E	E	K	E	E	K	E	K	K	E	E	K	K	E	E	E	K
X1061769.60TA	3B	102.953	K	E	E	K	K	E	K	K	E	E	K	E	K	E	K	E	K	K	K	E	E	K	K	K	NA	E	K	E	K	E	E	E	K	E	E	K	E	K	K	E	E	K	K	E	E	E	K
X1063781.32TC	3B	102.953	K	E	E	K	K	E	K	K	E	E	K	E	K	E	K	E	K	K	K	E	E	K	K	K	E	E	K	E	K	E	E	E	K	E	E	K	E	K	K	E	E	K	K	E	E	E	K
X1077052.20CG	3B	102.953	K	E	E	K	K	NA	K	K	E	E	K	E	K	E	K	E	K	K	K	E	E	K	K	K	E	E	K	E	K	E	E	E	NA	E	E	K	E	K	K	E	E	K	K	E	E	E	K
X1094077.18AG	3B	102.953	K	E	E	K	K	E	K	K	E	E	K	E	K	E	K	E	K	K	K	E	E	K	K	K	E	E	K	E	K	E	E	E	K	E	E	K	E	K	K	NA	E	K	K	E	E	E	K
X1135066.14CT	3B	102.953	K	NA	E	K	K	E	K	K	E	E	K	E	K	E	K	E	K	K	K	E	E	K	K	K	E	E	K	E	K	E	E	E	K	E	E	K	E	K	K	E	E	K	K	E	E	E	K
X1262742.45CG	3B	102.953	K	E	E	K	K	E	K	K	E	E	K	E	K	E	K	E	K	K	K	E	E	K	K	K	E	E	K	E	K	E	E	E	K	E	E	K	E	K	K	E	E	K	K	E	E	E	K
X1863342.28AC	3B	102.953	K	E	E	K	K	E	K	K	E	E	K	E	K	E	K	E	K	K	K	E	E	K	K	K	E	E	K	E	K	E	E	E	K	E	E	K	E	K	K	E	E	K	K	E	E	E	K
X2256158.27AG	3B	102.953	K	E	E	K	K	E	K	K	E	E	K	E	K	E	K	E	NA	K	K	E	E	K	K	K	E	E	K	E	K	E	E	E	K	E	E	K	E	K	K	E	E	K	K	E	E	E	K
X2264072.45CA	3B	102.953	K	E	E	K	K	E	K	K	E	E	K	E	K	E	K	E	K	K	K	E	E	K	K	K	E	E	K	E	K	E	E	E	K	E	E	K	E	K	K	E	E	K	K	E	E	E	K
X979344.59CT	3B	102.953	K	E	E	K	K	E	K	K	E	E	K	E	K	E	K	E	K	K	K	E	E	K	K	K	E	E	K	E	K	E	E	E	K	E	E	K	E	K	K	E	E	K	K	E	E	E	K
X1113073.25CT	3B	102.953	K	E	E	K	K	E	K	K	E	E	K	E	K	E	K	E	K	K	K	E	E	K	K	K	E	E	K	E	K	E	E	E	K	E	E	K	E	K	K	E	NA	K	K	E	E	E	K
X1120943.38TG	3B	102.953	K	E	E	K	K	NA	K	K	E	E	K	E	K	E	K	E	K	K	K	E	E	K	K	K	E	E	K	E	K	E	E	E	K	E	E	K	E	K	K	E	E	K	K	E	E	E	K
X3064935.38CG	3B	102.953	K	E	E	K	K	E	K	K	E	E	K	E	K	E	K	E	K	K	K	E	E	K	K	K	E	E	K	E	K	E	E	E	K	E	E	K	E	K	K	E	E	K	K	E	E	E	K
X1203044.52AT	3B	102.953	K	E	NA	K	K	E	K	K	E	E	K	E	K	E	K	E	K	K	K	E	E	K	K	K	E	E	K	E	K	E	E	E	K	E	E	K	E	K	K	E	NA	K	K	E	E	E	K
X2256381.56CT	3B	102.953	K	E	E	K	K	E	K	K	E	E	K	E	K	NA	K	E	K	K	K	E	E	K	K	K	E	E	K	E	K	E	E	E	K	E	E	K	E	K	K	E	E	K	K	E	E	E	K
X2269595.57CT	3B	102.953	K	E	E	K	K	E	K	K	E	E	K	E	K	NA	K	E	K	K	K	E	E	K	K	K	E	E	K	E	K	E	E	E	K	E	E	K	NA	K	K	E	E	K	K	E	E	E	K
X2278464.26CT	3B	102.953	K	E	E	K	K	E	K	K	E	E	K	E	K	E	K	E	K	K	K	E	E	K	K	K	E	E	K	E	K	E	E	E	K	E	E	K	E	K	K	E	E	K	K	NA	E	E	K
X1682986.42CA	3B	102.953	K	E	E	K	K	E	K	K	E	E	K	E	K	E	K	E	K	K	K	E	E	K	K	K	E	E	K	E	K	E	E	E	NA	E	E	NA	E	K	K	E	E	K	K	E	E	E	K
X2281194.13AG	3B	102.953	K	E	E	K	K	E	K	K	E	E	K	E	K	E	K	E	K	K	K	E	NA	K	K	K	E	E	K	E	K	NA	E	E	NA	E	E	K	E	NA	K	E	E	K	K	E	E	E	K
X2280683.24TC	3B	102.953	K	E	E	K	K	NA	NA	K	E	E	K	E	K	E	K	E	NA	K	K	E	E	NA	K	K	E	E	K	E	K	E	E	E	K	E	E	K	E	K	K	E	E	K	K	E	E	E	K
X1150824.67AG	3B	102.953	K	E	E	K	K	E	K	NA	E	E	NA	E	K	E	NA	E	NA	NA	K	E	E	K	NA	K	E	E	K	E	K	E	E	E	K	E	E	K	E	K	K	E	E	K	K	E	E	E	K
2280683	3B	102.953	K	E	E	K	K	NA	NA	K	E	E	K	E	K	E	K	E	NA	K	K	E	E	NA	K	K	E	E	K	E	K	E	E	E	K	E	E	K	E	K	K	E	E	K	K	E	E	E	K
X1057966.58CG	3B	104.738	K	E	E	K	K	E	E	K	E	E	K	E	K	E	K	E	K	K	K	E	E	K	K	K	E	E	K	E	K	E	E	E	K	E	E	K	E	K	K	E	E	K	K	E	E	E	K
X1079373.30TC	3B	104.989	K	E	E	K	K	E	E	K	E	E	K	E	K	E	K	E	K	K	K	E	E	K	K	K	E	E	K	E	K	E	E	E	K	E	E	K	E	K	K	E	E	K	K	E	E	E	K
X1081427.11TG	3B	104.989	K	E	E	K	K	E	E	K	E	E	K	E	K	E	K	E	K	K	K	E	E	K	K	K	E	E	K	E	K	E	E	E	K	E	E	K	E	K	K	E	E	K	K	E	E	E	K
X1117877.16GC	3B	104.989	K	E	E	K	K	E	E	K	E	E	K	E	K	E	K	E	K	K	K	E	E	K	K	K	E	E	NA	E	K	E	E	E	K	E	E	K	E	K	K	E	E	K	K	E	E	E	K
X1035340.52GA	3B	104.989	K	E	E	K	K	E	E	K	E	E	K	E	K	E	K	E	K	K	K	E	E	K	K	K	E	E	K	E	K	E	NA	E	K	E	E	K	E	K	K	E	E	K	K	E	E	E	K
X1062540.29CG	3B	104.989	K	E	E	K	K	E	E	K	E	E	K	E	K	E	K	E	K	K	K	E	E	K	K	K	E	E	K	E	K	E	E	E	K	NA	E	K	E	K	K	E	E	K	K	E	E	E	K
X2295854.22CG	3B	104.989	K	E	E	K	K	E	E	K	E	E	K	E	K	E	K	E	K	K	K	E	E	K	K	K	E	E	K	E	K	E	E	E	K	E	E	K	E	K	K	E	E	K	K	E	E	E	K
X1065480.46GA	3B	104.989	K	E	E	K	K	E	E	K	E	E	K	E	K	E	K	E	K	K	K	E	E	K	K	K	E	E	NA	E	K	E	E	E	K	E	E	K	E	K	K	E	E	K	K	E	E	E	K
X3027724.34CA	3B	104.989	K	E	E	K	K	E	E	K	E	E	K	E	K	E	K	E	K	K	K	E	E	K	K	K	E	E	K	E	K	E	E	E	K	E	E	K	E	K	K	E	E	K	K	E	E	E	K
X1298252.66AG	3B	105.973	K	E	E	K	K	NA	E	K	E	E	E	E	K	E	K	E	K	K	K	E	E	K	K	K	E	E	K	E	K	E	E	E	K	E	E	K	E	K	K	E	E	K	K	E	E	E	K
X1864295.48CG	3B	105.973	K	E	E	K	K	E	E	K	E	E	E	E	K	E	K	E	K	K	K	E	E	K	K	K	E	E	K	E	K	E	E	E	K	E	E	K	E	K	K	E	E	K	K	E	E	E	K
X2259942.61AG	3B	105.973	K	E	E	K	K	E	E	K	E	E	E	E	K	E	K	E	K	K	K	E	E	K	K	K	E	E	K	E	K	E	E	E	K	E	E	K	E	K	K	E	E	K	K	E	E	E	K
X1039649.33TG	3B	105.973	K	E	E	K	K	E	E	NA	E	E	E	E	K	E	K	E	K	K	K	E	E	NA	K	K	E	E	K	E	K	E	E	E	K	E	E	K	E	NA	K	E	E	K	K	E	E	E	K
X3064396.30AG	3B	105.973	K	E	E	NA	NA	NA	E	K	E	E	NA	E	K	E	K	E	NA	K	K	E	E	K	K	K	E	E	K	E	K	E	E	E	K	E	E	K	E	K	K	E	E	NA	K	E	E	E	K
X1126463.8CA	3B	106.9	K	E	E	K	K	E	E	K	K	E	E	E	K	E	K	E	K	K	K	E	E	K	K	K	E	E	K	E	K	E	E	E	K	E	E	K	K	K	K	E	E	K	K	E	E	E	K
X1022127.57CT	3B	107.047	K	E	K	K	K	E	E	K	K	E	E	E	K	E	K	E	K	K	K	E	E	K	K	K	E	E	K	E	K	E	E	E	K	E	E	K	E	K	K	E	E	K	K	E	E	E	K
X100008780.19AC	3B	107.047	K	E	K	K	K	E	E	K	K	E	E	E	K	E	K	E	K	K	K	E	E	K	K	K	E	E	K	E	K	E	E	E	K	E	E	K	E	K	K	E	E	K	K	E	E	E	K
X1035788.50GT	3B	107.209	K	E	E	K	K	E	E	K	K	E	E	E	K	E	K	E	K	K	K	E	E	K	K	K	E	E	K	E	K	E	E	E	K	E	E	K	E	K	K	E	E	K	K	E	E	E	K
X1076415.41GA	3B	107.209	K	E	E	K	K	E	E	K	K	E	E	E	K	E	K	E	K	K	K	E	E	K	K	K	E	E	K	E	K	E	E	E	K	E	E	K	E	K	K	E	E	K	K	E	E	E	K
X1089206.20CG	3B	107.209	K	E	E	K	K	E	E	K	K	E	E	E	K	E	K	E	K	K	K	E	E	K	K	K	E	E	K	E	K	E	E	E	K	E	E	K	E	K	K	E	E	K	K	E	E	E	K
X1242755.59AG	3B	107.209	K	E	E	K	K	E	E	K	K	E	NA	E	K	E	K	E	K	NA	K	E	E	K	NA	NA	E	E	K	E	K	E	E	E	K	E	E	K	E	K	K	E	E	NA	K	E	E	E	K
X1002606.40AT	3B	107.209	K	E	E	K	K	E	E	K	K	E	E	E	K	E	K	E	NA	K	K	E	NA	K	K	NA	E	E	K	E	K	E	E	E	K	E	E	K	E	NA	NA	E	E	K	K	E	NA	NA	K
wPt-8096	3B	107.209	K	E	E	K	K	E	E	K	K	E	E	E	K	E	K	E	K	K	K	E	E	K	K	K	E	E	K	E	K	E	E	E	K	E	E	NA	E	K	K	E	E	K	K	E	E	E	K
wPt-3107	3B	107.209	K	E	E	K	K	E	E	K	K	E	E	E	K	E	K	E	K	K	K	E	E	K	K	K	E	E	K	E	K	E	E	E	K	E	E	NA	NA	K	K	E	E	K	K	E	E	E	K
X3027087.8CA	3B	118.903	K	E	E	K	K	E	E	K	K	E	E	E	K	E	K	E	K	K	K	E	E	K	K	K	K	E	K	E	K	E	E	E	K	E	E	K	K	K	K	E	E	K	K	E	E	E	K
X1128405.17TC	3B	118.903	K	E	NA	K	K	E	E	K	K	E	E	E	K	E	K	E	K	K	K	E	E	K	K	K	K	E	K	E	K	E	E	E	K	E	E	K	K	K	K	E	E	K	K	E	E	E	K
X1130481.24GC	3B	131.131	K	E	E	K	K	E	E	K	K	E	E	E	K	E	K	E	NA	K	K	K	E	K	K	K	K	E	K	E	K	E	E	E	K	E	E	E	K	K	K	K	E	K	K	E	E	E	K
X1094174.11GC	3B	131.446	K	E	E	K	K	E	E	K	K	E	E	E	K	E	K	E	K	K	K	K	E	K	K	K	K	E	K	E	K	E	E	E	K	E	E	E	K	K	K	K	E	K	K	E	E	E	K
X1049404.49CG	3B	131.446	K	E	E	K	K	E	E	K	K	E	E	E	K	E	K	E	K	K	K	K	E	K	K	K	K	E	K	E	K	E	E	E	K	E	E	E	K	K	K	K	E	K	K	E	E	E	K
X1016105.11GA	3B	131.446	K	E	E	K	K	E	E	NA	K	E	E	E	K	NA	K	E	K	K	K	K	E	K	K	K	K	E	K	E	K	E	E	E	K	E	E	E	K	K	K	K	E	K	K	E	E	E	K
X1217090.46CT	3B	131.446	K	E	E	K	K	NA	E	K	K	E	NA	E	K	E	K	E	K	K	K	K	E	K	K	K	K	E	K	E	K	E	E	E	K	E	E	E	K	K	K	K	E	K	K	E	E	E	K
X3024823.38AG	3B	134.57	K	E	E	K	K	E	E	K	K	E	E	E	K	K	K	E	K	K	K	K	E	K	K	K	K	E	K	E	K	E	E	E	K	E	E	E	K	K	K	K	E	K	K	E	E	E	K
X1028425.51CG	3B	134.57	E	E	E	K	K	E	E	K	K	E	E	E	K	E	K	E	K	K	K	K	E	K	K	K	K	E	K	E	K	E	E	E	K	E	E	E	K	K	K	K	E	K	K	E	E	E	K
X1001691.49GA	3B	134.72	K	E	E	K	K	E	E	K	K	E	E	E	K	E	K	E	K	K	K	K	E	NA	K	K	K	E	K	E	K	E	E	NA	K	E	E	E	K	K	K	K	E	K	K	E	E	E	K
X2269214.55AG	3B	153.272	E	E	E	K	K	NA	K	K	K	K	E	K	K	E	K	E	E	E	K	K	E	NA	K	K	K	K	K	E	E	K	E	E	K	E	E	E	K	NA	K	K	E	K	E	E	E	K	E
X1089291.63GT	3B	153.272	E	E	E	K	K	E	K	K	K	K	E	K	K	E	K	E	E	E	K	K	E	K	K	K	K	K	K	E	E	K	E	E	K	E	E	E	K	K	K	K	E	K	E	E	E	K	E
X1694658.45TC	3B	153.272	E	E	E	K	K	E	K	K	K	K	E	K	K	E	K	E	E	E	K	K	E	K	K	K	K	K	K	E	E	K	E	E	K	E	E	E	K	K	K	K	E	K	E	E	E	K	E
X977802.56GA	3B	153.272	E	E	E	K	K	E	K	K	K	K	E	K	K	E	K	E	E	E	K	K	E	K	K	K	K	K	K	E	E	K	E	E	K	E	E	E	K	K	K	K	E	K	E	E	E	K	E
X1167102.47TC	3B	153.272	E	E	E	K	K	E	K	K	K	K	E	K	K	E	K	E	NA	E	K	K	NA	K	K	NA	K	K	K	E	E	K	E	E	K	E	E	E	NA	K	K	K	NA	K	E	E	E	K	E
X1089114.34AG	3B	153.272	NA	E	E	K	K	E	K	K	K	K	E	K	K	NA	K	E	E	E	NA	K	E	K	K	K	K	K	K	E	E	K	E	E	K	E	E	E	K	K	K	K	E	K	E	E	E	K	E
X996138.37CT	3B	153.272	E	E	E	K	K	NA	K	K	K	K	E	K	K	E	K	E	E	E	K	K	E	K	K	K	K	K	K	E	E	K	E	E	K	E	E	E	K	K	K	K	E	K	E	E	E	K	E
X1126419.34GT	3B	153.272	E	E	E	K	K	E	K	K	K	K	E	K	K	E	K	E	E	E	K	K	E	K	K	K	K	K	NA	E	E	K	E	E	K	E	E	E	K	NA	K	K	E	NA	E	E	E	K	E
barc0077	3B	157.439	E	E	E	K	K	E	K	K	K	K	E	K	K	E	K	E	E	E	K	K	E	K	K	K	K	K	K	E	E	K	E	E	K	E	E	E	K	K	K	K	E	E	E	E	E	K	E
cfb3200	3B	161.614	E	E	E	K	K	E	K	K	K	K	E	K	K	E	K	E	E	E	K	K	E	K	K	K	K	K	NA	NA	E	K	E	E	NA	E	E	E	K	NA	K	K	E	K	E	E	E	K	E
gwm1564	3B	161.614	E	E	E	K	K	E	K	K	K	K	E	K	K	E	K	E	E	E	K	K	E	K	K	K	K	K	NA	NA	E	K	E	E	K	E	NA	E	K	K	K	K	E	NA	E	E	E	K	E
gpw4143	3B	164.283	E	E	E	K	K	E	K	K	K	K	E	K	K	E	K	E	E	E	K	K	E	K	K	K	K	K	NA	NA	E	K	E	E	NA	NA	NA	E	NA	NA	K	K	K	E	E	E	E	K	E
wPt-0021	3B	166.768	E	E	E	K	K	E	K	K	K	K	E	K	K	E	K	E	E	E	K	K	E	K	K	K	K	K	K	E	E	K	E	E	K	E	E	E	K	K	K	K	K	E	E	E	E	K	E
X2245961.36GC	3B	174.572	E	E	E	E	K	K	K	E	K	K	K	K	K	E	K	E	E	E	K	K	E	K	K	K	K	K	K	E	E	K	E	E	K	E	E	E	K	K	K	K	K	E	E	K	E	K	E
X1193956.40CG	3B	175.772	E	E	E	E	K	E	K	E	K	K	K	K	K	E	K	E	E	E	K	K	E	K	K	K	K	K	K	E	E	K	E	E	K	E	E	E	K	K	K	K	K	E	E	K	E	K	E
X1160118.36TG	3B	175.772	E	NA	E	E	K	E	K	E	K	K	K	K	K	E	K	E	E	E	K	K	E	K	K	K	K	K	K	E	E	K	E	E	K	E	E	E	K	K	K	K	K	E	E	K	E	K	E
X1071279.28CA	3B	175.772	E	E	E	E	K	E	K	E	K	K	K	K	K	E	K	E	E	E	K	K	E	K	K	K	K	K	K	E	E	K	E	E	K	E	E	E	K	K	K	K	K	E	E	K	E	K	E
X1134753.32CG	3B	175.772	E	E	E	E	K	E	K	NA	K	K	K	K	K	E	K	NA	E	E	K	K	NA	K	K	K	K	K	K	E	E	K	E	E	K	E	E	E	K	K	K	K	K	E	E	K	E	K	E
X1020484.31GC	3B	175.772	E	E	E	E	K	E	K	E	K	K	K	K	K	E	K	E	E	E	E	K	E	K	K	K	K	K	K	E	E	K	E	E	K	E	E	E	K	K	K	K	K	E	E	K	E	K	E
X988602.16AG	3B	175.772	E	E	E	E	K	E	K	E	K	K	K	K	K	E	K	E	E	E	K	K	E	K	K	K	K	K	K	E	E	K	E	E	K	E	E	E	K	K	K	K	K	E	E	K	E	K	E
X987756.42AG	3B	176.797	E	E	E	E	K	NA	K	E	K	K	K	K	K	E	K	E	E	E	K	K	E	K	K	K	K	K	K	E	E	K	E	E	K	E	E	E	K	K	NA	K	K	E	E	K	E	K	NA
X1002759.26CT	3B	176.797	E	E	E	E	K	E	K	E	K	K	NA	K	K	E	K	E	E	E	K	K	E	NA	K	K	K	K	K	E	E	K	E	E	NA	NA	NA	E	K	K	K	K	K	E	E	K	E	NA	NA
X1049405.57GT	3B	176.797	E	E	E	E	NA	E	K	E	K	K	K	NA	NA	E	K	E	E	E	K	NA	E	K	K	K	K	K	K	E	E	NA	E	E	K	E	E	E	K	K	K	K	NA	E	E	NA	E	K	E
gwm1266	3B	176.797	E	E	E	E	K	E	K	E	K	K	K	K	K	E	K	E	E	E	K	K	E	K	K	K	K	K	NA	NA	E	K	E	E	NA	E	NA	E	K	NA	K	K	K	E	E	K	E	K	E
cfb43	3B	176.797	E	E	E	E	K	E	K	E	K	K	K	K	K	E	K	E	E	E	K	K	E	K	K	K	K	K	K	NA	E	K	E	E	NA	E	NA	E	NA	NA	K	K	K	E	E	K	E	K	E
cfb539	3B	176.797	E	E	E	E	K	NA	NA	E	K	K	K	K	NA	E	K	E	E	E	K	K	E	K	K	K	K	K	K	NA	E	K	E	E	NA	NA	NA	E	K	NA	K	K	K	E	E	K	E	K	E
X994675.54AG	3B	176.797	E	E	E	E	K	E	K	E	K	K	K	K	K	NA	K	E	E	E	K	K	E	K	K	K	K	NA	K	E	E	K	E	NA	K	NA	E	E	K	K	K	K	K	NA	E	K	E	K	E
X1694955.68GA	3B	177.729	E	E	E	E	K	E	K	E	K	K	K	K	K	K	K	E	E	E	K	K	E	K	K	K	K	K	K	E	E	K	E	E	K	E	E	E	K	K	K	K	K	E	E	K	E	K	E
X1127251.57AG	3B	187.359	E	NA	E	K	K	E	K	E	K	E	K	K	K	E	K	E	E	E	E	K	E	K	K	K	K	NA	NA	E	E	K	E	E	K	K	E	E	K	K	K	K	NA	E	E	K	E	K	E
gwm0114	3B	189.884	E	E	E	K	K	E	K	E	K	NA	K	K	K	E	K	E	E	E	E	E	E	K	K	NA	K	K	K	E	E	K	E	E	E	K	E	E	K	K	K	K	K	E	E	K	E	K	E
X1032586.67CG	3B	191.674	E	K	E	K	K	E	K	E	K	E	K	K	K	E	K	E	E	E	E	E	E	K	K	K	K	K	K	E	E	K	E	E	E	K	E	E	K	K	K	K	K	E	E	K	E	K	E
wPt-8206	3B	194.622	E	K	E	K	K	E	NA	E	K	K	K	K	NA	E	K	K	E	E	E	E	E	K	K	K	NA	K	K	E	E	K	E	E	E	K	E	E	K	K	K	K	K	E	E	K	E	K	E
X100001613.63CT	3B	200.547	E	K	E	K	K	E	E	E	K	K	K	K	K	E	K	NA	E	E	E	E	E	K	K	K	K	K	K	E	K	K	E	E	E	K	E	E	K	K	K	K	K	E	E	K	E	K	E
X2268570.35CT	3B	201.562	E	K	E	K	K	E	E	E	K	K	K	K	K	E	K	K	E	E	E	E	E	K	K	K	K	K	K	E	K	K	E	E	E	K	E	E	K	K	K	K	K	E	E	K	E	K	E
X1033891.67GA	3B	201.562	E	K	E	K	K	E	E	E	K	K	K	K	K	E	K	K	E	E	E	E	E	K	K	K	NA	K	K	E	K	K	E	E	E	K	E	E	K	K	K	K	K	E	E	K	E	K	E
wPt-0751	3B	201.562	E	K	E	K	K	E	E	NA	K	K	K	K	K	E	K	K	E	E	E	E	E	K	K	K	K	K	K	E	K	K	E	E	E	K	E	E	K	K	K	K	K	E	E	K	E	K	E
cfb577	3B	205.871	E	K	E	K	K	E	K	E	K	K	K	E	K	E	K	K	E	E	E	E	E	K	K	K	K	K	K	E	K	K	E	E	E	K	K	E	K	K	K	K	K	E	E	K	E	K	E
X984052.20TA	3B	206.381	E	K	E	NA	NA	E	K	E	K	K	K	E	NA	E	K	K	NA	E	E	E	E	K	K	K	K	K	K	E	E	K	E	E	E	K	K	E	K	NA	K	NA	E	E	E	NA	E	K	E
X989098.40CT	3DL	0	K	E	E	K	E	E	E	K	E	K	K	E	E	E	K	E	E	E	K	K	K	K	K	E	E	K	K	K	K	K	K	E	K	K	K	E	K	E	K	E	K	K	E	E	E	E	K
X2243340.40TC	3DL	0	K	E	E	K	E	E	E	K	E	K	K	E	E	E	K	E	E	E	K	K	K	K	K	E	E	K	K	K	K	K	K	E	K	K	K	E	K	E	K	NA	K	K	E	E	E	E	K
989098	3DL	0	K	E	E	K	E	E	E	K	E	K	K	E	E	E	K	E	E	E	K	K	K	K	K	E	E	K	K	K	K	K	K	E	K	K	K	E	K	E	K	E	K	K	E	E	E	E	K
X100017304.33AT	3DL	0.645197	K	E	E	K	E	NA	NA	K	E	K	K	E	E	E	NA	E	E	E	K	NA	K	K	K	NA	NA	K	NA	K	K	K	K	E	K	K	K	E	K	E	K	E	K	K	E	E	NA	E	K
X985382.32CA	3DL	0.645197	K	E	E	K	E	E	E	K	E	K	K	E	E	E	K	E	E	E	K	K	K	K	K	E	E	K	K	K	K	K	K	E	K	K	K	E	K	E	K	E	K	K	E	E	E	E	K
X1234793.41AG	3DL	1.29039	K	E	E	K	E	E	E	K	E	K	K	E	E	E	K	E	E	E	K	K	K	K	K	E	E	K	K	K	K	K	K	E	K	K	K	E	K	E	K	E	K	K	E	E	E	E	K
X2266827.54AC	3DL	1.29039	K	E	E	K	E	E	NA	K	E	K	K	NA	E	E	K	NA	E	E	K	K	K	K	K	NA	E	K	K	K	K	K	K	E	K	K	K	NA	K	E	K	NA	K	K	E	E	E	E	K
X3026731.5GC	3DL	1.29039	K	E	E	K	E	E	E	K	E	K	K	E	E	E	K	E	E	E	K	K	K	K	K	E	E	K	K	K	K	K	K	E	K	K	K	E	K	E	K	E	K	K	E	E	E	E	K
X998528.42CT	3DL	1.29039	K	E	E	K	E	E	E	K	E	K	K	E	E	E	K	E	E	NA	K	K	K	K	K	E	E	K	K	K	K	K	K	E	K	K	K	E	K	E	K	E	K	K	E	E	E	E	K
X2247994.21GT	3DL	1.29039	K	E	E	K	E	E	E	K	E	K	K	E	E	E	K	E	E	E	K	K	K	K	K	E	E	K	K	K	K	K	K	E	K	K	K	E	K	E	K	E	K	K	E	E	E	E	K
X3026282.11TG	3DL	1.93559	K	E	E	K	E	E	E	K	E	K	K	E	E	E	K	E	E	E	K	K	K	K	K	E	E	K	K	K	K	K	K	E	K	K	K	E	K	E	K	E	K	K	E	E	E	E	K
X3028255.5TG	3DL	1.93559	K	E	E	K	E	NA	E	K	E	K	K	E	E	E	K	E	E	NA	K	K	K	K	K	NA	E	K	K	K	K	K	K	E	K	K	K	E	K	E	K	NA	K	K	NA	E	E	E	K
X1031462.48TC	3DL	1.93559	K	E	E	K	E	NA	E	K	E	NA	K	E	E	E	K	NA	E	E	K	NA	K	K	K	E	NA	K	K	K	K	NA	K	E	NA	NA	K	E	NA	E	K	E	K	K	E	E	E	E	K
X981802.67AG	3DL	1.93559	K	E	E	K	E	NA	E	K	E	K	K	E	E	E	K	E	E	E	K	K	K	K	K	E	E	K	NA	K	K	K	K	E	K	K	K	E	K	E	K	E	K	K	E	E	E	E	K
X991454.32GC	3DL	1.93559	K	E	E	K	E	E	E	K	NA	K	K	E	E	E	K	E	E	E	K	K	K	K	K	E	E	K	K	K	K	K	K	E	K	K	K	E	K	E	K	E	NA	K	E	E	E	E	K
X1203606.67TC	3DL	1.93559	K	E	E	K	E	E	E	K	E	K	K	E	NA	E	K	E	E	E	K	K	K	K	K	E	E	K	K	K	K	K	K	E	K	K	K	E	K	E	K	E	K	K	E	E	E	E	K
X3064480.12CT	3DL	1.93559	K	NA	E	K	E	E	E	K	E	K	K	E	E	E	K	E	E	E	K	K	K	K	K	E	E	K	NA	K	K	K	K	E	K	K	K	E	K	E	K	NA	K	K	E	E	E	E	K
X3023539.9CA	3DL	1.93559	K	E	E	K	E	E	E	K	E	K	K	E	E	E	K	E	E	E	K	K	K	K	K	E	E	K	K	K	K	K	K	E	K	K	K	E	K	E	K	E	K	K	E	E	E	E	K
X1149694.45GA	3DL	1.93559	K	E	E	K	E	E	E	K	E	K	K	E	E	E	K	E	E	E	K	K	K	K	K	E	E	K	K	K	K	K	K	E	K	K	K	E	K	E	K	E	K	K	E	E	NA	E	K
X1120739.17GA	3DL	1.93559	K	E	E	K	E	E	E	K	E	K	K	E	E	E	K	E	E	E	K	K	K	K	K	E	E	K	K	K	K	K	K	E	K	K	K	E	K	E	K	E	K	K	E	E	E	NA	K
wPt-6909	3DL	1.93559	K	E	E	K	E	E	E	K	E	K	K	E	E	E	K	E	E	E	K	K	K	K	K	E	E	K	K	K	K	K	K	E	K	K	K	E	K	E	K	E	K	K	E	E	E	E	K
X1109431.29CT	3DS/L	0	K	E	K	K	E	K	K	K	K	E	NA	E	E	E	K	K	K	E	K	K	K	K	K	E	K	E	K	E	E	K	E	E	K	K	E	E	K	E	K	K	E	K	E	K	E	E	E
wPt-2313	3DS/L	7.38225	E	E	K	K	K	K	E	NA	K	K	K	E	NA	E	K	K	K	E	E	K	K	K	K	E	K	E	K	E	E	E	E	E	K	E	K	E	K	K	K	E	E	K	E	K	E	E	E
wPt-4569	3DS/L	7.38225	E	E	K	K	K	K	E	E	K	K	K	E	E	E	K	K	K	E	E	K	K	K	K	E	K	E	K	E	E	E	E	E	K	E	K	E	K	K	K	E	E	K	E	K	E	E	E
2245896	3DS/L	21.9685	E	E	E	K	K	E	E	E	K	K	K	E	E	E	K	K	K	E	E	K	K	K	E	E	K	E	E	E	K	E	E	E	K	E	K	E	K	K	K	E	K	K	K	K	E	E	E
X2245896.28CT	3DS/L	21.9685	E	E	E	K	K	E	E	E	K	K	K	E	E	E	K	K	K	E	E	K	K	K	E	E	K	E	NA	E	K	E	E	E	K	E	K	E	K	K	K	E	K	K	K	K	E	E	E
2257253	3DS/L	33.1175	E	K	E	K	E	K	E	E	K	K	K	E	E	E	K	K	K	E	E	K	K	K	E	E	K	K	NA	K	K	E	E	E	K	E	K	E	K	K	E	E	K	K	K	K	E	E	E
X2257253.24TG	3DS/L	33.1175	E	K	E	K	E	K	E	E	K	K	K	E	E	E	K	K	K	E	E	K	K	K	E	E	K	K	NA	K	K	E	E	E	K	E	K	E	K	K	E	E	K	K	K	K	E	E	E
X1228705.28GT	3DS/L	33.1175	E	K	E	NA	E	K	E	E	E	K	K	E	E	E	K	NA	K	E	E	K	K	K	E	E	K	K	E	K	K	E	K	E	K	E	NA	E	NA	K	E	E	K	K	K	NA	E	E	E
1056891	3DS/L	48.1356	E	K	E	K	E	K	E	E	K	E	K	E	E	E	K	E	K	E	E	K	K	K	E	E	E	K	E	K	K	E	E	E	E	K	K	E	K	K	E	E	K	NA	K	E	E	K	E
X1056891.48CT	3DS/L	48.1356	E	K	E	K	E	K	E	E	K	E	K	E	E	E	K	E	K	E	E	K	K	K	E	E	E	K	E	K	K	E	E	E	E	NA	K	E	K	K	E	E	K	NA	K	E	E	K	E
wPt-6262	3DS/L	59.0357	E	K	K	K	E	K	E	E	E	E	K	NA	E	E	NA	E	K	E	E	E	K	K	E	E	E	NA	E	K	K	K	E	E	NA	K	NA	E	K	K	E	E	K	K	NA	E	E	K	E
X1125700.28CA	3DS/L	60.3602	E	K	K	K	E	K	E	E	E	E	K	K	E	E	K	E	K	E	E	E	K	K	E	E	E	K	E	K	K	K	E	E	K	K	K	E	K	K	E	E	K	K	K	E	E	K	E
barc0042	3DS/L	68.4872	E	K	K	K	E	K	E	E	E	E	K	K	E	E	K	K	K	E	E	E	K	K	E	E	E	K	E	K	K	K	K	E	K	K	K	E	K	K	E	E	K	K	E	E	E	K	E
X995218.16AG	3DS/L	68.8588	E	K	K	K	E	K	E	NA	E	NA	NA	K	E	E	K	K	K	E	E	E	K	K	E	NA	E	K	E	K	K	K	NA	E	K	K	K	E	K	K	E	E	K	K	E	E	E	K	E
X1028015.44CG	3DS/L	68.8588	E	K	K	K	E	K	E	E	NA	E	K	K	E	E	K	K	K	E	E	E	K	K	E	E	E	K	E	K	K	NA	K	E	K	K	K	E	K	K	E	E	NA	NA	E	E	E	K	E
X100000513.18GA	3DS/L	76.2153	E	K	K	K	E	NA	E	E	E	E	K	K	NA	K	K	K	K	E	E	E	K	K	K	E	E	K	E	K	K	K	K	E	K	K	K	E	K	E	E	E	K	K	E	E	E	K	E
X2245455.48GA	3DS/L	84.4989	K	K	K	E	E	E	E	E	E	K	K	K	E	K	K	K	K	E	E	E	K	K	K	E	E	K	E	K	K	K	K	K	K	K	K	E	K	E	E	E	K	K	E	E	E	E	E
CFD0223A	3DS/L	84.6469	K	K	K	E	E	E	E	E	E	K	K	K	E	K	K	K	K	E	E	E	K	K	K	E	E	K	E	K	K	K	K	K	K	K	K	E	K	E	E	E	K	K	NA	E	E	E	E
X1065504.59GA	4A	0	E	K	K	E	K	E	E	E	E	K	K	E	E	K	E	K	K	K	K	E	E	E	E	E	NA	K	E	E	K	E	K	E	K	K	E	K	E	E	E	K	K	E	E	K	E	E	K
X2279611.53GA	4A	0	E	K	K	K	K	E	E	E	E	K	K	E	E	K	E	K	K	K	K	E	E	E	E	E	K	K	E	E	K	E	K	E	K	K	E	K	E	E	NA	K	K	E	E	K	E	E	K
X3064617.41GC	4A	0	E	K	K	K	NA	E	E	NA	E	K	K	E	E	K	E	K	K	K	K	E	E	NA	E	E	K	K	E	E	K	E	K	E	K	K	E	NA	E	E	E	K	K	E	NA	K	E	E	NA
X1146001.62AG	4A	0.645197	E	K	K	K	K	NA	E	E	E	NA	E	E	E	K	E	NA	K	K	K	E	E	E	E	E	K	K	E	E	K	E	K	E	K	K	E	K	E	E	E	K	K	E	E	K	E	E	K
X1088490.67CA	4A	0.645197	E	K	K	K	K	NA	E	E	E	K	E	E	E	K	E	K	K	K	K	E	E	E	E	E	K	K	E	E	K	NA	K	E	K	K	E	K	E	E	E	K	K	E	E	K	E	E	K
X1057743.63TA	4A	0.645197	E	K	K	K	K	E	E	E	E	K	E	E	E	K	E	K	K	K	K	E	E	E	E	E	K	K	E	E	K	E	K	E	K	K	E	K	E	E	E	K	K	E	E	K	E	E	K
X3029395.22GA	4A	9.77767	K	K	K	K	E	E	E	K	E	K	E	E	E	K	E	K	K	K	K	E	E	E	E	E	K	K	E	E	E	E	K	E	K	K	E	K	E	E	E	K	K	E	E	K	E	E	K
X1064602.35GA	4A	25.5296	K	K	K	K	E	E	E	K	E	K	E	E	E	K	E	K	K	K	E	E	E	E	E	E	K	K	E	E	E	E	K	E	K	K	K	K	E	K	K	K	K	K	E	K	E	E	K
X1060445.18AC	4A	25.8373	K	E	K	K	E	NA	E	K	E	E	NA	E	NA	K	E	K	K	K	E	E	E	E	E	E	K	K	E	NA	E	E	K	E	E	NA	K	K	K	K	K	NA	K	K	E	NA	E	E	K
X2248753.15GC	4A	25.8373	K	E	K	K	E	E	E	K	E	E	E	E	E	K	E	K	K	K	E	E	E	E	E	E	K	K	E	E	E	E	K	E	E	K	K	K	K	K	K	K	K	K	E	K	E	E	K
X1054658.58TC	4A	25.8373	K	E	NA	K	E	E	E	K	E	E	E	E	E	K	E	K	K	K	E	E	E	E	E	E	K	NA	E	E	E	E	K	E	E	K	K	K	K	K	K	K	K	K	E	K	E	E	K
X1252028.52GC	4A	29.9569	K	E	K	K	E	E	E	K	E	E	E	E	E	K	E	K	K	K	E	E	E	E	E	E	K	K	E	E	E	E	K	E	E	E	K	K	K	K	K	K	K	K	E	K	E	E	K
X1126422.26AC	4A	29.9569	K	E	K	K	E	E	E	K	E	E	E	E	E	K	E	K	K	K	E	E	E	E	E	E	K	K	E	E	E	E	K	E	E	E	K	K	K	K	K	K	K	K	E	K	E	E	K
X3027756.7CT	4A	48.8735	K	K	K	K	E	E	E	K	E	E	E	E	E	K	E	E	K	K	E	E	E	E	K	E	K	K	K	E	E	E	K	E	E	E	K	K	K	K	K	K	E	K	E	E	K	E	E
X1100882.26CG	4A	48.8735	K	K	K	K	E	E	E	K	E	NA	NA	NA	E	K	E	E	K	K	NA	E	E	E	K	E	K	K	K	NA	E	E	K	NA	E	E	K	K	K	K	K	K	E	K	E	E	K	E	E
X1664941.13CT	4A	49.5202	K	K	K	K	E	E	K	K	E	E	E	E	E	K	E	E	K	K	E	E	E	E	K	E	K	K	K	E	E	NA	K	K	E	E	K	K	K	K	K	K	E	K	E	E	K	E	E
X1235793.33AG	4A	49.5202	NA	K	K	K	E	E	K	K	E	E	E	E	E	K	E	E	K	K	E	E	E	E	K	E	K	K	NA	E	E	E	K	K	E	E	K	K	K	K	K	K	E	K	E	E	K	E	NA
X1235654.43GA	4A	49.5202	K	K	K	K	E	NA	NA	K	E	E	E	E	E	K	E	E	K	K	E	E	E	E	K	E	K	K	K	E	E	NA	K	K	E	E	NA	K	K	K	K	K	E	K	E	E	K	E	E
X1066715.40CT	4A	49.5202	K	K	K	K	E	E	K	K	E	E	E	E	E	K	E	E	K	K	E	E	E	E	K	E	K	K	K	E	E	E	K	K	E	E	K	K	K	NA	K	K	E	K	E	E	K	E	E
X978767.61GC	4A	49.5202	K	K	K	K	E	E	K	K	E	E	E	E	E	K	E	E	K	K	E	E	E	E	K	E	K	K	K	E	E	E	K	K	E	E	K	K	K	K	K	K	E	K	E	E	K	E	E
X3033371.20TG	4A	49.5202	K	K	K	K	E	E	K	K	E	E	E	NA	E	K	E	E	K	K	E	E	E	E	K	NA	K	K	K	E	E	E	K	K	E	E	K	K	K	K	K	K	E	K	E	E	K	E	E
X1103219.19CA	4A	49.5202	K	K	K	K	E	E	K	K	E	E	E	E	E	K	E	E	K	K	E	E	E	E	K	E	K	K	K	E	E	E	K	K	E	E	K	K	K	K	K	K	E	K	E	E	K	E	E
X1044739.26GA	4A	49.5202	K	K	NA	K	E	E	K	K	E	E	E	E	E	K	E	E	K	K	NA	E	E	E	K	E	K	K	K	E	E	E	K	K	E	E	K	K	K	K	K	K	E	K	E	E	K	E	E
X991409.28CT	4A	49.5202	K	K	K	K	E	E	K	K	E	E	E	E	E	K	E	E	K	K	E	E	E	E	K	E	K	K	K	E	E	E	K	K	E	E	K	K	K	K	K	K	E	K	E	E	K	E	E
X1126099.27CG	4A	49.5202	K	NA	K	K	E	E	K	K	E	E	E	E	E	K	E	E	K	K	E	E	E	E	K	E	K	K	K	E	E	E	K	K	E	E	K	K	K	K	K	K	E	K	E	E	K	E	E
X1168042.23GT	4A	49.5202	K	K	K	K	E	E	K	K	E	E	E	E	E	K	E	E	K	K	E	E	E	E	K	E	K	K	K	E	E	E	K	K	E	E	K	K	K	K	K	K	E	K	E	E	K	E	E
X1219204.62CT	4A	49.5202	K	K	K	K	E	E	K	K	E	E	E	E	E	K	E	E	K	K	NA	E	E	E	K	E	K	K	K	E	E	E	K	K	E	E	K	K	K	K	K	K	E	K	E	E	K	E	E
X1125885.25GA	4A	49.5202	K	K	K	K	E	E	K	K	E	E	E	NA	E	K	E	E	K	K	E	E	E	E	K	NA	K	K	K	E	E	E	K	K	E	NA	K	K	K	K	K	K	E	K	E	E	K	E	E
X1864567.42GA	4A	49.5202	K	K	K	K	E	E	K	K	E	E	E	E	E	K	E	E	K	K	E	E	E	E	K	E	K	K	K	E	E	E	K	K	E	E	K	K	K	K	K	K	E	K	E	E	K	NA	E
X978240.19TC	4A	49.5202	K	K	K	K	E	E	K	K	E	E	E	E	E	K	E	E	K	K	E	E	E	E	K	E	K	K	K	E	E	E	K	K	E	E	K	K	K	K	K	K	E	K	E	E	K	E	E
X2278915.5AG	4A	49.5202	K	K	K	K	E	NA	K	K	E	E	E	E	E	K	E	E	K	K	NA	E	E	E	K	E	K	K	NA	E	E	E	K	K	E	E	K	K	K	K	K	NA	E	K	E	E	K	E	E
X1089414.36GA	4A	49.5202	K	K	NA	K	E	E	K	K	E	E	E	E	E	K	E	E	K	K	E	E	NA	E	K	E	K	K	K	E	E	E	K	K	E	E	K	K	K	K	K	K	E	K	E	E	K	E	E
X2301635.18GC	4A	49.5202	K	K	K	K	E	E	K	K	E	E	E	E	E	NA	E	E	K	K	E	E	E	E	K	E	K	K	K	E	E	E	K	K	E	E	K	K	K	K	K	K	E	K	E	E	K	E	E
X1092585.33AT	4A	49.5202	K	K	K	K	E	E	K	K	E	E	E	E	E	K	E	E	K	K	E	E	E	E	K	E	K	K	K	E	E	E	K	K	E	E	K	K	K	K	K	K	E	K	E	E	K	E	E
X1101260.16AC	4A	49.5202	K	K	K	K	E	E	K	K	E	E	E	E	E	K	E	E	K	K	E	E	E	E	K	E	K	K	K	E	E	E	K	K	E	E	K	K	K	K	K	K	E	K	E	E	K	E	E
X994866.41CT	4A	49.5202	K	K	K	K	E	E	K	K	E	E	E	E	E	K	E	E	K	K	E	E	E	E	K	E	K	K	K	E	E	E	K	K	E	E	K	K	NA	K	K	K	E	K	E	E	K	E	E
X1101137.19GA	4A	49.5202	K	K	K	K	E	E	K	K	E	E	E	E	E	K	E	E	K	K	NA	E	E	E	K	E	K	K	K	E	E	E	K	K	E	E	K	K	K	K	K	NA	E	K	E	E	K	E	E
X1105537.67GA	4A	49.5202	K	K	K	K	E	E	K	K	NA	E	E	E	E	K	E	E	K	K	NA	E	E	E	K	E	K	K	K	E	E	E	K	K	E	E	K	K	K	K	K	K	E	K	E	E	K	E	E
X3022744.30TC	4A	49.5202	NA	K	K	K	E	E	K	K	E	E	E	E	E	K	E	E	K	K	E	E	E	E	K	E	K	K	K	E	E	E	K	K	E	E	K	K	K	K	K	K	E	K	E	E	K	E	E
X1204980.36AG	4A	49.5202	K	K	K	K	E	E	K	K	E	E	E	E	E	K	E	E	K	K	E	E	E	E	K	E	K	K	K	E	E	E	K	K	E	E	K	K	K	K	K	K	E	K	E	E	K	E	E
X1091070.17AC	4A	49.5202	K	K	K	K	E	E	K	K	E	E	E	E	E	K	E	E	K	K	E	E	E	E	K	E	K	K	K	E	E	E	K	K	E	E	K	K	K	K	K	K	E	K	E	E	K	E	E
X1082281.34AG	4A	49.5202	K	K	K	K	NA	E	K	K	E	E	E	NA	E	K	E	E	K	K	E	E	E	E	K	E	K	K	K	E	E	E	K	K	E	E	K	K	K	K	K	K	E	K	E	NA	K	E	E
X1057100.32TC	4A	49.5202	K	K	K	K	E	E	K	K	E	E	E	E	E	K	E	E	K	K	E	E	E	E	K	E	K	K	K	E	E	E	K	K	E	E	K	K	K	K	K	K	E	K	E	E	K	E	E
X1056875.5AG	4A	49.5202	K	K	K	K	E	E	K	K	E	E	E	E	E	NA	E	E	K	K	E	E	E	E	K	E	K	K	K	E	E	E	K	K	E	E	K	K	K	K	K	K	E	K	E	E	K	E	E
X1021679.40TC	4A	49.5202	K	K	K	K	E	E	K	K	E	E	K	E	E	K	E	E	K	K	E	E	E	E	K	E	K	K	K	E	E	E	K	K	E	E	K	K	K	K	K	K	E	K	E	E	K	E	E
X1865014.47CT	4A	49.5202	K	K	K	K	E	E	K	K	E	E	E	E	E	K	E	E	K	K	E	E	E	E	K	E	K	K	K	E	E	E	K	K	E	E	K	K	K	K	K	K	E	K	E	E	K	E	E
wPt-7001	4A	49.5202	K	K	K	K	E	E	K	K	E	E	E	NA	E	K	E	NA	K	K	E	E	NA	E	K	E	K	K	K	E	E	E	K	K	E	E	K	K	K	K	K	K	E	K	E	E	K	E	E
X1016408.23GA	4A	49.5202	K	K	K	K	E	E	K	K	E	E	E	E	E	K	E	E	K	K	E	E	E	E	K	E	K	K	K	E	E	E	K	K	E	E	K	E	K	K	K	K	E	K	E	E	K	E	E
X1022321.9TG	4A	49.5202	K	K	K	K	E	E	K	K	E	E	E	E	E	K	E	E	K	K	E	E	E	E	K	E	K	K	K	E	E	E	K	K	E	E	K	K	K	K	K	K	E	K	E	E	K	E	E
barc0106	4A	49.5202	K	K	K	K	E	E	K	K	E	E	E	E	E	K	E	E	K	K	E	E	E	E	K	E	K	K	K	E	E	E	K	K	E	E	K	K	K	K	K	K	E	K	E	E	K	E	E
X1019500.18AG	4A	50.8051	K	K	K	K	E	E	K	K	E	E	E	E	E	K	E	E	K	K	E	E	E	E	K	E	K	K	K	E	E	E	K	K	E	E	K	K	K	K	K	K	E	K	E	E	K	E	E
X1239611.36CT	4A	50.8051	NA	K	K	K	E	E	K	NA	E	NA	NA	E	E	NA	E	E	K	K	E	E	E	E	K	E	K	K	K	E	E	E	K	K	E	E	K	K	K	K	K	K	E	K	E	NA	K	E	E
X1081239.45GC	4A	50.8051	K	K	K	K	E	E	K	K	E	E	E	E	E	K	E	E	K	K	E	E	E	E	K	E	K	K	K	E	E	E	K	K	E	E	K	K	K	K	K	K	E	K	E	E	K	E	E
X3025953.25GA	4A	50.8051	K	K	K	K	E	E	K	K	E	E	E	E	E	K	E	E	K	K	E	E	E	E	K	E	K	K	K	E	E	E	K	K	E	E	K	K	K	K	K	K	E	K	E	E	K	E	E
X1165073.36TC	4A	50.8051	K	K	K	K	E	E	K	K	E	E	E	E	E	K	E	E	K	K	E	E	E	E	K	E	K	K	K	E	E	E	K	K	E	E	K	K	K	K	K	K	E	K	E	E	K	E	E
X1002104.28GA	4A	50.8051	K	K	K	K	E	E	K	K	E	E	E	E	E	K	E	E	K	K	E	E	E	E	K	E	K	K	K	E	E	E	K	K	E	E	K	K	K	K	K	K	E	K	E	E	K	E	E
X1192194.49AG	4A	50.8051	NA	K	K	K	E	NA	K	K	E	E	E	E	E	K	E	E	K	K	E	E	E	E	K	E	K	K	NA	E	E	E	NA	K	NA	E	K	K	K	K	K	K	E	NA	E	E	K	NA	E
X3028945.17AT	4A	50.8051	K	K	K	K	E	E	K	K	E	E	E	E	E	K	E	E	K	K	E	E	E	E	K	E	K	K	K	E	E	E	K	K	E	E	K	K	K	K	K	K	E	K	E	E	K	E	E
X1054303.35CT	4A	50.8051	K	K	K	K	E	E	K	K	E	E	E	E	E	K	E	E	K	K	E	E	E	E	K	E	NA	K	K	E	E	E	K	K	E	E	K	K	K	K	K	K	E	K	E	E	K	E	E
X3020781.5AG	4A	51.2981	K	K	K	K	E	E	K	K	K	E	E	E	E	K	E	E	K	K	E	E	E	E	K	E	K	K	K	E	E	E	K	K	E	E	K	K	K	K	K	K	E	K	E	E	K	E	E
X1072050.42AC	4A	51.4502	K	K	K	K	E	E	K	K	E	E	E	E	E	K	E	E	K	K	E	E	E	E	K	E	NA	K	K	E	E	E	K	K	E	E	K	K	K	K	K	K	E	NA	E	E	K	E	E
X1205153.24TC	4A	51.4502	K	K	K	K	E	E	K	NA	E	E	E	E	E	K	E	E	K	K	E	E	E	E	K	E	K	K	K	E	E	E	K	K	E	E	K	K	K	K	K	K	E	K	E	E	K	E	E
X977534.37GC	4A	51.4502	K	K	K	K	E	E	K	K	E	E	E	E	E	K	E	E	K	K	E	E	E	E	K	E	K	K	K	E	E	E	K	K	E	E	K	K	K	K	K	K	E	K	E	E	K	E	E
X3020781.18TC	4A	51.4502	K	K	K	K	E	E	K	K	NA	E	E	E	E	K	E	E	K	K	E	E	E	E	K	E	K	K	K	E	E	E	K	K	E	E	NA	K	K	K	K	K	E	K	E	E	K	E	E
X2257480.67TC	4A	51.4502	NA	NA	K	K	NA	E	K	K	E	NA	E	E	E	K	E	E	K	K	E	E	E	E	K	E	K	K	K	E	E	E	K	K	E	E	K	K	K	K	K	K	E	K	E	E	K	E	E
X979934.39TC	4A	53.4792	K	K	K	K	E	E	K	K	E	E	E	E	E	K	E	E	K	K	E	E	E	E	K	E	K	K	K	E	E	E	K	K	E	E	NA	K	K	K	K	K	E	K	E	E	K	E	E
X1229131.9CA	4A	53.4792	K	K	K	K	E	E	K	K	E	E	E	E	E	K	E	E	K	K	E	E	E	E	K	E	K	K	K	E	E	E	K	K	E	E	K	K	K	K	K	K	E	K	E	E	K	E	E
X1042486.52TC	4A	55.9695	K	K	K	K	E	K	K	K	K	E	E	E	E	K	E	E	K	K	E	E	E	K	K	E	K	K	K	E	E	E	K	K	E	E	K	K	K	K	K	K	E	K	E	E	K	E	E
X1237971.39TC	4A	55.9695	K	K	K	K	E	E	K	NA	NA	E	E	E	E	K	E	E	K	K	E	E	E	K	K	E	K	K	K	E	E	E	K	K	E	E	K	K	K	K	K	K	E	K	E	E	K	E	E
X1093181.22GT	4A	57.906	K	K	K	K	E	E	K	K	E	E	E	E	E	K	E	E	K	E	E	E	E	K	K	E	K	E	K	E	E	E	K	K	E	E	K	K	K	K	K	K	E	K	E	E	K	E	E
X1093181.18CA	4A	57.906	K	K	K	K	E	E	K	K	E	E	E	E	E	K	E	E	K	E	E	E	E	K	K	E	K	E	K	E	E	E	K	K	E	E	K	K	K	K	K	K	E	K	E	E	K	E	E
X1197118.65TC	4A	57.906	K	K	K	K	E	E	K	K	E	E	E	E	E	K	E	E	K	E	E	E	E	K	K	E	K	E	K	E	E	E	K	K	E	E	K	K	K	K	K	K	E	K	E	E	K	E	E
X1222917.27TC	4A	60.4889	K	E	K	K	E	E	K	K	E	E	E	E	E	K	E	E	K	E	E	E	E	K	K	E	K	E	K	E	K	E	K	K	E	E	K	K	K	K	K	K	E	K	E	E	K	E	E
X3024473.23CA	4A	60.4889	K	E	K	K	E	E	K	K	E	E	E	E	E	NA	E	E	K	E	E	E	E	K	K	E	K	E	K	E	K	E	K	K	E	E	K	K	K	K	K	K	E	K	E	E	K	E	E
X1107438.36CT	4A	61.1341	K	E	K	K	E	E	K	K	E	E	E	E	E	K	E	E	K	E	E	E	E	K	K	E	K	E	K	E	K	E	K	K	E	E	K	K	K	K	K	K	E	K	E	E	K	E	E
X3024805.19CG	4A	62.4245	K	E	K	K	E	E	K	K	E	E	K	E	E	K	E	E	K	E	E	E	E	K	K	E	K	E	K	E	K	E	K	K	E	E	K	K	K	K	K	E	E	K	E	E	K	E	E
X1671858.12AG	4A	62.4245	K	E	K	K	E	E	K	K	E	E	K	E	E	K	E	E	K	NA	E	E	E	K	K	E	K	E	K	E	K	E	K	K	E	E	K	K	K	K	K	E	E	K	E	E	K	E	E
X1091892.33AG	4A	62.4245	K	NA	K	K	NA	E	K	K	E	E	K	E	E	K	E	E	K	E	E	E	E	K	K	E	K	E	K	E	K	E	K	K	E	E	NA	K	K	K	K	E	E	K	E	E	K	E	E
X1146678.59GA	4A	75.3402	E	E	K	K	K	NA	K	K	E	E	K	E	E	K	E	NA	NA	E	E	E	NA	K	K	E	E	NA	NA	NA	K	NA	K	K	E	NA	K	NA	K	K	K	E	E	K	E	E	E	E	E
X980406.28GC	4A	75.3402	E	E	K	K	K	E	K	K	E	E	K	E	E	K	E	E	NA	E	E	E	E	K	K	E	E	E	K	E	K	E	K	K	E	E	K	K	K	K	K	E	E	K	E	E	E	E	E
X1126662.7CG	4A	75.3402	E	E	K	K	K	NA	K	K	E	E	K	E	E	K	E	E	E	E	E	E	E	K	K	E	E	E	NA	E	K	E	K	K	E	E	K	K	K	K	K	E	E	K	E	E	E	E	E
X1252793.28CG	4A	75.3402	E	E	K	K	K	E	K	K	E	E	K	E	E	K	E	E	E	E	E	E	E	K	K	E	E	E	K	E	K	E	K	K	E	E	K	K	K	K	K	E	E	K	E	E	E	E	E
wPt-2788	4A	75.9274	E	E	K	K	K	E	K	NA	E	E	K	NA	NA	K	E	E	E	NA	E	E	NA	K	K	E	E	E	K	E	K	E	K	K	E	E	K	K	K	K	K	E	K	K	E	E	E	E	E
X1237373.23GT	4A	80.8456	E	E	K	E	K	E	K	K	E	E	K	E	E	K	E	E	E	E	E	E	E	K	NA	E	E	E	K	E	K	E	K	K	K	E	K	K	K	K	K	E	K	K	E	E	E	E	E
X1264392.52CT	4A	80.8456	E	E	K	K	K	E	K	K	E	E	K	E	E	K	E	E	E	E	E	E	E	K	K	E	E	E	K	E	K	E	K	K	K	E	K	K	K	K	K	E	K	K	E	E	E	E	E
X1033207.24CT	4A	80.8456	E	E	K	K	K	E	K	K	E	E	K	E	E	K	E	E	E	NA	E	E	E	K	K	E	E	E	K	E	K	E	K	K	K	E	K	K	K	K	K	E	K	K	E	E	E	E	E
X1060737.67TA	4A	80.8456	E	E	K	K	K	E	K	K	E	E	K	E	E	K	E	E	E	E	E	E	E	K	K	E	E	E	K	E	K	E	K	K	K	E	K	K	K	K	K	E	K	K	E	E	E	E	E
barc0170	4A	87.3334	E	E	K	E	K	E	K	K	E	E	K	E	E	K	K	E	E	E	E	E	E	K	K	K	E	E	K	E	K	E	K	K	K	E	K	K	K	K	K	E	K	K	E	E	E	E	E
X1001979.7CT	4A	87.3334	E	E	K	E	K	E	K	K	E	E	K	E	E	K	K	E	E	E	E	E	E	K	K	K	E	E	K	E	K	E	K	K	K	K	K	K	K	K	K	E	K	K	E	E	E	K	E
X1127193.7CA	4A	87.3334	E	E	K	E	K	E	NA	K	E	E	K	E	E	NA	K	E	E	E	E	E	E	K	K	K	E	E	K	E	K	E	K	K	K	K	K	K	K	K	NA	E	K	K	E	E	E	K	E
X2262768.21AC	4A	99.8463	E	E	K	E	K	E	E	K	NA	E	K	E	E	NA	K	E	NA	E	E	E	E	K	K	K	E	E	E	NA	K	NA	K	K	NA	K	K	K	K	K	K	NA	K	NA	E	E	E	K	NA
X3027132.29GA	4A	99.8463	E	K	K	E	K	E	E	K	E	E	K	E	E	K	K	E	E	E	E	E	E	K	K	K	E	E	E	E	K	E	K	K	K	K	K	K	K	K	K	E	K	E	E	E	E	K	E
X1863523.66CA	4A	101.847	E	E	K	E	K	E	E	NA	E	E	K	E	E	K	K	E	E	E	E	E	E	K	K	K	E	E	E	E	K	E	K	K	K	K	K	K	K	K	K	E	K	NA	E	E	E	K	E
X1192224.5GT	4A	102.052	E	E	K	E	K	E	E	K	E	E	K	E	E	K	K	E	E	E	E	E	NA	K	NA	K	E	E	E	E	K	E	K	K	K	K	NA	K	K	NA	K	NA	K	NA	NA	E	E	K	NA
X2257011.28GA	4A	102.052	E	E	K	E	K	NA	E	K	E	E	K	E	E	K	K	E	E	E	E	E	E	K	K	K	E	E	E	E	K	E	K	K	K	K	K	K	K	K	K	E	K	E	E	E	E	K	E
X1131791.34AG	4A	102.052	E	E	K	E	K	E	E	K	E	E	K	E	E	K	K	E	E	E	E	E	E	K	K	K	E	E	E	E	K	E	K	K	K	K	K	K	K	K	K	E	K	E	E	E	E	K	E
X994022.52GC	4A	105.189	E	E	K	E	K	E	E	K	E	E	NA	E	E	K	K	E	E	NA	E	E	E	K	NA	NA	NA	E	E	E	K	E	K	K	NA	K	K	K	K	NA	K	E	NA	E	E	E	E	K	E
X985106.56TC	4A	105.189	E	NA	K	E	K	E	E	K	E	E	K	E	E	NA	K	E	E	E	E	E	E	K	K	K	E	E	E	E	K	E	K	K	K	K	K	K	K	K	K	E	K	E	E	E	E	K	E
X1248365.49TC	4A	105.409	E	E	K	E	K	E	E	K	E	E	K	E	E	K	K	E	E	E	E	E	E	K	K	K	E	E	E	E	K	E	K	K	K	K	K	K	K	K	K	E	K	E	E	K	E	K	E
993000	4A	106.199	E	E	K	E	K	E	E	K	E	E	K	E	E	K	K	E	E	E	E	E	E	K	K	K	E	E	E	E	K	E	K	K	K	K	K	K	K	K	K	E	K	E	E	E	E	K	K
wmc0258	4A	106.199	E	E	K	E	K	E	E	K	E	E	K	E	E	K	K	E	E	E	E	E	E	K	K	K	E	E	E	E	K	E	K	K	K	K	K	K	K	K	K	E	K	E	E	E	E	K	K
X993000.46GC	4A	106.199	E	E	K	E	K	E	E	K	E	E	K	E	E	K	K	E	E	E	E	E	E	K	K	K	E	E	E	E	K	E	K	K	K	K	K	K	K	K	K	E	K	E	E	E	E	K	K
X2255225.36GA	4A	106.199	NA	E	K	E	K	E	E	K	E	E	K	E	E	K	K	E	E	E	E	E	E	K	K	K	E	E	E	E	K	E	K	K	K	K	K	K	K	K	K	E	K	E	K	E	E	K	K
X1006887.11AG	4A	115.345	E	E	K	E	K	K	E	K	E	E	K	E	E	K	K	E	E	E	K	E	E	K	K	K	E	E	E	E	K	E	K	E	K	K	K	K	K	K	K	E	NA	E	K	E	E	K	K
X2286332.29GA	4A	115.345	E	E	NA	E	K	K	E	K	E	E	NA	E	E	NA	K	E	NA	E	K	E	E	K	K	K	E	E	NA	E	NA	E	K	E	K	K	K	K	K	K	K	E	K	E	K	E	E	K	NA
X1093756.60AG	4A	115.345	E	E	K	E	K	K	E	K	E	E	K	E	E	K	K	E	E	E	K	E	E	K	K	K	E	E	E	E	K	E	K	E	NA	K	K	K	K	K	K	E	K	E	K	E	E	K	K
X2327846.25CT	4A	116.375	E	E	K	E	K	K	E	K	E	E	K	E	NA	K	K	E	E	E	K	E	E	K	NA	K	E	E	E	E	K	E	NA	E	K	K	K	K	K	K	K	E	K	E	NA	E	E	K	K
X3025121.42CT	4A	117.28	E	E	K	E	K	K	NA	K	E	E	K	E	E	K	K	E	E	E	K	E	E	K	K	K	E	NA	E	E	K	E	K	E	K	K	K	K	K	K	K	E	K	E	K	E	E	K	K
X2257698.13AG	4A	117.28	E	E	K	E	K	K	E	K	E	E	K	E	E	K	K	E	E	E	K	E	E	K	K	K	E	E	E	E	K	E	K	E	K	K	K	K	K	K	K	E	K	E	K	E	E	K	K
X1079926.53GT	4A	119.217	E	E	K	E	K	K	E	K	E	E	NA	E	E	K	K	E	E	E	K	E	E	K	K	K	E	E	E	K	K	E	K	E	K	K	K	K	K	K	K	E	K	E	K	E	E	K	K
wPt-2542	4A	119.217	NA	E	K	E	K	K	E	K	NA	E	K	NA	NA	K	K	E	E	E	K	NA	E	K	K	K	NA	E	E	NA	K	E	K	E	K	K	K	K	K	K	K	E	NA	E	K	E	E	K	K
X1127109.28TC	4A	119.217	E	E	K	E	K	K	E	NA	E	E	K	E	E	K	K	E	E	E	K	E	E	K	K	K	E	E	E	NA	K	E	K	E	K	K	NA	NA	K	K	NA	E	K	E	K	E	E	K	K
X3026831.27AT	4A	119.217	E	E	K	E	K	NA	E	K	E	E	K	E	E	K	K	E	E	E	NA	E	E	K	K	K	E	E	E	E	K	E	K	E	K	K	NA	K	K	K	K	E	K	E	K	E	E	K	K
wPt-0817	4A	119.217	E	E	K	E	K	K	E	K	E	E	K	E	E	K	K	E	E	E	K	E	E	K	K	K	E	E	E	K	K	E	K	E	K	K	K	K	K	K	K	E	K	E	K	E	E	K	K
wPt-6997	4A	119.217	E	E	K	E	K	K	E	K	E	E	K	E	E	NA	K	E	E	E	K	E	E	K	NA	K	E	E	E	K	K	E	K	E	K	K	K	K	NA	K	K	E	K	E	K	E	E	K	NA
wPt-7939	4A	119.217	E	E	K	E	K	K	E	NA	E	E	K	E	E	K	K	E	E	E	K	E	E	K	K	K	E	E	E	K	K	E	K	E	K	K	K	K	K	K	K	E	K	E	K	E	E	K	K
1092211	4A	119.217	E	E	K	E	K	K	E	K	E	E	K	E	E	K	K	E	E	E	K	E	E	K	K	K	E	E	E	K	K	E	K	E	K	K	K	K	K	K	K	E	K	E	K	E	E	K	K
X989573.47CT	4A	119.217	E	E	K	E	K	K	E	NA	E	E	K	E	E	K	NA	E	E	E	K	E	E	K	K	NA	E	E	E	K	K	E	NA	E	K	NA	K	K	K	K	K	E	K	E	K	E	E	K	K
X1082397.62CT	4A	119.217	E	E	K	E	K	K	E	NA	E	E	K	E	E	K	K	E	E	E	K	E	E	K	K	NA	E	E	E	K	K	E	K	E	K	K	K	K	K	K	K	E	K	E	K	E	E	K	K
X1127297.63CT	4A	119.217	E	E	K	E	K	K	E	NA	E	E	K	E	E	K	K	E	E	E	K	E	E	K	K	NA	E	E	E	K	K	E	K	E	K	K	K	K	K	K	NA	E	K	E	K	E	E	K	K
X2314156.8CT	4A	119.217	E	E	K	E	K	NA	E	K	E	E	K	E	NA	K	NA	E	E	E	K	E	E	K	K	K	E	E	E	K	K	E	K	E	K	K	K	K	K	K	K	E	K	E	K	E	E	K	K
X1143742.62GA	4A	119.217	E	E	NA	E	K	K	E	K	E	E	NA	E	E	K	K	E	E	E	K	E	E	K	K	K	E	E	NA	K	K	E	K	E	K	K	K	K	K	K	K	E	K	E	K	E	E	K	K
X1094628.31TG	4A	119.217	E	E	K	E	K	K	E	NA	NA	E	K	NA	E	K	K	E	E	E	K	E	E	K	K	K	E	E	E	K	K	E	K	E	NA	K	K	K	K	K	K	E	K	E	K	E	E	K	K
X1066022.61GC	4A	119.217	E	E	K	E	K	K	E	K	E	E	K	E	E	K	K	E	E	E	K	E	E	K	K	K	E	E	NA	K	K	E	K	E	K	K	K	K	K	K	K	E	NA	E	K	E	E	K	K
X994982.26TC	4A	119.217	E	E	K	E	K	K	E	K	E	E	K	E	E	K	K	E	E	E	K	E	E	K	K	K	E	E	E	K	K	E	K	E	K	K	K	K	K	K	K	E	K	E	K	E	E	K	K
X2257551.50CG	4A	119.217	E	E	K	E	K	K	E	K	E	E	K	E	E	K	K	E	E	E	K	E	E	K	K	K	E	E	E	K	K	E	K	E	K	K	K	K	K	K	K	E	K	E	K	E	E	K	NA
X999918.14AG	4A	119.217	E	E	K	E	K	K	E	K	E	E	K	E	E	NA	K	E	E	E	K	E	E	K	K	K	E	NA	E	K	K	E	K	E	K	K	K	K	K	K	K	E	K	E	K	E	E	K	K
X991620.15AG	4A	119.217	E	E	K	E	K	K	E	K	E	E	K	E	E	K	K	NA	E	E	K	E	E	K	K	K	NA	E	E	K	K	E	K	E	K	K	K	K	K	K	K	E	K	E	K	E	E	K	K
X3022829.35GT	4A	119.217	NA	E	K	E	K	K	E	K	E	E	K	E	E	K	K	E	E	E	K	E	E	K	K	K	E	E	E	K	K	E	K	E	K	K	K	K	K	K	K	E	K	E	K	E	E	K	K
X2265419.25GA	4A	119.217	E	E	K	E	K	K	E	K	E	E	K	E	E	K	K	E	E	E	K	E	E	K	K	K	NA	E	E	K	K	E	K	E	K	K	K	K	K	K	K	E	K	E	K	E	E	K	K
X1694843.12GA	4A	119.217	E	E	K	NA	K	K	E	K	E	E	K	E	E	K	K	E	E	E	K	E	E	K	K	K	E	E	E	K	K	E	K	E	K	K	K	K	K	K	K	E	K	E	K	NA	E	K	K
X1393993.39AT	4A	119.217	E	E	NA	E	K	K	E	K	E	E	K	E	E	K	K	E	E	E	K	E	E	K	K	K	E	E	E	K	K	E	K	E	K	K	K	K	K	K	K	E	K	E	K	E	E	K	K
X1214061.35TC	4A	119.217	E	E	NA	E	K	K	E	K	E	E	K	E	E	K	K	E	E	E	NA	E	E	K	K	K	E	E	E	K	K	E	K	E	K	K	K	K	K	K	K	E	K	E	K	E	E	K	K
X1092211.40AT	4A	119.217	E	E	K	E	K	K	E	K	E	E	K	E	E	K	K	E	E	E	K	E	E	K	K	K	E	E	E	K	K	E	K	E	K	K	K	K	K	K	K	E	K	E	K	E	E	K	K
X1091756.21TG	4A	119.217	NA	E	K	E	K	K	E	K	E	E	K	E	E	K	K	E	E	E	K	E	E	K	K	K	E	E	E	K	K	E	K	E	K	K	K	K	K	K	K	E	K	E	K	E	E	K	K
X1051389.44GT	4A	119.217	E	E	K	E	K	NA	E	NA	E	E	K	E	E	K	K	E	E	E	K	E	E	K	K	K	E	E	E	K	K	E	K	E	K	K	K	K	K	K	K	E	K	E	K	E	E	K	K
X989969.28GT	4A	119.217	K	E	K	E	K	K	E	K	E	E	K	E	E	K	K	E	E	E	K	E	E	K	K	K	E	E	E	K	K	E	K	E	K	K	K	K	K	K	K	E	K	E	K	E	E	K	K
X1017961.32GA	4A	119.217	E	E	K	E	K	K	E	K	E	E	K	E	E	K	K	E	E	E	K	E	E	K	K	K	E	E	E	K	K	E	K	E	K	K	K	K	K	K	K	E	K	E	K	E	E	K	K
X1018420.40GA	4A	119.217	E	E	K	E	K	K	E	K	E	E	K	E	E	E	K	E	E	E	K	E	E	K	K	K	E	E	E	K	K	E	K	E	K	K	K	K	K	K	K	E	K	E	K	E	E	K	K
X1128042.29AG	4A	119.217	E	E	K	E	K	K	E	K	E	E	K	E	E	K	K	E	E	E	K	E	E	K	K	K	E	E	E	K	K	E	K	E	K	K	K	K	K	K	K	E	K	E	K	E	E	K	K
X1013644.16AC	4A	119.217	E	E	K	E	K	K	E	K	E	E	K	E	E	K	K	E	E	E	K	E	E	K	K	K	E	E	E	K	K	E	K	E	K	K	K	K	K	K	K	E	K	E	K	E	E	K	K
wmc0603	4A	119.217	E	E	K	E	K	K	E	K	E	E	K	E	E	K	K	E	E	E	K	E	E	K	K	K	E	E	E	K	K	E	K	E	K	K	K	K	K	K	K	E	K	E	K	E	E	K	K
X1091325.7CG	4A	119.217	E	E	K	E	K	K	E	K	E	E	K	E	E	K	K	E	E	E	K	E	E	K	K	K	E	E	E	K	K	E	K	E	K	K	K	K	K	K	K	E	K	E	K	E	E	K	K
X1130647.39AT	4A	124.018	E	E	K	E	K	K	K	K	E	E	K	E	E	K	K	E	E	E	K	K	E	K	NA	K	E	E	E	K	K	E	K	E	E	K	K	K	NA	K	NA	E	K	K	K	NA	E	K	NA
X2258428.41CA	4A	124.018	E	E	K	E	K	K	K	K	E	E	K	E	E	K	K	E	E	E	K	K	E	K	K	K	E	E	E	K	K	E	K	E	E	K	K	K	K	K	K	E	K	K	K	E	E	K	K
X1242399.45GT	4A	124.393	E	E	K	E	K	K	K	K	E	E	K	E	E	K	K	E	E	E	K	K	E	K	K	K	E	E	E	K	K	E	K	E	E	K	K	K	K	K	K	E	K	K	K	E	E	K	K
X3064552.47AG	4A	130.009	E	E	K	E	K	K	K	K	E	E	K	E	E	K	K	E	E	E	E	K	E	K	K	K	E	E	E	K	K	E	K	E	E	K	K	NA	K	K	K	E	K	K	K	E	E	K	K
X983765.29AC	4A	130.009	E	E	K	E	K	K	K	K	E	E	K	E	E	NA	K	E	E	E	E	K	E	K	K	K	E	E	E	K	K	E	K	E	E	K	K	E	K	K	K	E	K	K	K	E	E	K	K
X1127072.27AG	4A	130.009	E	E	K	E	K	K	K	K	E	E	K	E	E	K	K	E	E	E	NA	K	E	K	K	K	E	E	E	K	K	E	K	E	E	K	K	E	K	K	K	E	K	K	K	E	E	K	K
X1125529.56CG	4A	142.69	NA	E	K	E	K	K	NA	NA	K	E	E	E	K	K	K	E	E	E	E	K	E	K	NA	K	E	E	E	K	K	E	K	E	E	K	K	E	NA	K	K	E	K	K	NA	K	E	NA	E
X1059306.21AG	4A	142.69	K	E	K	E	K	K	K	K	K	E	E	E	K	K	K	E	E	E	E	K	E	K	NA	K	E	E	E	K	K	NA	K	E	E	K	K	E	K	NA	NA	E	K	K	K	K	E	NA	E
X2261009.35CT	4A	142.69	K	E	K	E	K	K	K	K	K	E	E	E	NA	K	K	E	E	E	E	K	E	K	K	K	E	E	E	K	K	E	K	E	E	K	K	E	K	K	K	E	K	K	K	K	E	K	E
X2261482.7AG	4A	142.69	K	E	K	E	K	K	K	K	K	E	E	E	K	K	K	E	E	E	E	K	E	K	K	K	E	E	NA	K	K	E	K	E	E	K	K	E	K	K	K	E	K	K	K	K	E	NA	E
X1202343.63GA	4A	142.69	K	E	K	E	K	K	K	K	K	E	E	E	K	K	K	E	NA	E	E	K	E	K	K	K	E	E	E	K	K	E	K	E	E	K	K	E	K	K	K	E	K	K	K	K	E	K	E
X2261482.48TC	4A	142.69	K	E	K	E	K	K	K	K	K	E	E	E	K	K	K	E	E	E	E	K	E	K	K	K	E	E	E	K	K	E	K	E	E	K	K	E	NA	K	K	E	K	K	K	K	E	NA	E
X1672095.11CT	4A	142.69	K	E	K	E	K	K	K	K	K	E	E	E	K	K	K	E	E	E	E	K	E	K	K	K	E	E	E	K	K	E	K	E	E	K	K	E	K	K	K	E	K	K	K	K	E	K	E
X1124416.25CT	4A	142.69	NA	E	K	E	K	K	K	K	K	E	E	E	K	K	K	E	E	E	E	K	E	K	K	K	E	E	E	K	K	E	K	E	E	K	K	E	K	K	K	E	K	K	K	K	E	K	E
X998585.24AG	4A	142.69	K	E	K	E	K	K	K	K	K	E	E	NA	K	K	K	E	E	E	E	K	E	K	K	K	E	E	E	K	K	E	K	E	E	K	K	E	K	K	K	NA	K	K	K	K	E	K	E
X2331540.22CG	4A	142.69	K	E	K	E	K	K	K	K	K	E	E	E	K	K	K	E	E	E	E	K	E	K	K	K	E	E	E	K	K	E	K	E	E	K	K	E	K	K	K	E	K	K	K	K	E	K	E
X1233446.64TC	4A	142.69	K	E	K	E	K	K	K	K	K	E	E	E	K	K	K	E	E	E	E	K	E	K	K	K	E	E	E	K	K	E	K	E	E	K	K	NA	K	K	K	E	K	K	K	K	E	K	E
X1098802.13TG	4A	142.69	K	NA	K	NA	K	K	K	K	K	E	E	E	K	K	K	E	E	E	E	K	E	K	K	K	E	E	E	K	K	E	K	E	E	K	K	E	K	K	K	E	K	K	K	K	E	K	E
X1083244.20CA	4A	143.335	K	E	K	E	K	K	K	K	K	E	E	E	K	K	K	E	E	E	E	K	E	K	K	NA	E	E	E	K	K	E	NA	E	E	K	K	E	K	K	K	E	NA	K	K	K	E	K	E
X1862926.68GA	4A	143.335	K	E	K	E	NA	K	K	NA	K	E	E	E	K	K	K	E	E	E	E	K	E	K	K	NA	E	E	E	K	K	E	K	E	E	NA	K	E	K	NA	K	E	K	K	K	K	E	NA	E
WPT-0538	4A	143.335	K	E	K	K	K	K	K	K	K	E	E	E	K	K	K	E	E	E	E	K	E	K	K	K	E	E	NA	K	K	E	K	E	E	K	K	NA	K	K	K	E	K	K	K	K	E	K	E
X1194164.42AG	4A	145.272	K	E	NA	K	K	K	K	K	K	E	E	E	NA	K	K	E	E	E	E	K	E	K	K	NA	E	E	E	K	K	E	NA	E	E	K	K	E	NA	K	K	E	K	K	K	NA	E	K	E
X1142880.49GC	4A	145.272	K	E	K	K	K	K	K	K	K	E	E	E	K	K	K	E	E	E	NA	NA	E	NA	K	K	E	E	NA	K	K	E	K	E	E	K	K	E	K	K	NA	E	K	K	K	K	E	K	E
X1214438.46CT	4A	145.272	K	E	NA	K	K	K	K	K	K	E	E	E	K	K	K	E	E	E	E	K	E	K	K	K	E	E	E	K	K	E	K	E	E	K	K	E	K	K	K	E	K	K	K	K	E	K	E
X1119457.41GA	4A	145.933	K	E	K	K	E	K	K	K	K	E	E	E	K	K	K	E	E	E	E	K	E	K	K	K	NA	E	E	K	K	E	K	E	E	K	K	E	K	K	K	E	K	K	K	K	E	K	E
X1083825.12AC	4A	145.933	K	E	K	K	E	K	K	K	K	E	E	E	K	K	K	E	E	E	E	K	E	K	K	K	E	E	E	K	K	E	K	E	E	K	K	E	K	K	K	E	K	K	K	K	E	K	E
wPt-2983	4A	149.179	K	E	K	K	E	K	K	K	K	E	E	E	K	K	K	E	E	E	E	K	E	K	K	K	E	E	E	K	K	E	K	E	E	K	K	E	K	K	K	E	K	K	K	K	E	K	E
wPt-2794	4A	149.179	K	E	NA	K	E	K	K	K	K	E	E	E	K	K	K	E	E	E	E	K	E	K	K	K	E	E	E	K	K	E	K	E	E	K	K	E	K	K	K	E	K	K	K	K	E	K	E
X1089214.14CT	4A	149.179	K	E	K	K	E	K	K	K	K	E	E	E	K	K	K	E	E	E	E	K	E	K	K	K	E	E	E	K	K	E	K	E	E	K	K	E	K	K	K	E	K	K	K	K	E	K	E
X1128460.23GA	4A	149.179	K	E	K	K	E	K	K	K	K	E	E	E	K	K	K	E	E	E	E	K	E	K	K	K	E	NA	E	K	K	E	K	E	E	K	K	E	NA	K	K	E	K	K	K	K	E	K	E
wPt-5003	4A	149.179	K	E	K	K	NA	K	NA	K	K	E	E	NA	K	K	K	E	E	NA	NA	K	E	K	K	K	E	E	E	K	K	E	K	E	E	K	K	E	K	K	K	E	K	K	K	K	E	K	E
wPt-6404	4A	149.179	K	E	K	K	E	K	K	K	K	E	E	E	K	K	K	E	E	E	E	K	E	K	K	K	E	E	E	K	K	E	K	E	E	K	K	E	K	K	K	E	K	K	K	K	E	K	E
wPt-8271	4A	149.179	K	E	K	K	E	K	K	K	K	E	E	E	K	K	K	E	E	E	E	K	E	K	K	K	E	E	E	K	K	E	K	E	E	K	K	E	K	K	K	E	K	K	K	K	E	K	E
wPt-3108	4A	149.179	K	E	K	K	E	K	K	K	K	E	E	E	K	K	K	E	E	E	E	K	E	K	K	K	E	E	E	K	K	E	K	E	E	K	K	E	K	K	K	E	K	K	K	K	E	K	E
wPt-9183	4A	149.179	K	E	K	K	E	K	K	K	K	E	E	E	K	K	K	E	E	E	E	K	E	K	K	K	E	E	E	K	K	E	K	E	E	K	K	E	K	K	K	E	K	K	K	K	E	K	E
wPt-6440	4A	149.179	K	E	K	K	E	K	K	K	K	E	E	E	K	K	K	E	E	E	E	K	E	K	K	K	E	E	E	K	K	E	K	E	E	K	K	E	K	K	K	E	K	K	K	K	E	K	E
wPt-2291	4A	149.179	K	E	K	K	E	K	K	K	K	E	E	E	K	K	K	E	E	E	E	K	E	K	K	K	E	E	E	K	K	E	K	E	E	K	K	E	K	K	K	E	K	K	K	K	E	K	E
wPt-8886	4A	149.179	K	E	K	K	E	K	K	K	K	E	E	E	K	K	K	E	E	E	E	K	E	K	K	K	E	E	E	K	K	E	K	E	E	K	K	E	K	K	K	E	K	K	K	K	E	K	E
wPt-3349	4A	149.179	K	E	K	K	E	K	K	K	K	E	E	E	K	K	K	E	E	E	E	K	E	K	K	K	E	E	E	K	K	E	K	E	E	K	K	E	K	NA	K	E	K	K	K	K	E	K	E
wPt-7821	4A	149.179	K	E	K	K	E	K	K	K	K	E	E	E	K	K	K	E	E	E	E	K	E	K	K	K	E	E	E	K	K	E	K	E	E	K	K	E	K	K	K	E	K	K	K	K	E	K	E
gwm0160	4A	149.179	K	E	K	K	E	K	K	K	K	E	E	E	K	K	K	E	E	E	E	K	E	K	K	K	E	E	E	K	K	E	K	E	E	K	K	E	K	K	K	E	K	K	K	K	E	K	E
X3020363.21AC	4A	149.179	K	E	K	K	E	K	K	K	K	E	E	E	K	K	K	E	E	E	E	K	E	K	K	K	E	E	E	K	K	E	K	E	E	K	K	E	K	K	K	E	K	K	K	K	E	K	E
X1004226.60TG	4A	149.179	K	E	K	K	E	K	K	K	K	E	NA	E	K	K	K	E	E	E	E	K	E	K	K	K	E	E	E	K	K	E	K	NA	E	K	K	E	NA	K	K	E	K	NA	K	K	E	K	E
X1682949.47TC	4A	149.179	K	E	K	K	E	K	K	NA	K	E	E	E	K	K	K	E	E	NA	E	K	E	NA	K	K	E	E	E	K	K	E	K	E	E	K	K	E	K	K	K	E	K	K	K	K	E	K	E
X3064447.68AT	4A	149.179	K	E	K	K	E	K	K	K	K	E	E	E	K	K	K	E	E	E	NA	K	E	K	K	K	E	E	E	K	K	E	K	E	E	K	K	E	K	K	K	E	K	K	K	K	E	K	E
X2260563.68AG	4A	149.179	K	E	K	K	E	K	K	K	NA	E	E	E	K	K	K	E	E	E	E	K	E	K	K	K	E	E	E	K	K	E	K	E	E	K	K	E	K	K	K	E	K	K	K	K	E	K	E
X2322376.13CT	4A	149.179	K	E	K	K	E	K	K	K	K	E	E	E	K	K	K	E	E	E	E	K	E	K	K	K	E	E	E	K	K	E	K	E	E	K	K	E	K	K	K	E	K	K	K	K	E	K	E
X2271080.5GC	4A	149.179	K	E	K	K	E	K	K	K	K	E	E	E	K	K	K	E	E	E	E	K	E	K	K	K	E	E	E	K	K	E	K	E	E	K	K	E	K	K	K	E	K	K	K	K	E	K	E
X1161818.37TC	4A	149.179	NA	E	K	K	E	K	K	K	NA	E	E	E	K	K	K	E	E	E	E	K	E	K	K	K	NA	E	E	K	K	E	K	E	E	K	K	E	K	K	K	NA	K	K	K	NA	E	NA	E
X985533.36AG	4A	149.179	K	E	K	K	E	K	K	K	K	E	E	E	K	K	K	E	E	E	E	K	E	K	K	K	E	E	E	K	K	E	K	E	E	K	K	E	K	K	K	E	K	NA	K	K	E	K	E
X1064305.16CT	4A	149.179	K	NA	K	K	E	K	K	K	K	E	E	E	K	K	K	E	NA	E	E	K	E	K	K	K	E	E	E	K	K	E	K	E	E	K	K	E	K	K	K	E	K	K	K	K	E	K	E
X1023789.30GA	4A	149.179	K	E	K	K	E	K	K	K	K	E	E	E	K	K	K	E	NA	E	E	K	E	K	K	K	E	E	E	K	K	E	K	E	E	K	K	E	K	K	K	E	K	K	K	K	E	K	E
X1005017.8TG	4A	149.179	K	E	K	K	E	K	K	K	K	E	E	E	K	K	K	E	E	E	E	K	E	K	K	K	E	E	E	K	K	E	K	E	E	K	K	E	K	K	K	E	K	K	K	K	E	K	E
X100002386.32CT	4A	149.179	K	E	K	K	NA	K	K	K	K	E	E	E	K	K	K	E	E	E	E	K	E	K	K	K	E	E	E	K	K	E	K	E	E	K	K	E	K	K	K	E	K	K	K	K	E	K	E
wPt-1362	4A	150.47	K	E	K	K	E	K	K	NA	NA	E	E	E	NA	NA	K	E	E	E	E	NA	E	K	NA	K	E	E	E	K	K	E	K	E	E	K	K	E	K	K	K	E	K	K	K	K	E	K	E
wPt-2084	4A	150.47	K	E	K	K	E	K	K	NA	K	E	E	E	K	K	K	E	E	E	E	K	NA	K	K	K	E	E	E	K	K	E	K	E	E	K	K	E	K	K	K	E	K	K	K	K	E	K	E
wPt-3795	4A	151.763	K	E	K	K	E	K	K	NA	NA	E	E	NA	K	NA	NA	E	E	E	E	K	E	K	K	K	E	E	E	K	K	NA	K	E	E	K	K	E	K	E	NA	E	K	K	K	K	E	NA	E
wPt-7807	4A	151.763	K	E	K	K	E	K	K	K	K	E	E	E	K	K	K	E	E	E	E	K	E	K	K	K	E	E	E	K	K	E	K	E	E	K	K	E	K	NA	K	E	K	K	K	K	E	K	E
X1125425.9AC	4A	157.498	K	E	K	K	E	K	K	K	K	E	E	NA	K	K	K	E	E	E	E	K	E	K	K	E	E	E	E	K	K	E	K	E	E	K	K	E	K	K	K	NA	K	K	K	K	NA	K	E
X1053664.59GA	4A	157.498	K	E	K	K	E	K	K	K	K	E	E	E	K	K	K	E	E	E	NA	K	E	K	K	E	E	E	E	K	K	E	K	E	E	K	K	E	K	K	K	E	K	K	K	K	E	K	E
X1267445.26GC	4A	157.498	K	E	K	K	E	K	K	K	K	E	E	K	K	K	K	E	E	E	E	K	E	K	K	E	E	E	E	K	K	E	NA	E	E	K	K	E	K	K	K	E	K	K	K	K	E	K	E
wPt-0610	4A	158.238	K	E	K	K	E	K	K	K	K	E	E	K	NA	K	K	E	E	E	E	K	E	K	K	E	E	E	K	K	K	E	K	E	E	K	K	E	K	K	K	E	K	K	K	K	E	K	E
X100005958.28GA	4A	158.238	NA	E	K	K	E	K	K	K	K	E	E	K	K	K	K	E	E	E	E	K	E	K	K	E	E	E	K	K	K	E	K	E	E	K	K	E	K	K	K	E	K	NA	K	K	E	K	E
X100004354.25GC	4A	158.238	K	E	K	K	E	K	K	K	K	E	E	K	K	K	K	K	E	E	E	K	E	K	K	E	E	E	K	K	K	E	K	E	E	K	K	E	K	K	K	E	K	K	K	K	E	K	E
X1133538.28CT	4A	158.238	K	E	K	K	E	K	K	K	K	E	E	K	K	K	K	E	E	K	E	K	E	K	K	E	E	E	K	K	K	E	K	E	E	K	K	E	K	K	K	E	K	K	K	K	E	K	E
X1035556.7GA	4A	158.238	K	E	K	K	E	K	K	K	K	E	E	K	K	K	K	E	E	E	E	K	E	K	K	E	E	E	K	K	K	E	K	E	E	K	K	E	K	K	K	E	K	K	K	K	E	K	E
wPt-9418	4A	163.418	K	E	K	K	E	K	E	K	K	K	E	K	K	K	K	E	E	E	E	K	E	K	K	E	E	E	K	K	K	E	K	E	E	K	E	E	K	K	K	E	K	K	K	K	E	K	E
wPt-4424	4A	163.418	K	E	K	K	E	K	E	K	K	K	E	K	K	K	K	E	E	E	E	K	E	K	K	E	E	E	K	K	K	E	K	E	E	K	E	E	K	K	K	E	K	K	K	K	E	K	E
X2277160.43CG	4A	163.418	K	E	K	K	E	K	E	K	K	K	E	K	K	K	K	E	E	E	E	K	E	K	K	E	E	E	K	K	K	E	K	E	E	K	E	E	K	K	K	E	K	K	K	K	NA	K	E
X1229295.50AG	4A	163.418	K	E	K	K	E	K	E	K	K	K	E	K	K	K	K	E	E	E	E	K	E	K	K	E	E	E	K	K	K	E	K	E	E	K	E	E	K	K	K	E	K	K	K	K	E	K	E
X1197978.27GT	4A	163.418	K	E	K	K	E	K	E	K	K	K	E	K	K	K	K	E	E	E	E	K	E	K	K	E	E	E	NA	K	K	E	K	E	E	K	E	E	K	K	K	E	K	K	K	K	E	K	E
X1166616.33GA	4A	163.418	K	E	K	K	E	K	E	K	K	K	E	K	K	K	K	E	NA	E	E	K	E	NA	K	E	E	E	K	K	K	E	K	E	E	K	E	E	K	K	K	E	K	K	NA	NA	E	K	NA
barc0052	4A	166.001	K	E	K	K	E	E	E	K	K	K	E	K	K	K	K	E	E	E	E	K	E	K	K	E	E	E	K	K	K	E	K	E	E	K	E	K	K	K	K	E	K	K	K	K	K	K	E
X995839.22CT	4A	166.001	K	E	K	K	E	E	E	K	K	K	E	K	K	K	K	E	E	E	E	K	E	K	K	NA	E	E	K	K	K	E	K	E	E	K	E	K	K	K	K	E	K	K	K	K	K	K	E
wPt-4064	4A	166.646	K	E	K	K	E	E	E	K	K	K	E	K	K	K	K	E	E	E	E	K	E	K	K	E	E	E	K	K	K	E	K	E	E	K	E	K	K	K	K	E	K	K	K	K	K	K	E
X1201900.34GA	4A	166.646	K	E	NA	K	E	E	E	K	K	K	E	K	K	K	K	NA	E	E	E	K	E	K	K	NA	E	E	K	K	K	NA	K	E	E	K	E	K	K	K	K	NA	K	K	K	K	K	K	E
X1095122.33TC	4A	166.646	K	E	K	K	E	E	E	K	K	K	E	K	NA	K	K	E	E	E	E	K	E	K	K	E	E	E	K	K	K	E	K	E	E	K	E	K	K	K	K	K	K	K	K	K	K	K	E
wPt-5172	4A	166.646	K	E	K	K	E	E	E	K	K	K	E	K	K	K	K	E	E	E	E	K	E	K	K	E	E	E	K	K	K	E	K	E	E	K	E	K	K	K	K	E	K	K	K	K	K	K	E
barc0103	4A	166.646	K	E	K	K	E	E	E	K	K	K	E	K	K	K	K	E	E	E	E	K	E	K	K	E	E	E	K	K	K	E	K	E	E	K	E	K	K	K	K	E	K	K	K	K	K	K	E
X1058713.67TC	4A	166.646	K	E	K	K	E	E	E	K	K	K	E	K	K	K	K	E	E	E	E	K	E	K	K	E	E	E	K	K	NA	E	K	E	E	K	E	K	K	K	K	E	K	K	K	K	K	K	E
X1162186.59AG	4A	166.646	K	E	K	K	E	E	E	K	K	K	E	K	K	K	K	E	E	E	E	K	E	K	K	E	E	E	NA	K	K	E	K	E	E	K	E	K	K	K	K	E	K	K	K	K	K	K	E
X1072893.25TC	4A	166.646	K	E	K	K	E	E	E	K	K	K	E	K	K	K	K	E	E	E	E	K	E	K	K	E	NA	E	K	K	K	E	K	E	E	K	NA	K	K	K	K	E	K	K	K	K	K	K	E
X982497.25AC	4A	166.646	K	E	K	K	E	E	E	K	K	K	E	K	K	K	K	E	E	E	E	K	E	K	K	E	E	E	K	K	K	E	K	E	E	K	E	K	K	K	K	E	K	K	K	K	K	K	E
X2264325.44GA	4A	166.646	K	E	K	K	E	E	E	K	K	K	E	K	K	K	K	E	E	E	E	K	E	K	K	E	E	E	K	K	K	E	K	E	E	K	E	K	K	K	K	E	K	K	K	K	K	K	E
X992985.54CG	4A	166.646	K	E	K	K	E	E	E	K	K	K	E	K	K	K	K	E	E	E	E	K	E	K	K	E	E	E	K	K	K	E	K	E	E	K	E	K	K	K	K	E	K	K	K	K	K	K	E
wpt-B	4A	167.291	K	E	K	K	E	E	E	K	K	E	E	K	K	NA	K	E	E	E	E	K	E	K	K	E	E	E	K	K	K	E	K	E	E	K	E	K	K	K	K	E	K	K	K	K	K	K	E
wPt-5354	4A	167.291	K	E	K	K	E	E	E	K	K	E	E	K	K	NA	K	E	E	E	E	K	E	NA	K	E	E	E	K	K	K	E	K	E	E	K	E	K	K	K	K	E	K	K	K	K	K	K	E
wPt-2533	4A	167.291	K	E	K	K	E	E	E	K	K	NA	E	K	K	K	K	E	E	E	E	K	E	K	K	E	E	E	K	K	K	E	K	E	E	K	E	K	K	K	K	E	K	K	K	K	K	K	E
wPt-8091	4A	167.291	K	E	K	K	E	E	E	K	K	NA	E	K	K	K	K	E	E	E	E	K	E	K	K	E	E	E	K	K	K	E	K	E	E	K	E	K	K	K	K	E	K	K	K	K	K	K	E
wPt-0032	4A	167.291	K	E	K	K	E	E	E	K	K	NA	E	K	K	K	K	E	E	E	E	K	E	K	K	E	E	E	K	K	K	E	K	E	E	K	E	K	K	K	K	E	K	K	K	K	K	K	E
wPt-4680	4A	167.291	K	E	K	K	E	E	E	K	K	NA	E	K	K	K	K	E	E	E	E	K	E	K	K	E	E	E	K	K	K	E	K	E	E	K	E	K	K	K	K	E	K	K	K	K	K	K	E
X1088004.49CA	4A	167.936	K	E	K	K	E	E	E	K	K	K	E	K	K	K	K	E	E	E	E	K	E	K	K	E	E	E	K	K	K	E	K	E	E	K	E	K	K	K	K	E	K	K	K	K	K	K	E
wPt-9675	4A	168.581	K	E	K	K	E	E	NA	K	K	K	E	K	K	K	K	E	E	E	E	K	E	K	K	E	E	E	K	K	K	E	K	E	E	K	E	K	K	K	K	E	K	K	K	K	K	K	E
wPt-1961	4A	168.581	K	E	K	K	E	E	E	K	K	K	E	K	K	NA	K	E	E	E	E	K	E	K	K	E	E	E	K	K	K	E	K	E	E	K	E	K	K	K	K	E	K	K	K	K	K	K	E
X1110384.61AG	4A	168.581	K	E	K	K	E	NA	E	K	K	K	E	K	K	K	K	E	E	E	E	K	E	K	K	E	E	E	K	K	K	E	K	E	E	K	E	K	K	K	K	E	K	K	K	K	K	K	E
wPt-2951	4A	169.872	K	E	K	K	E	E	E	K	K	K	E	K	K	K	K	E	E	E	E	K	E	K	K	E	E	E	K	K	K	E	K	E	E	K	E	K	K	K	K	E	K	K	K	K	K	K	E
wPt-0150	4A	169.872	NA	E	K	K	E	E	E	K	K	K	E	K	K	K	K	NA	E	E	E	K	E	K	K	E	E	E	K	K	K	E	K	E	E	K	E	K	K	K	K	E	K	K	K	K	K	K	E
X1065922.43GA	4D	0	K	K	K	K	E	K	E	K	E	K	K	E	E	K	K	K	K	K	E	K	K	E	E	E	E	K	K	E	E	E	E	E	E	K	E	K	K	K	E	K	E	NA	K	K	E	NA	E
X2256312.30GA	4D	8.01551	K	K	K	K	E	K	E	K	E	K	K	K	K	K	K	K	K	K	K	E	K	E	E	E	E	E	K	E	E	E	K	E	E	E	E	K	K	E	E	E	E	E	K	K	E	E	E
X1012563.56TC	4D	8.01551	K	K	K	K	E	K	E	K	E	K	K	K	K	K	K	K	K	K	K	E	K	K	K	E	E	E	K	E	E	E	K	E	E	E	E	K	K	E	E	E	E	E	K	K	E	E	E
X1022538.41CT	4D	14.6923	K	K	E	K	E	K	E	K	E	K	K	K	K	K	K	K	E	K	K	E	K	K	K	K	E	E	K	E	E	E	K	E	K	E	E	K	K	E	K	E	E	E	K	K	K	E	E
X3026843.6CG	4D	33.901	K	E	E	K	K	NA	K	K	E	K	K	K	K	K	K	E	E	K	K	E	K	E	K	K	K	E	K	E	E	E	K	K	K	E	E	K	K	E	K	E	E	E	K	NA	K	E	E
X1173173.5CT	4D	33.901	K	E	E	K	K	E	K	K	E	K	K	K	K	K	K	E	E	E	K	E	K	E	K	K	K	E	K	E	E	E	K	K	K	E	E	K	K	E	K	NA	E	NA	K	E	K	E	E
X1002667.26GA	4D	33.901	K	E	E	K	K	E	K	K	E	K	K	K	K	K	K	E	E	E	K	E	K	E	K	K	K	E	K	E	E	E	K	K	K	E	E	K	K	E	K	E	E	E	K	E	K	E	E
X1004846.11TC	4D	35.2039	K	E	E	K	K	E	K	K	E	K	K	K	K	K	K	E	E	E	K	E	K	E	K	K	K	E	K	E	E	E	K	K	K	E	E	K	K	E	K	E	E	E	K	E	NA	E	E
X1161775.44GA	4D	37.7844	K	E	E	K	K	E	K	K	E	K	K	NA	K	K	K	E	E	E	K	E	K	E	K	K	K	K	K	E	E	E	K	K	K	E	E	K	K	E	K	E	E	K	K	E	K	E	E
wmc0457	4D	37.7844	K	E	E	K	K	E	K	K	E	K	K	K	K	K	K	K	E	E	K	E	K	E	K	K	K	K	K	E	E	E	K	K	K	E	E	K	K	E	K	E	E	K	K	E	K	E	E
X3026949.18AG	4D	38.4175	K	E	E	K	K	E	K	K	E	K	K	K	E	K	K	K	E	E	K	E	K	E	K	K	K	K	K	E	E	E	K	K	K	E	E	K	K	E	K	E	E	K	K	E	K	NA	E
wPt-0431	4D	40.3533	NA	E	E	K	K	E	K	K	E	K	K	K	K	K	K	K	E	E	K	E	K	E	K	K	K	K	K	E	E	E	K	K	K	E	E	K	K	E	K	E	E	K	K	E	K	E	E
wPt-5809	4D	40.3533	NA	E	E	K	K	E	K	K	E	K	K	NA	K	NA	K	K	E	E	K	E	K	E	K	K	K	K	K	E	E	E	K	K	K	E	E	K	K	E	K	E	E	K	K	E	K	E	E
wPt-6048	5A	0	K	K	E	E	E	K	K	E	E	E	K	K	K	E	K	K	E	K	E	K	K	E	E	K	E	E	E	K	K	K	E	K	K	E	E	K	K	E	K	E	E	K	E	E	E	K	E
wPt-5796	5A	0	K	K	E	E	E	K	K	E	E	E	K	K	K	E	K	K	E	K	E	K	K	E	E	K	E	E	E	K	K	K	E	K	K	E	E	K	K	E	K	E	E	K	E	E	E	K	E
X1050133.53CT	5A	0	K	K	E	E	E	K	K	E	E	E	K	K	K	E	K	K	E	K	E	K	K	E	E	K	E	E	E	K	K	K	E	K	K	E	E	K	K	E	K	E	E	K	E	E	E	K	E
X1215677.23CG	5A	0.645197	K	K	E	E	E	K	K	E	E	E	K	K	K	E	K	K	E	K	E	K	K	E	E	K	E	E	E	K	K	K	E	K	K	E	E	K	K	E	K	E	E	K	NA	NA	E	K	E
X977592.54CA	5A	0.645197	K	K	E	E	E	K	K	E	E	E	K	K	K	E	K	K	E	K	E	K	K	E	E	K	E	E	E	K	K	K	E	K	K	E	E	K	K	E	K	K	E	K	E	E	E	K	E
X1166130.15CT	5A	0.645197	K	K	E	E	E	K	K	E	NA	E	K	K	K	E	K	K	E	K	E	K	K	E	E	K	E	E	E	K	K	K	E	K	K	E	E	K	K	E	K	NA	E	K	E	E	E	K	NA
X1068453.7CT	5A	16.6429	K	K	E	K	E	K	K	E	E	K	K	E	E	E	K	K	E	K	E	K	NA	K	E	K	E	E	E	K	K	K	E	K	K	NA	E	K	K	E	K	E	E	K	E	E	E	E	E
X1251629.5CG	5A	16.6429	K	K	E	K	E	K	K	E	E	K	K	E	E	E	K	K	E	K	E	K	NA	K	E	K	E	E	E	NA	NA	K	E	K	K	E	E	K	K	E	K	E	E	K	E	E	E	E	E
X2274365.22CT	5A	16.6429	NA	K	E	K	E	K	K	E	E	K	K	E	E	E	K	K	E	NA	E	K	K	K	NA	K	E	E	E	K	NA	K	E	K	K	E	E	K	K	E	K	NA	E	K	E	E	E	E	E
X1204378.11GC	5A	16.6429	K	K	E	K	E	K	K	E	E	K	K	E	E	E	K	K	E	K	E	K	K	K	E	K	E	E	E	K	K	K	E	K	K	E	E	K	K	E	K	E	E	K	E	E	E	E	E
X1017329.63CA	5A	20.5215	K	K	E	K	E	K	K	E	E	K	K	E	E	E	K	K	K	K	E	K	K	K	E	K	K	E	E	K	K	K	E	K	K	E	E	K	K	E	K	E	E	K	E	E	E	E	E
X1127124.34AG	5A	20.7354	K	K	E	K	E	K	K	E	E	K	K	E	E	E	K	K	K	K	E	NA	K	K	E	NA	E	E	NA	K	K	K	E	K	K	NA	E	NA	K	NA	K	E	E	K	NA	E	E	E	E
X1097099.27CT	5A	22.5698	K	K	E	K	E	K	K	E	NA	K	K	E	NA	E	K	K	K	K	E	K	K	K	E	K	K	E	NA	K	K	K	E	K	K	E	E	K	K	E	K	E	E	K	E	E	NA	E	E
X1250818.23TG	5A	22.5698	K	K	E	K	E	K	K	E	E	K	K	E	E	E	K	K	K	K	E	K	K	K	E	K	K	E	E	K	K	K	E	K	K	E	E	K	K	E	K	E	E	K	E	E	E	E	E
X985104.53GA	5A	22.5698	K	K	E	K	E	K	K	E	E	K	K	E	E	E	K	K	K	K	E	K	K	K	E	K	K	E	NA	K	K	K	E	K	K	E	E	K	K	E	K	E	E	K	E	E	NA	E	E
X1092378.56GA	5A	22.5698	K	K	E	K	E	K	K	E	E	K	K	E	E	E	K	K	K	NA	E	K	K	K	E	K	K	E	E	K	K	K	E	K	K	E	E	K	K	NA	K	E	E	K	E	E	E	E	E
X1166007.6GA	5A	22.5698	K	K	E	K	E	K	K	E	E	K	K	E	E	E	K	K	K	K	E	K	K	K	E	K	K	E	E	K	K	K	E	K	K	E	E	K	K	E	K	E	E	K	E	E	E	E	E
wPt-9887	5A	23.262	K	K	E	K	E	K	K	E	E	K	K	E	E	E	K	K	K	K	E	K	K	NA	E	K	K	E	E	K	K	K	K	K	K	E	E	K	K	E	K	E	E	K	E	E	E	E	E
X1094095.15CT	5A	35.7957	K	K	E	K	E	K	K	E	E	K	K	E	E	E	K	K	K	K	K	K	K	K	K	K	K	E	E	K	K	K	K	K	E	E	E	K	K	E	E	E	E	K	E	K	E	E	K
X1241576.36AG	5A	35.7957	K	K	E	K	E	K	K	E	E	K	K	E	E	E	K	K	K	K	K	K	K	K	K	K	K	E	E	K	K	K	K	K	E	E	E	K	K	E	E	E	NA	K	E	K	E	E	K
X1141883.26GT	5A	35.7957	K	K	E	K	E	K	K	NA	E	K	NA	E	NA	E	K	K	K	K	K	NA	K	K	K	K	K	E	E	K	K	K	K	K	NA	E	E	K	K	E	E	E	E	K	E	K	E	E	K
X1074817.11AG	5A	35.7957	K	K	E	K	E	K	NA	E	E	K	K	E	E	E	K	K	K	K	K	NA	K	K	K	K	K	E	E	K	K	K	K	K	NA	NA	E	K	K	E	E	E	E	K	E	K	E	E	K
X1127177.13AG	5A	35.7957	K	K	E	NA	E	K	K	E	E	K	K	E	E	E	K	K	K	K	K	NA	NA	NA	NA	K	K	E	E	NA	NA	K	K	K	E	E	E	K	K	E	E	E	E	K	E	K	E	E	K
X3064861.20GA	5A	36.4428	K	K	E	K	E	K	K	E	E	K	K	E	E	E	K	K	K	K	K	K	K	K	K	K	K	E	E	K	K	K	K	K	E	E	E	K	K	E	E	E	E	K	E	K	E	E	K
X1207181.8AG	5A	36.4428	K	K	E	NA	E	K	K	E	E	K	K	E	E	E	K	K	K	K	K	K	K	K	K	K	K	E	E	K	K	K	K	K	E	E	E	K	K	E	E	E	E	K	E	K	NA	E	K
X995424.31TC	5A	37.7354	K	K	E	K	E	E	K	E	E	K	K	E	E	E	K	K	K	K	K	K	K	K	K	K	K	E	E	K	K	K	K	K	E	E	E	K	K	E	E	K	E	K	E	K	NA	E	K
X1052827.30GC	5A	37.7354	K	K	E	K	E	E	K	E	E	K	K	E	E	E	K	K	K	K	K	K	K	K	K	K	K	E	E	K	K	K	K	K	E	E	E	K	K	E	E	K	E	K	E	K	E	E	K
X3064380.30CT	5A	37.7354	K	K	E	K	E	E	K	E	E	K	K	E	E	E	K	K	K	K	K	K	K	K	K	K	NA	E	E	K	K	K	K	K	E	E	E	K	K	E	E	K	E	K	NA	K	E	E	K
X1063095.12TC	5A	45.3873	K	K	E	K	E	K	K	E	E	K	K	E	E	E	K	K	K	E	E	K	K	K	K	K	K	E	E	K	K	K	K	K	E	E	E	K	K	E	E	K	E	K	E	K	E	E	K
X1129034.8TC	5A	45.6156	K	K	E	K	E	K	K	E	E	K	K	E	E	E	K	K	K	E	K	K	K	K	K	K	K	E	E	K	K	K	K	K	E	E	E	NA	K	E	NA	K	E	K	E	K	NA	E	K
X1142058.29CT	5A	53.9382	K	K	NA	K	E	K	K	E	E	K	K	E	E	E	K	K	K	E	K	K	K	K	K	K	K	E	E	K	K	K	K	K	E	E	E	E	E	E	E	K	E	K	E	K	E	E	K
X1207411.45GA	5A	53.9382	K	K	E	K	E	K	K	E	E	K	K	E	E	E	K	K	K	E	K	K	K	K	K	K	K	E	E	K	K	K	K	K	E	NA	NA	E	E	E	E	K	E	K	E	NA	E	E	K
wPt-0605	5A	53.9382	K	K	E	K	E	K	K	E	E	K	K	E	E	E	K	K	K	E	K	K	K	K	K	K	K	E	E	K	K	K	K	K	E	E	E	E	E	E	E	K	E	K	E	K	E	E	K
X985829.24GA	5A	53.9382	K	K	E	K	E	K	K	E	E	K	K	E	E	E	K	K	K	E	K	K	K	K	K	K	K	E	E	K	K	K	K	K	E	E	E	E	E	E	E	K	E	K	E	K	E	E	K
X1125305.48AC	5A	54.736	K	K	E	K	E	K	K	E	E	K	K	E	E	E	K	K	K	E	K	K	K	K	K	K	K	E	NA	K	K	K	K	K	NA	E	E	E	E	E	E	K	E	K	E	K	E	E	K
gwm0304	5A	54.736	K	K	E	K	E	K	K	E	E	K	K	E	E	E	K	K	K	E	K	K	K	K	K	K	K	E	E	K	K	K	K	K	E	E	E	E	E	E	E	K	E	K	E	K	E	E	K
X1080739.44AT	5A	62.5947	K	K	E	K	E	K	NA	E	K	K	K	E	E	E	K	K	E	K	K	K	K	K	K	K	K	E	K	K	K	K	K	K	K	E	E	E	E	E	E	K	E	K	E	K	E	E	K
X1703104.27TC	5A	62.5947	K	K	E	K	E	K	K	E	K	K	K	E	E	E	K	K	E	K	K	K	K	K	K	K	K	E	K	K	K	K	K	K	K	E	E	E	E	E	E	K	E	NA	E	K	E	E	K
X2257379.28GA	5A	62.5947	K	K	E	K	E	K	K	E	K	K	K	E	E	E	K	K	E	K	K	K	K	K	K	K	K	E	K	K	K	K	K	K	K	E	E	E	E	E	E	K	E	K	E	K	E	E	K
X3026293.8CT	5A	62.5947	K	K	E	NA	E	K	K	E	K	K	K	E	E	E	K	K	E	K	K	K	K	K	K	K	K	E	K	K	K	K	NA	K	K	E	E	E	E	E	E	K	E	K	E	K	E	E	K
X995925.61TC	5A	62.5947	K	K	E	K	E	K	K	E	K	K	K	E	E	E	K	K	E	K	K	K	NA	K	K	K	K	E	K	K	K	K	K	NA	K	E	E	E	E	E	E	K	E	K	E	K	E	E	K
X2261790.50AG	5A	62.5947	K	K	E	K	E	K	K	NA	K	K	K	NA	E	E	K	K	E	K	K	K	NA	K	K	K	K	E	NA	K	K	K	K	K	K	E	E	NA	E	E	E	K	E	K	E	K	E	E	K
wPt-7769	5A	62.5947	K	K	E	K	E	K	K	E	NA	K	K	E	E	E	K	K	E	NA	NA	NA	K	K	K	K	K	E	NA	K	NA	K	K	K	K	E	E	E	E	E	E	K	E	K	E	K	E	E	K
X1147439.64AG	5A	67.088	K	K	E	K	E	K	K	E	K	K	K	E	E	E	K	K	NA	NA	NA	K	K	K	NA	K	K	E	K	K	K	K	K	K	K	E	E	E	E	E	E	K	E	E	E	K	E	E	K
X1162596.5CG	5A	67.1967	K	K	E	K	E	K	K	E	K	K	K	E	E	E	K	K	E	K	K	K	K	K	E	K	K	E	K	E	K	K	K	K	K	E	E	E	E	E	E	K	E	E	E	K	E	E	K
X990542.52AG	5A	67.1967	K	K	E	K	E	K	K	E	K	K	K	E	E	E	K	K	E	K	K	K	K	K	E	K	K	E	K	E	K	K	K	K	K	E	E	E	E	E	E	K	E	E	E	K	E	E	K
X2277536.9GC	5A	67.1967	K	K	E	K	E	K	K	E	NA	K	K	E	E	E	K	K	E	K	K	K	K	K	E	K	K	E	NA	E	K	NA	K	K	K	E	E	E	E	E	E	K	NA	E	E	K	E	E	K
X1128988.18AG	5A	67.1967	K	K	E	K	E	K	NA	NA	K	K	K	E	E	E	K	K	NA	K	K	K	K	K	E	K	K	E	K	E	K	K	K	K	K	E	E	E	E	E	E	K	E	E	E	K	E	E	NA
gwm0156-5A	5A	67.1967	K	K	E	K	E	K	K	E	K	K	K	E	E	E	K	K	E	K	K	K	K	K	E	K	K	E	K	E	K	K	K	K	K	E	E	E	E	E	E	K	E	E	E	K	E	E	K
X1095132.14TC	5A	68.0362	K	K	E	K	E	K	K	E	K	K	K	E	E	E	K	K	E	K	K	K	K	K	E	K	K	E	K	E	K	K	K	K	K	E	E	E	E	E	E	K	E	E	E	K	E	E	NA
X1200982.30CG	5A	68.0362	K	K	E	K	E	K	K	E	K	K	K	E	E	E	K	K	E	K	K	K	K	K	E	K	K	E	K	E	K	K	K	K	K	E	E	E	E	E	E	K	E	E	E	K	E	NA	K
X1093938.42TG	5A	68.0362	K	K	E	K	E	K	K	E	K	K	K	E	E	E	K	K	E	K	NA	K	K	K	E	K	K	E	K	E	K	K	K	K	K	E	E	E	NA	E	E	K	E	E	E	K	E	E	K
X100002253.54TG	5A	70.3987	K	K	E	K	E	K	K	E	K	K	K	E	E	E	K	K	E	K	K	K	K	K	E	K	K	E	K	E	K	K	K	K	K	E	E	E	E	E	E	K	E	E	E	K	E	E	K
X1078002.14CT	5A	70.3987	K	K	E	K	E	K	K	E	K	K	K	E	E	E	K	K	E	K	K	K	K	K	E	K	K	E	K	E	K	K	K	K	K	E	E	E	E	E	E	K	E	E	E	K	E	E	K
X1089640.27GA	5A	70.3987	K	K	E	K	E	K	K	E	K	K	K	E	E	E	K	K	E	K	K	K	K	K	E	K	K	E	K	E	K	K	K	K	K	E	E	E	E	E	E	K	E	E	E	K	E	E	K
X1151219.23GC	5A	70.3987	K	K	E	K	E	K	K	E	K	K	K	E	E	E	K	K	E	K	K	K	K	K	E	K	K	E	K	E	K	K	K	K	K	E	E	E	E	E	E	K	E	E	E	K	E	E	K
X1091317.58AG	5A	70.524	K	K	E	K	E	K	K	E	NA	K	K	E	E	E	NA	K	E	K	K	K	K	K	E	K	K	E	K	E	K	K	K	K	K	E	E	E	E	E	E	K	E	E	E	K	E	E	K
X1096787.40CT	5A	72.5	K	K	E	K	E	K	K	E	K	K	K	E	E	E	K	K	E	K	K	K	K	K	E	K	NA	E	K	E	K	K	K	K	K	E	E	E	E	E	E	K	E	E	E	K	E	E	K
X1207114.6CT	5A	72.5	K	K	E	K	E	K	K	E	K	K	K	E	E	E	K	K	E	K	K	K	K	K	E	K	K	E	K	E	K	K	K	K	K	E	E	E	E	E	E	K	E	E	E	K	E	E	K
X988523.39CT	5A	72.5	K	K	E	K	E	K	K	E	K	K	K	E	E	E	K	K	E	K	K	K	K	K	E	K	K	E	K	E	K	K	K	K	K	E	E	E	E	E	E	K	E	NA	E	K	E	NA	K
X994629.14TG	5A	72.5	K	K	E	K	E	K	K	E	K	K	K	E	E	E	K	K	E	K	K	K	K	K	E	K	K	E	K	E	K	K	K	K	K	E	E	E	E	E	E	K	E	E	E	K	E	E	K
X977475.62AC	5A	72.5	K	K	E	K	E	K	K	E	K	K	K	E	E	E	K	K	E	K	K	K	K	K	E	K	K	E	K	E	K	K	K	K	K	E	E	E	E	E	E	K	E	E	E	K	E	E	K
X2264240.53TG	5A	72.5	K	K	E	K	E	K	K	E	K	K	K	E	E	E	K	K	E	K	K	K	K	K	E	K	K	E	K	E	K	K	K	K	K	E	E	E	E	E	E	K	E	E	E	K	E	E	K
X1252647.24TC	5A	72.5	K	K	E	K	E	K	K	E	K	K	K	E	E	E	K	K	E	K	K	K	K	NA	E	K	K	E	K	E	K	NA	NA	K	K	E	E	E	E	E	E	K	E	E	E	K	NA	E	K
X2262149.19CA	5A	72.5	K	K	E	K	E	NA	K	E	K	K	K	E	E	E	K	K	E	K	K	K	K	NA	NA	K	K	E	K	E	K	K	K	K	K	E	NA	E	E	E	E	K	NA	E	E	K	E	E	K
X1178475.31CT	5A	74.4365	K	K	E	K	E	K	K	E	K	K	K	E	E	E	K	K	E	K	K	K	K	K	E	K	K	E	K	E	K	K	NA	K	K	E	E	E	E	E	E	K	E	E	E	K	E	E	K
X987973.8TC	5A	74.4365	K	K	E	K	E	NA	K	NA	K	K	K	E	NA	E	K	K	E	K	K	K	K	K	NA	K	NA	E	K	E	NA	K	K	K	K	E	E	E	NA	E	E	K	E	E	E	K	E	E	NA
X1097973.23TC	5A	77.6597	K	NA	E	K	E	K	K	E	K	K	K	E	E	E	K	K	E	NA	K	K	K	K	E	K	K	E	K	E	K	K	K	K	K	E	E	E	E	E	E	K	E	E	E	K	E	E	K
X978326.6GA	5A	79.5954	K	K	E	K	E	K	K	E	K	K	K	E	E	E	K	K	E	K	K	K	K	K	E	K	K	E	NA	E	K	K	K	K	K	E	E	E	NA	E	E	K	E	E	E	K	E	E	K
X2246034.43AG	5A	79.5954	NA	K	E	K	E	K	K	E	K	K	K	E	E	E	K	K	E	K	K	K	K	K	E	K	K	E	K	E	K	K	K	K	K	E	E	E	E	E	E	K	E	E	E	K	E	E	K
X1045481.24CT	5A	79.5954	K	K	E	K	E	K	K	E	K	K	K	E	NA	E	K	K	E	K	K	K	K	K	E	K	K	E	K	E	K	K	K	K	K	E	E	E	E	E	NA	K	E	E	E	K	E	E	K
X991978.40CT	5A	79.5954	K	K	E	K	E	K	K	E	K	K	K	E	E	E	K	NA	E	K	K	K	K	K	E	K	K	E	K	E	K	NA	K	K	K	NA	E	E	E	E	E	K	E	E	E	K	E	E	K
[truncated: 1,515 more rows]
[truncated: 67 more columns]
