# Supplementary material for: Mapping of novel salt tolerance QTL in an Excalibur × Kukri doubled haploid wheat population
Source: Theor Appl Genet. 2018 Jul 30;131(10):2179–96. doi: 10.1007/s00122-018-3146-y (PMC6154029; doi:10.1007/s00122-018-3146-y)
Supplement: Supplementary file 5 — Supplementary material 5 (XLSX 25 kb) [file 122_2018_3146_MOESM5_ESM.xlsx]

## Sheet: QG(1-5).asl-7A
Marker sequences within the interval of QG(1-5).asl-7A
Marker name	cM	Sequences
X1151221.47TA	101.297	TGCAGAGGCCGCGGCGACCGAGGCGGGAGGGGAGGGGAGGGGAGCCATGGAGATCGGGGGGCAGCACCC
X1119212.60AC	101.297	TGCAGCTTGGGGAAAGGGGAAAGCAAAGGTAAAACCCTACTGCGACGCGAGGCTACCGCCACGCCGAGA
X1091951.54AG	101.297	TGCAGTAATTATTGTTACATTGAAATAGTACGCTGAATGAATGTCCATCTCAGTAGTTATGATTTGCCA
X1073246.21CA	101.297	TGCAGTCTGCACTCGTAGCAACGGGCAAACTCCAACGAAAGAAATGGGCTAGGAAGGTCACGTCACCGA
X100036274.13TC	101.297	TGCAGGAAGTCGCTGACGTTCACCAGCAGCGCCCCTGGCATCGCCGAGATCGGAAGAGCGGTTCAGCAG
X1177435.40GA	111.673	TGCAGGAAGCTTTTCCCGCCGCTTGACCCCTTGTCTCTCTGCATACATGCATGCATGCTGTTGCTGCGT
X2279012.58AC	112.331	TGCAGCTGAGATACTCGATCTGGTTGCCTCCGTTATAACTGGGGCGATAAGGACGCGGACCCGAGATCG
X1104942.44TC	112.331	TGCAGTGATCCTCTTTTTAATCAACAGTACACATATTACAATGATGAAGGACTTAAAAAATAAATCCAC
X1049178.57GA	116.872	TGCAGTAGAAAATGCGGCGGAATCCCCGTCCTACCCTCCCCAAACTCCCTATGTACAGCGTCCATGCAG
X997641.23AG	121.4	TGCAGCCGAACACCATGTCGGTGAAGACCCTGTTCCCCAAACCGAACGCTTCGGTGGCGAGGTAGCCGA
X1211761.45GA	121.4	TGCAGACCCTCTCGGTCGTCATGGACATCTCCAGCGAGCTCGTCTGGGTGCAGTGCGGGCCCGAGATCG
X1112611.52TC	121.4	TGCAGGTGCAAGGCACGAAAAATGTGGAGGAGAGAGCGTCTGATTCATTCCTTGATGCTTCTCTTTGGT

## Sheet: QNa.asl-7A
Marker sequences within the interval of QNa.asl-7A
Marker name	cM	Sequences
X1701252.13CT	70.1289	TGCAGTCGCTGCCCCGATGCAGCCGTAAGGAGACGCCAGACTCGCTGATCGGAAGGAGCGGCGAATACA
X2259311.64TC	73.3591	TGCAGGGAGCGCTCCTAAGGATATTGCCCTATCCCTTTTTCTGCTAGTTTCGAGGAAGAATTTGTCAGT
X990374.62TC	73.3591	TGCAGGTACAAATACTGTATGCATGGTAACATGGTTATGTGATCAATGTTTTACAAAGACTTTGCATTT
X1242454.55CT	73.3591	TGCAGTCGGAGGATAACCACAGCCGCCGCCGCCGCCACCGCCGTGGTAGCTATAGCCACCAGCACCAGC
X1063507.66TC	73.3591	TGCAGGTACTACCGAAGGAAGCAAAGCAACCTATTTATAGCCTCAGAGAAGACTGAGAAAAGCACATAA
X1062849.49TC	73.3591	TGCAGCTTCAAGCGTACGCGACGCTACTTCCATCAATCCGATGCAACCGTATAGTTTGATCTCGCCGAG
X998404.27TC	73.3591	TGCAGCTGGTGGCGCTGGTGGCACGAATAATGTTAATGGTGCTAATGGTGGCGCTGGTGGCACGAACAA
X1285725.11TA	73.3591	TGCAGGCCGACTCGGCGAAGAGGTCCACCACAGCCGCACGGCTAGGTTGGCGCTGCTGAGCGGAGCGGA
X1034124.38GC	73.994	TGCAGAGCAGATTCCACTCGCTACAGTGTCATCCTGTTGTGTTTTCTGTTCATTGCGTTCAAATGGGCC
X1008941.12TG	75.2857	TGCAGATAAAACTAAGTGCATATTTAGTGAGGCTATGTGCCTCCTTCGGGGCTCTTTCTTCAAAAATGA
X2278222.60GA	75.2857	TGCAGCGCTGAAGTGTAAGGAATTTTACTACTTTTGGTCACGTTGTGTTTGGACATTCGAGAACCCTTG
X3064815.27AG	75.2857	TGCAGTTAACGTTGCCACGGTTGGTGCAGGGGGCACCCGAGATCGGAAGAGCGGTTCAGCAGGAATGCC
X1005736.11GT	75.9312	TGCAGGCTTTGGGGTCTGTGGCATGAAAATTGAATTGGGAAATTTAAGCTTTAGTGATATTTCATAGTC
X1009894.45TC	75.9312	TGCAGCGATTGCGACGGGTCTTATCTTAATTAATATCAAGGTAGTTTACTGATGAAACGTAATCACCTT
X993774.33AT	75.9312	TGCAGCAACAGGACAGGCAGGAAGCCAGCACACAAAGTTAGCGACGAATCTCCCCAATTACGGATCTCG
X2325420.27CT	75.9312	TGCAGCCAGTGGTGGATAGCTCACGACCCTGCTGCTCTTCATCCTGTCGGTCTTCTCGCCGTCGGCGTC
X990319.59GA	75.9312	TGCAGTACGTGCTCTATTGGCTATAATAGACCATGCTAGCTAACTAGCAACCACAAGCTGCCCAGATGC
X993598.68TG	75.9312	TGCAGCTCGCCTGGGTTACTACTAGTAGCATCTATACGACGCAGTACTGGACAGGAGCTAGTTTGGTAT
X991356.32AG	75.9312	TGCAGACCGACCACATGGTGAACGTCGTCCCCATGCTGAATCTCCGATGAGGTCTGCTCAGTCAACTGA
X986626.15GT	75.9312	TGCAGTAATATATTTGCCTTTTGGATTTGTTTCCTGTAGCCTCCATGCTTATACAGAATCACAGAGTAG
X985566.15CT	75.9312	TGCAGGAATCAAACCCACTCTTTGACCTTGGATGGGTACCATTATGAAAATGAAAATTACAATCCAAGA
X3222262.25CT	75.9312	TGCAGCAGTTTGACGCACGCAGGCGCCAAATAGGGTTTGCCCGAGATCGGAAGAGCGGTTCAGCAGGAA
X2276352.38CT	75.9312	TGCAGGTTCTGACGAAGTATCTTTACTGAACGAGAACGCACCAACACACGCTGACAAGCTTCTTGGCGG
X2253221.65GA	75.9312	TGCAGCAGAATCGTCCAAGAAATTAGACGTGCTTCTGGGGGGCCTTCTCCTCCCAGGATTCGACGGGCA
X1276940.46GC	75.9312	TGCAGATCGACATTCCTCCTCTCCCCCTATAGACCACACCACCTCTGACCAGCTACTTTCCGTCACCGA
X998321.21TC	75.9312	TGCAGGATGCAAGGTTGGTGGTCCAGTAGTGCCGCAACCAATTCCGCCTAAATAAATTGTTGCTGGTGT
X1075902.25CA	76.5826	TGCAGAACCTGATCCAGATGATCTCCATCATGTTCGTTGGACACCTCGGCGAGCTGCCCCTCGCCGAGA
X1068890.13TG	80.4552	TGCAGCTCAAATCTCTCAGCGGATTAAATTGGGCGCAGAAAGAGCAGTGCAAATTGCCGCTGCATGCAC
X1020233.37GA	80.4552	TGCAGCTGGAGATGGCGGCGGCGTAGGTGGTTGTGAGGAGTGGGGAGGGGGAGAGCCGAGATCGGAAGA
X1201705.24AC	80.6684	TGCAGAGAAAACTAGAGGTAAAAAATGTCACATACAGAGAGAGAGAATAGATAGGCAAGCTATCGTTCC
X1220431.19TC	80.6684	TGCAGCAGATGCTCCGACGTGCCCCTCCCCTTGTAGCTAGCAAGGAAATGCAGTGGAGCTCCAGTCCAG
X1196971.36GA	81.7087	TGCAGTGCAGCGTTAATCTGATGGCCTGCTACCTGAGGCTCAGCGAGTTTGAGGAGTGCGTCAATGAAG
X1031455.32CA	81.7087	TGCAGTACATGCATGTCAGAATTATCATGCGACCTCAAGTATAGACTGTGTAGTCAAGTACTGAGACGA
X2280684.10AC	83.1084	TGCAGGGGCGAAGGTCAGACACGACCCGTCGTCGACGCTGCCGCACGGGCTGCCCGAGATCGGAAGAGC
X1153924.31CT	83.7536	TGCAGACCAACGTGTACGTCCGCGGCAGCGGCGACGGGCGGATCATCGGGCGGGAGATGCGGTTCCACC
X1126973.66CT	83.7536	TGCAGCGCGTTGGCGTTCTGGAGCACCACGTCCACCGTGGTGTTGTGGCGGAGCACGTACACGTTGCCC
X2263088.51CT	83.7536	TGCAGGTGGGTACCTGTAAATCGAATCCTTTCAGCCGACCACATGACCCCGCATGCGTCGCCGTGCTCG
X1234705.60TC	83.7536	TGCAGAAGGCAGCACGAGCAGCAAGAACCATTGCTTACCTCCGCCCATCTCCTCCGACGCTGTCACCGC
X979642.61TG	83.7536	TGCAGAACGAATGGAGTGAACGATCGCGATGAGATGCTGCTGTGAATCGTGCATCCATGGCTAGATGAT
X1128909.17GC	83.7536	TGCAGCCTCGCGCGCGGGGGAGCAATCCCCCCACGGGCGCGGCCTTGAGGATGAGCGCCGCGTCGTGCT
X1093542.44AG	83.7536	TGCAGCGGGAACGAGGGCATCCCCACTGTGTGGTACCAGTCGCCACCGTAGGCGAAAGGCCACCCGTGC
X1045764.36CT	83.7536	TGCAGATTCTCAAATGAATACACATTTACATATGTTCTGCAAATTCGGAAAAATGAAAAAGAAAAAAAC
X3064804.11CT	85.064	TGCAGCTACAGCTCAGTTAGTTGACTGCTCGACTTGCTGACCTCGCGTAGCCGAGATCGGAAGAGCGGT
X1048634.29TA	85.064	TGCAGGTAGCCGATCACCCGCAGCTTGGGTGCCGAAGCAATCTTGAATCTCACGCAATCGGTTCCACCA
X989190.11CA	85.729	TGCAGTGCTTGCTACGCAGAAGATCTGCCTCTATAATTTATCTCCACCAGGCTCTAGTAGTACTAGTCC
X1094201.22GA	85.729	TGCAGCGGGTCCTGCTCGTGCTGGCCCTCGTCGGCACCTGCATGGTCATCGGCGACGGCGTCCTCACGC
X1065170.46GA	85.729	TGCAGGATGGTGGGACCTGGTTTTTGCCTTTGGATAAAATGAATTCGGTGTACTGCAATTAATTTCTGT
X3024025.28AG	87.0286	TGCAGCTCGATTTGGGAAAAAAGTCTAAAAGCATCTCCGAGATCGGAAGAGCGGTTCAGCAGGAATGCC
X988240.43TC	87.7056	TGCAGTTGCACACATACAAGAAAATTAACAACTAAAGATGAGCTATTTAACTGTAATTACCAAAGTTGA
X2304961.5AG	87.7056	TGCAGATCCATGGCGCCGCCGTAACCGCGTTTTTGCAGCTCGAACTGCATTAGCGCAGATGGAGCGGAG
BARC0121	92.67	GCAGAAGTATTTCACTGATCAGCAATGTCAACTGAAAGAAGGGTTTCTACGTAAAAAATAGTGCACACGTTTGTGTGTGTGTGTGTGTGTGTGTGTGTGAGAGAGAGAGAGAGAGAGAGAGAGAGAGAGAGAGAAGACTATTATCCCCTTTATTTTTTTCTCAAATTCACTTAATTAATTATTACCTGTTTCTAAGCAGAATGTTGAGCTGATTCAGCCGCATAGCGTTAGGAAAGACACCGGCCTAAAGCAGAGCCAAAGATATACGTTTCTGATCAGGTGACCTTGGTAGAAAATATTGAGCAAAAATTTGATAGATTTACCCGGCGACAAATCGGGCATTTTGATCCGGGATCTGCAGACTCGAGTCCATCAACAACTGTCACAGAGGCTGCAGCG…

## Sheet: QK.asl-2B.1
Marker sequences within the interval of QK.asl-2B.1
Marker name	cM	Sequences
X1066471.15TG	46.7368	TGCAGAACCATCTTTTACAGCAAAGATATTCACGCCGCATATTCTTATTCAAGAACGTGCAGTTCTACA
X2256950.59GC	46.7368	TGCAGGAAAATCAATTATTGATCCACAACATTTTAAAGTCAGTATCCAGCTATCCCCATGATCGAACTT
X1012442.46GC	47.382	TGCAGCTAGGTGATCCACTGCGCGGCGGCGAGCTAGGTCGCGAGCGGCCGCTCCCATGGATGACGACGG
X1196438.63CG	49.3184	TGCAGACAACTCACAACCAGCAGCACCAAAGAAGACACATCAAGAGAATCTTCTTCTCTCCGACCCAGG
X1130816.9CT	49.3184	TGCAGCTACCGTGCTGTTGTAGTATATACAATACCACAATTTGGATCCTTATCAGGCCGAGATCGGAAG
X3222428.65TG	49.9636	TGCAGAGGAGGCGCCATGCTACAGAGGAGGATGCTGGCGGAGGAAGCAAGTCATGAGCGGAGAAATCAA
X1181089.32TA	49.9636	TGCAGTTAACCTCTAACATGCACGCCTACACGTGCTGATCAATGTCCCAGGGCCCGAGCCTCTTGCACA
X1148814.55GC	49.9636	TGCAGACCCCACGCCTGCGTTCTCTGCGGTACAAGGGCGGCCTCCCTCGGGACACGTGGTTAATCTACG
X3022917.11AG	49.9636	TGCAGCTGGGGATAGTGTCCATCCAACATCAGGTCTCCGAGATCGGAAGAGCGGTTCAGCAGGAATGCC
X1008164.59CA	49.9636	TGCAGCTCTTGTACTCTTTGGCCCCAAAGTAGTGGCTCTCCCAGTCGCCAGACCTCTCCCCCTCCTCCT
X1093586.15CT	50.6211	TGCAGCCGACAACGCCGAAAGTCATGACTGGAGACGACAGAAGTTGCAACCGAGATCGGAAGAGCGGTT
X1103701.44AG	52.5719	TGCAGAAACGTCCGTAGAATTTTTTGCAGTAGAGATCATGTTGCAGAAATTTTTTGTAACAAGAATCAT
X1217853.61CG	52.5719	TGCAGGAAGACGCCGACCAGGACGAGGACCAGCATGGTGTTCCGAACCACCATGCTGCTGGCACGACGA
X1066619.63CG	52.5719	TGCAGTGAGCGCCAGTTGGTTCCACGGCGCAAAGGGCTCCCTAACATGAGACCTCCTATGTGACGCATT
X1036899.33TA	52.5719	TGCAGCCCTTTTAAGCTTCGCACGCGGCTTGGTTCAATAGATATTTTTAGGGAGCCGCTAGGCATCATA
X1017820.24TC	52.5719	TGCAGCTGTGTGCAGCTGTGTGCTTTGGTCACGATAAGCGGCACAGCGGTGGGGAGCGGTCAGGTTTTT
X100035046.41TC	52.5719	TGCAGGTCGGCAGCTCCGTCGTTGTGCAGTGTCGTAGATGGTGCCGAGATCGGAAGAGCGGTTCAGCAG
X3029958.32AG	53.2171	TGCAGCAGGCGCCGCCCAGCGCGGCCTCCAGCACCTCCCCGAGATCGGAAGAGCGGTTCAGCAGGAATG
X2280790.61GA	53.2171	TGCAGCCAGCGTCCTCCTCGAGGCGCAGGCCATCGACATCCAGATCTCGTCTCCGCTCTCCGCTCACCG
X1075921.8TC	53.8623	TGCAGAAATACCTTTGTAACTGATTCATACGGAGTATACTAGGAAATGGTGTTGCTCAATATGATGGGG
X2262876.47CG	53.8623	TGCAGCACGAGCCGATCGATACCGCCCTCCACCACGATGCGGTCCACCGCAAGGTCGTCCACGCTAGGC

## Sheet: QK.asl-2B.2
Marker sequences within the interval of QK.asl-2B.2
Marker name	cM	Sequences
X1019416.46AG	75.842	TGCAGGATGTCGCTGTTTTTCTTGCAAACCGAGCACCTGCCAGATCACTGTAGCTTGTGAGATTCCGCA
X1022175.20CT	88.818	TGCAGGGTCACGTCGCCCGCCGTTGTCAGCGTTGGAGCATCTCCGCATGGTCTCCGCCCTCGCAGCATC
X100007148.14GA	88.818	TGCAGTGGCAATGGGTGTAGGTATGAGGGCGCGCACCGAGATCGGAAGAGCGGTTCAGCAGGAATGCCG
X1162003.23TG	88.818	TGCAGTTCATAAAAATATAACCATTATTTTACTGTTGCACTGCACATTCTCCAACTCCTTGTTATTTGT
X1059326.19TC	88.818	TGCAGGTGATCTCCACCAATGTCGCCTGGTCCACATCGCTGGATTTAAACGGGCAGTGGACCTCCCACG
X1126360.47GA	88.818	TGCAGTAACTCCACACTAATGATGCCAAGTCATCATCATTATGCCCTGGGAAAAACAATTAAGAAATAT
X979722.18TC	88.818	TGCAGTTTGCATCCACTTTCTCTACTGAAGAGTGAATAAACCCTGTTTTAAGATCACCGTTGAGCCTCA
X3064591.7CG	88.818	TGCAGGCCTGGTGCCCACCCAACGTGGACCCACGGACCGCCGTGCCCATGGATACCGTGACGCCGCGGG
X1164349.62CG	88.818	TGCAGAAAATGCTTGCTGGGTTGGCCCAGCTAAGCTGGCTTCATTCAAGCCTTGGTTATTTGCCGCCGA
X1047092.19AG	88.818	TGCAGTCGCATAAAGCAGGAAACTTAAATCAGTTCAGATACATGTTTTTTTTAATGTTTTGTTAATCCT
X991226.10TA	88.818	TGCAGACCGTTGATCAGTCTGAACTGGAGAAATGGTGGAAGAAAAACAAACGCATGTGTCCAGTTACCG
X1125937.67TC	88.818	TGCAGGCGAGGTGGAAGAAAGTGGCGTAGGGGAAAGGGGGGAATGACGCTAGGGTTTTGAGGGGGGATG
X1667549.46AG	88.818	TGCAGCCGCGCGAGCGGATTATGGCGACAACGGGCCTTTGATTTCTAGAGCATGCTGTAAGTTTCCGCT
X1241580.55AG	88.818	TGCAGCGCAGCGCAGCTGAGCTGATCTAGGGATATACCAATGGCGACATCCAAGAAGGGGCCTCTCTAT
X1127307.44CT	88.818	TGCAGATAGTCCGCCCGCTTTCAACGTTATTATTGTTAGTGATTCAAGGCTACAGCCTTCTATTGCAAC
X1694825.27CT	88.818	TGCAGCCTCGATCCGCCTACAGCAAGCCGCCTGGTTCCTCAAGCTGAAGCAATGAACTCTGGGGCACTC
X1205940.63AG	88.818	TGCAGCAGCAGCGTGATGAGGCGAAGATGGTGAGGAGTTGCGAGAGGACGGAGCAGTAGCAGCACGTGG
X1202492.32AC	88.818	TGCAGCAACGCCGAACAAGAGACCCAAAGCAAAAGAGCTGCTGTCCACAGGGAAAGCTGTGATCCATGC
X997145.15CT	88.818	TGCAGTGGTCGCTGCCGTGCCCTGCTTTTGCATGCACCACGGCTACGGCCAGGCCTTGCTTGTCAGCCC
X993617.25GC	88.818	TGCAGCTAATGGAGAAGAAGGTGGTGGCGGTGGTGGGACCGCAGTCGTCCGAGATCGGAAGAGCGGTTC
X3064801.5GC	88.818	TGCAGGCCCGCCACTTTTGGACCTCGCACTCCAATCGCCGCATTACCGAGATCGGAAGAGCGGTTCAGC
X3064449.25AG	88.818	TGCAGGGGCAAGCAAGTGGAAAAGAAAACGACATGGCCACCAGCGCCGAGATCGGAAGAGCGGTTCAGC
X2326994.47AG	88.818	TGCAGTCGAACCACGTCGCCATGGTCGACCTCATCCTTGTGGCCACTACCCTCCCGCCGCCTGAGACTA
X2258610.23AC	88.818	TGCAGTTCCCATTGCCCCACATCATGTCCCTCTTTTTTTAATCCAATAGCTCAGGTTAGATCGGAGTAC
X1128879.36GC	88.818	TGCAGTCGACCAGAGGGATCCATGTACACTTACGTAGAAGGAAGTGATGGTCCCGAGATCGGAAGAGCG
X1127840.34GA	88.818	TGCAGCCACAGGGACAGCGCGGGATGGTACACTCGCAGGAGCAGGAGCACGAGGAGGCGGCCGCCATGG
X1126787.8TC	88.818	TGCAGCCGTCGCTCCAGGACGCCGTACGTGGTCACCACCTCGCCGCTCGGCACATGCACCAGCACTTTG
X1093481.22CT	88.818	TGCAGGTTGGCGGTGACCGCCGCGCGACGGCGCGCCTTGAAGATGGACACGCACTCCTTGCCGTACCCG
X1082514.18TG	88.818	TGCAGCTGCGGCTACTCGTGGAGCACATTGTCCTCTGGATCTACCGCGTCCTCGTCCCTGTTCTCGCTA
X1206361.39AG	89.4608	TGCAGAAGGGTGTTATTTGGGGGCGTTGACCCACAGCTCACGGAACCACGGCGTGGAGGGGGCCGAGAT
X1212973.21AG	89.4608	TGCAGTGGTAGCTTTAAATTAATTCAACTTAGTCAGACGCGCATTAACTCGGGTATATTCCTACACGTT
X1125375.53CG	89.4608	TGCAGAGGACCTGACATCCATTCTTGAGTCTGGTAATGTTGTCTTACTGGGTGCCCTACATTAGTTTTG
X2257603.12GA	89.4608	TGCAGCAGCAGCGACAGCAGGGTGGTTCGATCGCTGATGGGCTGCGATCGATCTCAGATCGGAACTGAC
X2253534.50AC	89.4608	TGCAGACTAAAAGCGTCTCCGTCGATCCAAAGGCACAATGCAATGCACGTAGACTAGCCTACAAACAAT
X1078757.38TC	89.4608	TGCAGTCAAGGCATATAAACTCTTTGAGGATCAAAACTTACCTGCATGAGGAAAGGGTCTGGCCTGCCG
X1013903.8AG	89.4608	TGCAGGCCAAGCCCTCCTCCATCTACAAGTGGTGGCGAGGTGCCACGATGGACGGCGATGGGGTGCTCC
X1071264.30CA	90.106	TGCAGACGTATATGAATTAGCTAATGAAGACTTACTCTGCATCGTATGAGCTAACTTTCTAATTCAGAA
X3026475.34CG	90.106	TGCAGCACCTCTAACGTCTTGTACCCACTAATCTCACGCAGCGACCGAGATCGGAAGAGCGGTTCAGCA
X993562.29GA	94.6269	TGCAGCTTCATGCACCCCCAACGGCCAACGCCACGGTGGCTGGCTAGCTCGGTCACGCCGTTCGCACGC
X1208064.30CG	94.6269	TGCAGTGCTACTCACACAGGGGAATCAGGCCTGACATTCGCCATCTTCTTCTGCTCAGCCAACCACCTG
X2281496.16AG	94.6269	TGCAGCTGCTACCCTGACATCGACACGGCTAACTGCATCGGCCATTCAGCCCAGCTATCTGTGCTCACT
X1126452.29CT	94.6269	TGCAGCGCCTGGCCCTGGCCGTGGTTGAACTGGGCGAGCCCGCCCTTGGTGAAGTTGAACGCGTTGAAC
X2258489.62AG	94.6269	TGCAGGAAACTAGCGGTACTCTATTTTGCTTCGCCTTCATTTTCAGAGAAATGGACAGTACGACAATCC
X1277694.27CA	94.6269	TGCAGATAAGCCGACTCCTCCAGCTCACTCTTCTTAAAACTTATAACACCCCAAATATAATAATCATCG
X983639.46TG	94.6269	TGCAGGATGACCGTCTTGTAATTGAGTGCGATCTAACTATCATCAATGAACCACTTGTTGCGGACACCG
X2314851.9GA	94.6269	TGCAGGATCGAGTACTTACGAGGACCATCTCGTGGTGGTAGTAGATGAACTCCTCGAGGGGGCCCTCGT
X1694823.57GT	94.6269	TGCAGCTCGATCTTGCTTGCTCACATCGCTCGTTCGCCATTAATTGATGGACGGACGGCAACGGCGCCA
X1075489.38GA	94.6269	TGCAGCCGAGTATGAATGAATCATAAATGTCAAGGTGCGCCAATGCAAAGAGATCTGGTACGAACCGAG
X1053081.20AG	94.6269	TGCAGCATTTACCAAGCATGATTTAATGAAAACGTGTCGTACAAATGGGAGGTACAGGGCCACTCCATG

## Sheet: QK.asl-5A
Marker sequences within the interval of QK.asl-5A
Marker name	cM	Sequences
X1234116.11AG	120.7	TGCAGCTCGTAACTAGTTCAGACTCCCATGTATATTTTTGGGTCAGGTTACGACGTGTGGCCGAGATCG
X987611.14AG	120.7	TGCAGCCAAAACTAAAAATTGACGGATGGTGAAGATGCTCAGAAGTTTTAGAAAGGGTGCAGAACGGAC
X1010596.14CT	120.7	TGCAGTCCGTCAGACGGGGAGCGGATGGTGGATTGTGGGCCTCAGGGCACAGCGTGCCCTGCCTTGAGC
X1714015.23GC	121.48	TGCAGTGTCTGCGTAATATATCTGTCGAGTGCGCAGGAGCACGTACGGAAATGTCCGAGATCGGAAGAG
X1196104.68CA	122.79	TGCAGTAGTCAAAGTTTGAGCAATCGTCCGAACTAACAATGCTGTGGTTGACCAATTCAGGGGATCTCC
X1135154.9GA	123.59	TGCAGCAGCGGCAAGCCCAGAATAGCAATGCGGTTAGACAGACGGGACACACGTGGGGAGGGGAATTGG
X2260918.59TG	123.59	TGCAGGATACGCCTCGTCATTTGCAAAATGCCCCCTTTTGATTTTGTCGAAACAAAGCTTTACAACAAA
X1094478.31GA	125.53	TGCAGAACAGAAGCATACATATATTTCACCAGAGACTGAATATTATTGCCGAGATCGGAAGAGCGGTTC
X3222345.40TG	125.53	TGCAGCAAAGGTTGAGAGGCGAGGAGAAGCCAATCAGGAGTTGCACCGAGATCGGAAGAGCGGTTCAGC
X2262549.28TG	125.53	TGCAGAACATTGCAAGCACCTGAACATTTACCACCTGAATCGAACTTTTTTAGACTTCTAAAAATAAAA
X1048439.51GC	125.53	TGCAGTAGCGTGCGTGCCAGTGTTGTCGTGTTGATTGTACGTACCGCAAGAGCCTTGGTCCTTGACGCC
X1264710.28CG	126.17	TGCAGAGTACGTGGAGAACAAGGCGACACGGACACCCGCCGTGGTGGCCAGCTCCAGCGCCCAGCTCAT
X980521.19CT	126.17	TGCAGCTGCACAAGACATGCACTGCACCATGAACATGAACACCACGTACGCAGGGAACGTGAAGGGGAA
X1124459.47GA	126.17	TGCAGCAACACCGCACAACCGCGTCAAATCTTGAACATCCAATGCGAGTGCTGCTTGGTCGTCCACTTG
X1219158.7TA	126.17	TGCAGAATTTTTCATGTAATCGTGCTCTAGGCACTCTCTTATTTCTATGGGAATTATATGTTGTGATAA
X3064415.7AG	128.75	TGCAGGGAATGCGGCTGTACGATGCAGACAAATCCATTCTCCGAGATCGGAAGAGCGGTTCAGCAGGAA

## Sheet: QK Na.asl-6A
Marker sequences within the interval of QK:Na.asl-6A
Marker name	cM	Sequences
X1325639.21CT	66.1345	TGCAGAACGGAGAATGGCAGCCATAGAAGAGTGAGGAAGAGAGCTGCGTGGTTATAAAACGACTTGCCT
WPT-1381	69.5718	TGCAGCGCAGCACGGAGCTTGTTAATCTCAATGCCGCTGAGCTCAATGATCTTGCTGCGG AGAAGACAATCAAAGTCAAAACTAGGTNACNGCCNCAGAATTCAGAAACATCAAACAGCC CCTTTCTCATAGGAATGAAGGACCGAGGGGCGAGCAAGGCAGACATACGTTTTCTGGGCA ACCAGCTGAGCCAACTTGGCGTTCTCCTGCGAGCAAGCAAGCGAGGGATTTAGGCATCAG CGCGGAAACCGGAACCAACAAACTGCA
X3023657.26CG	80.2456	TGCAGAGCATCATCCTTGGGCAGGTACGACAGCACATGCCGAGATCGGAAGAGCGGTTCAGCAGGAATG
X3064813.32GA	80.2456	TGCAGCGCCTCGGCGTCGGCCTCGCGCTGTCCGTGCTCGCCATGGCCTACTCCGCGTCGGTCGAGATGA
X1095070.16CT	80.2456	TGCAGGGCCGCCATTCCGTTGTGCTTTGCTTCCCCGTTGGCTGTCCCCGTTGCTGGCGCTGGGTTTTTG
X1090067.44TA	83.2681	TGCAGCCATGGCCACTCCAAGACCGCCATACCTCAGAGTGTGTGTCGGCAGACAGCGTGTTGTGCAACT
X2278964.60GC	86.1865	TGCAGCGGGCACAACAAGAGCTACAGGGCGACCATCTGGATCCTGTGGATTTGGAGCGTCGTGCTGACC
X2291063.20CT	86.5271	TGCAGTGCAGCATGGATCGACGTGATCCATCTGCATGCATGCGCTTCTGCCTATCAAGTGAAATCACTG
X1376328.5CT	86.5271	TGCAGCGGGAGGGCCGTCAGGCATGGCCCTCTCTGTTACGCCGTCGGCCTCCTTTGGCTTTGCGGCGGC
X1141161.8TG	86.5271	TGCAGGGCTGGGAGGAGACGAGGAGGTGCAGCTTGGGCTCCTGCTCCGCGAGGGCCAGGTCCAGCGCGT
X1082949.8AG	86.5271	TGCAGTCTACACAGTGATTTTCTGTTCCGCCACGTACATCATCCATCACTAGCATGAGCATGAGTACGC
X3023468.8TA	86.5271	TGCAGCCCTAGGTCCATCAGCTCCCCACCACACTGATCCCCGAGATCGGAAGAGCGGTTCAGCAGGAAT
X1218597.54CT	86.5271	TGCAGCAGGGTACACGGCTACTTCTATTTCTATCAGCTGATATATCGGCCTAGCCTCCTGCCTGTTGCT
X1144836.45CA	86.5271	TGCAGCGCCGCCAGGCGCAACACAACTGAGTATGCATGCCAGAGCCCGCTCAGCGATTGTATCGACTCC
