# Supplementary material for: Mapping of novel salt tolerance QTL in an Excalibur × Kukri doubled haploid wheat population
Source: Theor Appl Genet. 2018 Jul 30;131(10):2179–96. doi: 10.1007/s00122-018-3146-y (PMC6154029; doi:10.1007/s00122-018-3146-y)
Supplement: Supplementary file 6 — Supplementary material 6 (XLSX 309 kb) [file 122_2018_3146_MOESM6_ESM.xlsx]

## Sheet: QG(1-5).asl-7A
List of genes within the interval of QG(1-5).asl-7A
No	Gene ID	MIPS annotation Hit ID	MIPS annotation description	MIPS annotation Interpro ID	Rice annotation Hit ID	Rice annotation description
1	Traes_7AL_2A57956BC	AT3G08530.1	Clathrin, heavy chain Length=1703	IPR016024 Armadillo-type fold	LOC_Os12g01390.1	Clathrin heavy chain, putative, expressed
2	Traes_7AL_7BC17DC28	UniRef90_M8CJZ3	Protein FAR1-Related sequence 5 n=1 Tax=Aegilops tauschii RepID=M8CJZ3_AEGTA		LOC_Os06g13740.1	Transposon protein, putative, unclassified, expressed
3	Traes_7AL_DD1C051D3	AT5G67230.1	Nucleotide-diphospho-sugar transferases superfamily protein Length=492	IPR005027 Glycosyl transferase, family 43	LOC_Os06g47340.1	Glycosyltransferase family 43 protein, putative, expressed
4	Traes_7AL_27C5998BF	sp|Q9WVK4|EHD1_MOUSE	EH domain-containing protein 1	IPR001401 Dynamin, GTPase domain, IPR027417 P-loop containing nucleoside triphosphate hydrolase	LOC_Os06g47330.1	Dynamin family protein, putative, expressed
5	Traes_7AL_FBB40184A	AT1G79120.1	Ubiquitin carboxyl-terminal hydrolase family protein Length=413	IPR021099 Plant organelle RNA recognition domain	LOC_Os03g46460.1	Ubiquitin carboxyl-terminal hydrolase, family 1, putative, expressed
6	Traes_7AL_47158BA7C	AT5G63140.1	Purple acid phosphatase 29 Length=389		LOC_Os09g36290.2	Ser/thr protein phosphatase family protein, putative, expressed
7	Traes_7AL_E58674B35	AT5G27380.1	Glutathione synthetase 2 Length=539	IPR005615 Glutathione synthase, eukaryotic	LOC_Os12g16200.1	Glutathione synthetase, chloroplast precursor, putative, expressed
8	Traes_7AL_5D8A7ACA8	AT5G27380.1	Glutathione synthetase 2 Length=539	IPR005615 Glutathione synthase, eukaryotic	LOC_Os12g16200.1	Glutathione synthetase, chloroplast precursor, putative, expressed
9	Traes_7AL_568CD2400	UniRef90_Q7XQY0	n=1 Tax=Oryza sativa subsp. japonica RepID=Q7XQY0_ORYSJ		LOC_Os12g31470.1	Retrotransposon protein, putative, unclassified, expressed
10	Traes_7AL_E73C20CE1	sp|Q6PFM0|JMJD6_DANRE	Bifunctional arginine demethylase and lysyl-hydroxylase JMJD6	IPR003347 JmjC domain	LOC_Os11g36450.1	OsFBO15 - F-box and other domain containing protein, expressed
11	Traes_7AL_D21B03D42	AT3G57540.1	Remorin family protein Length=296	IPR005516 Remorin, C-terminal	LOC_Os07g38170.1	Remorin, putative, expressed
12	Traes_7AL_DD88BE142	sp|O59784|MDE7_SCHPO	RNA-binding protein mde7	IPR012677 Nucleotide-binding, alpha-beta plait	LOC_Os06g47300.1	RNA recognition motif containing protein, putative, expressed
13	Traes_7AL_ACBD8E187	AT5G14430.1	S-adenosyl-L-methionine-dependent methyltransferases superfamily protein Length=612	IPR004159 Putative S-adenosyl-L-methionine-dependent methyltransferase	LOC_Os06g47294.1	Methyltransferase, putative, expressed
14	Traes_7AL_599DFDF37	AT3G26370.1	O-fucosyltransferase family protein Length=557	IPR019378 GDP-fucose protein O-fucosyltransferase	LOC_Os06g47290.1	Growth regulator related protein, putative, expressed
15	Traes_7AL_768B69949	AT2G47820.1	Unknown protein; Best Arabidopsis thaliana protein match is: unknown protein . Length=805	IPR009057 Homeodomain-like	LOC_Os03g22560.1	MYB family transcription factor, putative, expressed
16	Traes_7AL_3EBEF985E	sp|Q8S3D1|BH068_ARATH	Transcription factor bHLH68	IPR011598 Myc-type, basic helix-loop-helix bHLH domain	LOC_Os02g17680.1	Ethylene-responsive protein related, putative, expressed
17	Traes_7AL_4762C9E19	sp|Q8S3D1|BH068_ARATH	Transcription factor bHLH68		LOC_Os02g17680.1	Ethylene-responsive protein related, putative, expressed
18	Traes_7AL_8FFD65D35	UniRef90_UPI0002C33127	UPI0002C33127 related cluster n=1 Tax=unknown RepID=UPI0002C33127		LOC_Os11g31110.1	Expressed protein
19	Traes_7AL_14A2B5C82	sp|Q86JP3|RAB5A_DICDI	Ras-related protein Rab-5A	IPR001806 Small GTPase superfamily, IPR027417 P-loop containing nucleoside triphosphate hydrolase	LOC_Os06g47260.1	Ras-related protein, putative, expressed
20	Traes_7AL_D19489EF6	UniRef90_M7Z309	Bidirectional sugar transporter SWEET14 n=1 Tax=Triticum urartu RepID=M7Z309_TRIUA		LOC_Os02g06100.1	Expressed protein
21	Traes_7AL_8CA9432EA	sp|Q99797|MIPEP_HUMAN	Mitochondrial intermediate peptidase	IPR001567 Peptidase M3A/M3B, IPR024077 Neurolysin/Thimet oligopeptidase, domain 2, IPR024079 Metallopeptidase, catalytic domain	LOC_Os06g47210.1	Oligopeptidase, putative, expressed
22	Traes_7AL_8B7BCE31B	AT2G26060.1	Transducin/WD40 repeat-like superfamily protein Length=352	IPR015943 WD40/YVTN repeat-like-containing domain, IPR020472 G-protein beta WD-40 repeat	LOC_Os07g14830.1	WD domain, G-beta repeat domain containing protein, expressed
23	Traes_7AL_6DB4EA5E2	AT2G26060.1	Transducin/WD40 repeat-like superfamily protein Length=352	IPR015943 WD40/YVTN repeat-like-containing domain, IPR020472 G-protein beta WD-40 repeat	LOC_Os07g14830.1	WD domain, G-beta repeat domain containing protein, expressed
24	Traes_7AL_CF6ADCC75	sp|Q8VYP0|SCO11_ARATH	Protein SCO1 homolog 1, mitochondrial	IPR003782 Copper chaperone SCO1/SenC, IPR012336 Thioredoxin-like fold	LOC_Os02g06480.2	SCO1 protein homolog, mitochondrial precursor, putative, expressed
25	Traes_7AL_554A876ED	sp|Q8VYP0|SCO11_ARATH	Protein SCO1 homolog 1, mitochondrial	IPR003782 Copper chaperone SCO1/SenC, IPR012336 Thioredoxin-like fold	LOC_Os02g06480.1	SCO1 protein homolog, mitochondrial precursor, putative, expressed
26	Traes_7AL_E3ADC8C38	AT2G28350.1	Auxin response factor 10 Length=693	IPR010525 Auxin response factor	LOC_Os06g47150.4	Auxin response factor 18, putative, expressed
27	Traes_7AL_4B60AB609	sp|Q77373|POL_HV1AN	Gag-Pol polyprotein	IPR001878 Zinc finger, CCHC-type	LOC_Os11g36480.2	Zinc knuckle domain containing protein, expressed
28	Traes_7AL_ADFBB5B78	AT5G04220.2	Calcium-dependent lipid-binding CaLB domain family protein Length=540	IPR008973 C2 calcium/lipid-binding domain, CaLB	LOC_Os06g47130.1	C2 domain containing protein, expressed
29	Traes_7AL_35E9A3E91	AT2G20990.3	Synaptotagmin A Length=579	IPR008973 C2 calcium/lipid-binding domain, CaLB	LOC_Os06g47130.1	C2 domain containing protein, expressed
30	Traes_7AL_4BC00ED54	AT5G24080.1	Protein kinase superfamily protein Length=470	IPR003609 Apple-like, IPR011009 Protein kinase-like domain, IPR013320 Concanavalin A-like lectin/glucanase, subgroup	LOC_Os04g34390.1	Serine/threonine-protein kinase receptor precursor, putative, expressed
31	Traes_7AL_60BEFC49D	sp|A1EA26|PETL_AGRST	Cytochrome b6-f complex subunit 6	IPR007802 Cytochrome b6/f complex subunit VI		Nothing found in rice
32	Traes_7AL_060F5996C	AT2G39780.1	Ribonuclease 2 Length=259	IPR001568 Ribonuclease T2-like	LOC_Os01g67180.1	Ribonuclease t2 family domain containing protein, expressed
33	Traes_7AL_4A518CDE1	sp|Q9LPV8|ERF1Y_ARATH	Eukaryotic peptide chain release factor subunit 1-2	IPR004403 Peptide chain release factor eRF1/aRF1	LOC_Os05g31020.1	Eukaryotic peptide chain release factor subunit 1-1, putative, expressed
34	Traes_7AL_F07513A02	sp|Q9ST62|NDB1_SOLTU	External alternative NADPH-ubiquinone oxidoreductase B1, mitochondrial	IPR011992 EF-hand domain pair, IPR013027 FAD-dependent pyridine nucleotide-disulphide oxidoreductase, IPR023753 Pyridine nucleotide-disulphide oxidoreductase, FAD/NADP-binding domain	LOC_Os06g47000.1	External NADH-ubiquinone oxidoreductase 1, mitochondrial precursor, putative, expressed
35	Traes_7AL_57F1CCAF1	AT2G04865.1	Aminotransferase-like, plant mobile domain family protein Length=667	IPR019557 Aminotransferase-like, plant mobile domain	LOC_Os02g37950.3	Transposon protein, putative, unclassified, expressed
36	Traes_7AL_9F9713A6D	UniRef90_Q655G2	Armadillo/beta-catenin repeat protein-like n=3 Tax=Oryza RepID=Q655G2_ORYSJ	IPR016024 Armadillo-type fold	LOC_Os06g46995.1	Armadillo/beta-catenin repeat family protein, putative, expressed
37	Traes_7AL_A63373D2D	UniRef90_UPI000234EC20	UPI000234EC20 related cluster n=1 Tax=unknown RepID=UPI000234EC20	IPR012337 Ribonuclease H-like domain	LOC_Os06g46960.1	Nucleic acid binding protein, putative, expressed
38	Traes_7AL_5DD3BF4AE	AT2G26710.1	Cytochrome P450 superfamily protein Length=520	IPR001128 Cytochrome P450	LOC_Os01g43710.1	Cytochrome P450 72A1, putative, expressed
39	Traes_7AL_EA80E4BFF	AT2G26710.1	Cytochrome P450 superfamily protein Length=520	IPR001128 Cytochrome P450	LOC_Os01g43710.1	Cytochrome P450 72A1, putative, expressed
40	Traes_7AL_209004D5A	AT2G26710.1	Cytochrome P450 superfamily protein Length=520	IPR001128 Cytochrome P450	LOC_Os01g43710.1	Cytochrome P450 72A1, putative, expressed
41	Traes_7AL_9BC56072C	AT5G54570.1	Beta glucosidase 41 Length=535	IPR001360 Glycoside hydrolase, family 1, IPR017853 Glycoside hydrolase, superfamily	LOC_Os06g46940.2	Os6Bglu25 - beta-glucosidase homologue, similar to os3bglu6, expressed
42	Traes_7AL_EA6B88D3F	sp|B1XJS8|RL24_SYNP2	50S ribosomal protein L24	IPR003256 Ribosomal protein L24	LOC_Os06g46930.1	Ribosomal protein L24, putative, expressed
43	Traes_7AL_5E1320A2B	UniRef90_I4WMP1	2R-phospho-3-sulfolactate synthase ComA n=3 Tax=Rhodanobacter RepID=I4WMP1_9GAMM	IPR003830 2R-phospho-3-sulpholactate synthase, ComA, IPR013785 Aldolase-type TIM barrel, IPR015500 Peptidase S8, subtilisin-related	LOC_Os06g46900.1	Phosphosulfolactate synthase-related protein, putative, expressed
44	Traes_7AL_78CB780EE	UniRef90_M8BYX8	E3 ubiquitin-protein ligase SINA-like protein 10 n=3 Tax=Triticeae RepID=M8BYX8_AEGTA			Nothing found in rice
45	Traes_7AL_51168E1B6	UniRef90_Q0DHE6	Protein n=2 Tax=Oryza sativa subsp. japonica RepID=Q0DHE6_ORYSJ		LOC_Os06g42520.1	Transposon protein, putative, unclassified, expressed
46	Traes_7AL_90E365545	sp|Q9SRD8|EC11_ARATH	Egg cell-secreted protein 1.1	IPR008502 Prolamin-like domain	LOC_Os03g18530.1	ECAGL1 - ECA1 gametogenesis related family protein precursor, expressed
47	Traes_7AL_4B91889C7	AT5G39190.1	Germin-like protein 2 Length=222	IPR001929 Germin	LOC_Os02g29000.1	Cupin domain containing protein, expressed
48	Traes_7AL_9E242ADA4	AT5G39190.1	Germin-like protein 2 Length=222	IPR014710 RmlC-like jelly roll fold	LOC_Os02g29010.1	Retrotransposon protein, putative, unclassified, expressed
49	Traes_7AL_EE4B3FBC7	AT5G39190.1	Germin-like protein 2 Length=222	IPR001929 Germin	LOC_Os02g29020.1	Cupin domain containing protein, expressed
50	Traes_7AL_C69731F11	AT3G53980.1	Bifunctional inhibitor/lipid-transfer protein/seed storage 2S albumin superfamily protein Length=114		LOC_Os05g06780.1	LTPL104 - Protease inhibitor/seed storage/LTP family protein precursor, expressed
51	Traes_7AL_B454397E7	sp|Q6H7U2|C3H13_ORYSJ	Zinc finger CCCH domain-containing protein 13		LOC_Os06g46890.1	Zinc finger C-x8-C-x5-C-x3-H type family protein, expressed
52	Traes_7AL_1BDAC6055	AT4G31200.2	SWAP Suppressor-of-White-APricot/surp RNA-binding domain-containing protein Length=650	IPR006569 CID domain	LOC_Os06g46880.1	Surp module family protein, putative, expressed
53	Traes_7AL_7FE763183	sp|P54873|HMCS_ARATH	Hydroxymethylglutaryl-CoA synthase	IPR013528 Hydroxymethylglutaryl-coenzyme A synthase, N-terminal	LOC_Os03g02710.1	Hydroxymethylglutaryl-coa synthase, putative, expressed
54	Traes_7AL_0A83BBF54	AT4G08850.1	Leucine-rich repeat receptor-like protein kinase family protein Length=1045	IPR001611 Leucine-rich repeat, IPR003591 Leucine-rich repeat, typical subtype	LOC_Os02g05950.1	Phytosulfokine receptor precursor, putative, expressed
55	Traes_7AL_B80AB336B	sp|Q8R314|S35F5_MOUSE	Solute carrier family 35 member F5	IPR009262 Solute carrier family 35 member SLC35F1/F2/F6	LOC_Os06g46820.1	Solute carrier family 35 member f5, putative, expressed
56	Traes_7AL_0F6AEC3A5	sp|Q14181|DPOA2_HUMAN	DNA polymerase alpha subunit B	IPR016722 DNA polymerase alpha, subunit B	LOC_Os12g13950.1	POLA2 - Putative DNA polymerase alpha complex subunit, expressed
57	Traes_7AL_36224D959	AT4G11290.1	Peroxidase superfamily protein Length=326	IPR010255 Haem peroxidase	LOC_Os06g46799.1	Peroxidase precursor, putative, expressed
58	Traes_7AL_26E924AF6	AT1G05260.1	Peroxidase superfamily protein Length=326	IPR010255 Haem peroxidase	LOC_Os06g46799.1	Peroxidase precursor, putative, expressed
59	Traes_7AL_CDAF3A404	AT4G11290.1	Peroxidase superfamily protein Length=326	IPR010255 Haem peroxidase	LOC_Os06g46799.1	Peroxidase precursor, putative, expressed
60	Traes_7AL_BE1BD9F50	AT1G19260.1	TTF-type zinc finger protein with HAT dimerisation domain Length=769	IPR008906 HAT dimerisation domain, C-terminal, IPR012337 Ribonuclease H-like domain	LOC_Os11g39200.1	HAT dimerisation domain containing protein, expressed
61	Traes_7AL_834D00B8D	sp|Q9D3R9|TAF7L_MOUSE	Transcription initiation factor TFIID subunit 7-like	IPR006751 TAFII55 protein, conserved region	LOC_Os05g28010.1	TATA-binding protein-associated factor TAFII55 family protein, putative, expressed
62	Traes_7AL_3E4CE4463		Unknown protein		LOC_Os03g55890.1	Ternary complex factor MIP1, putative, expressed
63	Traes_7AL_2DA09D1F1	AT2G34750.1	RNA polymerase I specific transcription initiation factor RRN3 protein Length=613	IPR007991 RNA polymerase I specific transcription initiation factor RRN3	LOC_Os06g47350.1	RNA polymerase I specific transcription initiation factor RRN3 family protein, putative, expressed
64	Traes_7AL_000E0A8FA	AT2G34750.1	RNA polymerase I specific transcription initiation factor RRN3 protein Length=613	IPR007991 RNA polymerase I specific transcription initiation factor RRN3	LOC_Os06g47350.1	RNA polymerase I specific transcription initiation factor RRN3 family protein, putative, expressed
65	Traes_7AL_410C479D8	sp|Q38834|R13L4_ARATH	Disease resistance RPP13-like protein 4		LOC_Os11g37880.1	Stripe rust resistance protein yr10, putative, expressed
66	Traes_7AL_CC4FAE41F	AT3G50210.1	2-oxoglutarate 2OG and FeII-dependent oxygenase superfamily protein Length=332	IPR002283 Isopenicillin N synthase, IPR026992 Non-haem dioxygenase N-terminal domain, IPR027443 Isopenicillin N synthase-like	LOC_Os09g07020.1	Oxidoreductase, putative, expressed
67	Traes_7AL_186273C40	AT1G09560.1	Germin-like protein 5 Length=219	IPR001929 Germin	LOC_Os05g10830.1	Proteophosphoglycan PPG4, putative, expressed
68	Traes_7AL_4C54868BF	AT1G09560.1	Germin-like protein 5 Length=219	IPR001929 Germin	LOC_Os05g10830.1	Proteophosphoglycan PPG4, putative, expressed
69	Traes_7AL_40127A553	AT5G39190.1	Germin-like protein 2 Length=222	IPR014710 RmlC-like jelly roll fold	LOC_Os05g10830.1	Proteophosphoglycan PPG4, putative, expressed
70	Traes_7AL_7D691F809	sp|O82089|CCH_ARATH	Copper transport protein CCH	IPR006121 Heavy metal-associated domain, HMA	LOC_Os02g32814.1	Heavy metal-associated domain containing protein, expressed
71	Traes_7AL_DFFCB625F	AT3G50210.1	2-oxoglutarate 2OG and FeII-dependent oxygenase superfamily protein Length=332	IPR027443 Isopenicillin N synthase-like	LOC_Os09g07020.1	Oxidoreductase, putative, expressed
72	Traes_7AL_84D5BAE85	AT5G21930.1	P-type ATPase of Arabidopsis 2 Length=883	IPR001757 Cation-transporting P-type ATPase, IPR023214 HAD-like domain	LOC_Os06g47550.1	Cadmium/zinc-transporting ATPase, putative, expressed
73	Traes_7AL_96CB5FD83	AT4G05320.2	Polyubiquitin 10 Length=457	IPR019955 Ubiquitin supergroup, IPR019956 Ubiquitin	LOC_Os06g44080.1	Ubiquitin family protein, putative, expressed
74	Traes_7AL_FC7B2C8E0	AT5G59870.1	Histone H2A 6 Length=150	IPR009072 Histone-fold	LOC_Os05g02300.1	Core histone H2A/H2B/H3/H4 domain containing protein, putative, expressed
75	Traes_7AL_E816A5FCF	sp|Q9ZU29|PP139_ARATH	Pentatricopeptide repeat-containing protein	IPR002885 Pentatricopeptide repeat	LOC_Os10g21470.2	Pentatricopeptide, putative, expressed
76	Traes_7AL_B23CC9F9F	AT5G02560.2	Histone H2A 12 Length=177	IPR009072 Histone-fold	LOC_Os05g02300.1	Core histone H2A/H2B/H3/H4 domain containing protein, putative, expressed
77	Traes_7AL_076CFDA60	AT1G60660.1	Cytochrome B5-like protein Length=121	IPR001199 Cytochrome b5-like heme/steroid binding domain	LOC_Os12g12170.1	Cytochrome b5-like heme/steroid binding domain containing protein, expressed
78	Traes_7AL_18463B548	sp|Q3EC97|FBL14_ARATH	F-box/LRR-repeat protein 14	IPR006553 Leucine-rich repeat, cysteine-containing subtype	LOC_Os04g30210.1	OsFBL15 - F-box domain and LRR containing protein, expressed
79	Traes_7AL_E293A710E	sp|Q9LSL9|PP445_ARATH	Pentatricopeptide repeat-containing protein	IPR002885 Pentatricopeptide repeat, IPR011990 Tetratricopeptide-like helical	LOC_Os06g47570.1	PPR repeat containing protein, expressed
80	Traes_7AL_0952E685F	sp|A1EA53|RR7_AGRST	30S ribosomal protein S7, chloroplastic	IPR000235 Ribosomal protein S5/S7, IPR023798 Ribosomal protein S7 domain	LOC_Os04g16798.1	Chloroplast 30S ribosomal protein S7, putative, expressed
81	Traes_7AL_6497A75B1	AT5G44740.2	Y-family DNA polymerase H Length=672	IPR001126 DNA-repair protein, UmuC-like	LOC_Os06g47580.3	REV1, putative, expressed
82	Traes_7AL_F05316203	AT3G52850.1	Vacuolar sorting receptor homolog 1 Length=623		LOC_Os06g45380.2	Vacuolar-sorting receptor precursor, putative, expressed
83	Traes_7AL_0023B60FD	sp|P55200|KMT2A_MOUSE	Histone-lysine N-methyltransferase 2A	IPR001214 SET domain, IPR003616 Post-SET domain, IPR006560 AWS, IPR025787 Histone-lysine N-methyltransferase, SET2, plant	LOC_Os09g13740.1	SET domain containing protein, expressed
84	Traes_7AL_C16365A45	sp|Q5ZME8|SMU1_CHICK	WD40 repeat-containing protein SMU1	IPR015943 WD40/YVTN repeat-like-containing domain	LOC_Os07g09000.1	WD domain, G-beta repeat domain containing protein, expressed
85	Traes_7AL_A5EB4F536	sp|Q8GYE0|PHF1_ARATH	SEC12-like protein 1		LOC_Os07g09000.1	WD domain, G-beta repeat domain containing protein, expressed
86	Traes_7AL_1C2CD20D1	AT3G01500.2	Carbonic anhydrase 1 Length=347	IPR001765 Carbonic anhydrase	LOC_Os01g45274.4	Carbonic anhydrase, chloroplast precursor, putative, expressed
87	Traes_7AL_9812088EB	AT5G14740.1	Carbonic anhydrase 2 Length=331	IPR001765 Carbonic anhydrase	LOC_Os01g45274.4	Carbonic anhydrase, chloroplast precursor, putative, expressed
88	Traes_7AL_1C45A006F	AT5G14740.1	Carbonic anhydrase 2 Length=331	IPR001765 Carbonic anhydrase	LOC_Os01g45274.4	Carbonic anhydrase, chloroplast precursor, putative, expressed
89	Traes_7AL_1744001DB	sp|A3CWH8|RS11_METMJ	30S ribosomal protein S11	IPR001971 Ribosomal protein S11	LOC_Os02g06700.2	Ribosomal protein, putative, expressed
90	Traes_7AL_662851598	sp|Q96499|RL44_GOSHI	60S ribosomal protein L44	IPR000552 Ribosomal protein L44e, IPR011332 Ribosomal protein, zinc-binding domain	LOC_Os07g33997.1	60S ribosomal protein L44, putative, expressed
91	Traes_7AL_A62B0137C	sp|Q96499|RL44_GOSHI	60S ribosomal protein L44	IPR000552 Ribosomal protein L44e, IPR011332 Ribosomal protein, zinc-binding domain	LOC_Os07g33997.1	60S ribosomal protein L44, putative, expressed
92	Traes_7AL_3494CBFFA	AT5G02790.1	Glutathione S-transferase family protein Length=235	IPR010987 Glutathione S-transferase, C-terminal-like, IPR012336 Thioredoxin-like fold	LOC_Os03g17470.1	IN2-1 protein, putative, expressed
93	Traes_7AL_492C9C1E4	AT1G05200.1	Glutamate receptor 3.4 Length=959	IPR000337 GPCR, family 3, IPR001638 Extracellular solute-binding protein, family 3, IPR017103 Ionotropic glutamate receptor, plant, IPR028082 Periplasmic binding protein-like I	LOC_Os06g46670.2	Glutamate receptor, putative, expressed
94	Traes_7AL_424BDA5B6	AT3G17760.1	Glutamate decarboxylase 5 Length=494	IPR002129 Pyridoxal phosphate-dependent decarboxylase	LOC_Os08g36320.2	Decarboxylase, putative, expressed
95	Traes_7AL_EDE7D357A	AT5G24080.1	Protein kinase superfamily protein Length=470	IPR011009 Protein kinase-like domain	LOC_Os01g12290.1	S-locus lectin protein kinase family protein, putative, expressed
96	Traes_7AL_B9F851D66	AT5G24080.1	Protein kinase superfamily protein Length=470		LOC_Os07g36780.1	S-domain receptor-like protein kinase, putative, expressed
97	Traes_7AL_EC2DE4DFA	sp|A4YCN4|RADA_METS5	DNA repair and recombination protein RadA	IPR013632 DNA recombination and repair protein Rad51, C-terminal, IPR027417 P-loop containing nucleoside triphosphate hydrolase	LOC_Os09g01680.1	DNA repair protein RAD51 homolog 4, putative, expressed
98	Traes_7AL_96FC42415	UniRef90_B6T3M6	PRKR interacting protein 1 n=1 Tax=Zea mays RepID=B6T3M6_MAIZE	IPR009548 Protein of unknown function DUF1168	LOC_Os09g01690.1	Expressed protein
99	Traes_7AL_480083BC2	AT3G25950.1	TRAM, LAG1 and CLN8 TLC lipid-sensing domain containing protein Length=251		LOC_Os12g13940.1	Dna-binding storekeeper protein-related, putative, expressed
100	Traes_7AL_8E2CAC4E7	UniRef90_R7W661	ATP-dependent Clp protease ATP-binding subunit clpC n=1 Tax=Aegilops tauschii RepID=R7W661_AEGTA			Nothing found in rice
101	Traes_7AL_A221A6046	sp|Q8CJV9|CLPB_STRCO	Chaperone protein ClpB	IPR027417 P-loop containing nucleoside triphosphate hydrolase	LOC_Os02g33420.1	ATPase, AAA family protein, expressed
102	Traes_7AL_B3CACC6C9	sp|Q89YY3|CLPB_BACTN	Chaperone protein ClpB	IPR001270 ClpA/B family, IPR027417 P-loop containing nucleoside triphosphate hydrolase	LOC_Os02g33420.1	ATPase, AAA family protein, expressed
103	Traes_7AL_117404BC9	sp|Q9SAB1|HSP7Q_ARATH	Heat shock 70 kDa protein 16	IPR013126 Heat shock protein 70 family	LOC_Os06g46600.1	DNAK family protein, putative, expressed
104	Traes_7AL_141AE335A	sp|Q9SAB1|HSP7Q_ARATH	Heat shock 70 kDa protein 16	IPR013126 Heat shock protein 70 family	LOC_Os06g46600.1	DNAK family protein, putative, expressed
105	Traes_7AL_6E220ADA0	AT4G00290.1	Mechanosensitive ion channel protein Length=497	IPR006685 Mechanosensitive ion channel MscS, IPR010920 Like-Sm LSM domain	LOC_Os03g31839.1	Transposon protein, putative, unclassified, expressed
106	Traes_7AL_86036F0F9	sp|Q06265|EXOS9_HUMAN	Exosome complex component RRP45	IPR020568 Ribosomal protein S5 domain 2-type fold	LOC_Os02g34570.2	Exosome complex exonuclease, putative, expressed
107	Traes_7AL_A9FD754D6	AT2G06925.1	Phospholipase A2 family protein Length=148	IPR016090 Phospholipase A2 domain	LOC_Os11g34440.1	Phospholipase A2, putative, expressed
108	Traes_7AL_138CA9C35	sp|Q6NQB7|B3GT7_ARATH	Beta-1,3-galactosyltransferase 7	IPR002659 Glycosyl transferase, family 31, IPR025298 Domain of unknown function DUF4094	LOC_Os06g46570.1	Galactosyltransferase, putative, expressed
109	Traes_7AL_0AD4A7A87	AT3G11440.1	Myb domain protein 65 Length=553	IPR001345 Phosphoglycerate/bisphosphoglycerate mutase, active site, IPR009057 Homeodomain-like	LOC_Os06g46560.1	Myb-like dna-binding domain containing protein, expressed
110	Traes_7AL_E29F805BB	sp|F4K460|MED17_ARATH	Mediator of RNA polymerase II transcription subunit 17		LOC_Os12g44140.1	Expressed protein
111	Traes_7AL_F37BE187C	AT4G22010.1	SKU5 similar 4 Length=541	IPR008972 Cupredoxin	LOC_Os06g46500.1	Monocopper oxidase, putative, expressed
112	Traes_7AL_AB7728F06	sp|Q54U63|LVSC_DICDI	BEACH domain-containing protein lvsC	IPR016024 Armadillo-type fold	LOC_Os02g06725.1	Expressed protein
113	Traes_7AL_FE97DFD4E	sp|Q562E7|WDR81_HUMAN	WD repeat-containing protein 81	IPR000409 BEACH domain, IPR015943 WD40/YVTN repeat-like-containing domain, IPR023362 PH-BEACH domain	LOC_Os02g06720.1	Wd domain containing protein, putative, expressed
114	Traes_7AL_CC9133EAE	AT1G21430.1	Flavin-binding monooxygenase family protein Length=391	IPR016040 NADP-binding domain	LOC_Os11g10170.1	Flavin monooxygenase, putative, expressed
115	Traes_7AL_C144CED75	UniRef90_B6SGC8	5a2 protein n=2 Tax=Zea mays RepID=B6SGC8_MAIZE		LOC_Os11g03870.1	LTPL31 - Protease inhibitor/seed storage/LTP family protein precursor, expressed
116	Traes_7AL_DB59DF808	AT4G30880.1	Bifunctional inhibitor/lipid-transfer protein/seed storage 2S albumin superfamily protein Length=109		LOC_Os11g03870.1	LTPL31 - Protease inhibitor/seed storage/LTP family protein precursor, expressed
117	Traes_7AL_8B67E0023	AT5G63060.1	Sec14p-like phosphatidylinositol transfer family protein Length=263	IPR001251 CRAL-TRIO domain, IPR011074 CRAL/TRIO, N-terminal domain	LOC_Os02g21630.1	SEC14 cytosolic factor family protein, putative, expressed
118	Traes_7AL_312E86CF3	UniRef90_Q7XQY0	n=1 Tax=Oryza sativa subsp. japonica RepID=Q7XQY0_ORYSJ		LOC_Os05g05910.1	Retrotransposon protein, putative, unclassified, expressed
119	Traes_7AL_420BAE2D2	sp|O23755|EF2_BETVU	Elongation factor 2	IPR000640 Translation elongation factor EFG, V domain, IPR000795 Elongation factor, GTP-binding domain, IPR005225 Small GTP-binding protein domain, IPR009000 Translation elongation/initiation factor/Ribosomal, beta-barrel, IPR009022 Elongation factor G, III-V domain, IPR020568 Ribosomal protein S5 domain 2-type fold, IPR027417 P-loop containing nucleoside triphosphate hydrolase	LOC_Os02g32030.1	Elongation factor, putative, expressed
120	Traes_7AL_E7C7ADD92	AT3G54140.1	Peptide transporter 1 Length=570	IPR000109 Proton-dependent oligopeptide transporter family	LOC_Os05g27050.1	Peptide transporter, putative, expressed
121	Traes_7AL_0958540A7	AT2G24130.1	Leucine-rich receptor-like protein kinase family protein Length=980	IPR001611 Leucine-rich repeat, IPR003591 Leucine-rich repeat, typical subtype, IPR011009 Protein kinase-like domain, IPR013210 Leucine-rich repeat-containing N-terminal, type 2, IPR013320 Concanavalin A-like lectin/glucanase, subgroup, IPR025875 Leucine rich repeat 4	LOC_Os01g05960.1	Receptor kinase, putative, expressed
122	Traes_7AL_74A907D7F	AT2G34630.2	Geranyl diphosphate synthase 1 Length=422	IPR017446 Polyprenyl synthetase-related	LOC_Os06g46450.1	Polyprenyl synthetase, putative, expressed
123	Traes_7AL_DD2262335	UniRef90_Q7XE51	Retrotransposon protein, putative, unclassified n=1 Tax=Oryza sativa subsp. japonica RepID=Q7XE51_ORYSJ	IPR000477 Reverse transcriptase	LOC_Os08g19520.1	Retrotransposon protein, putative, unclassified, expressed
124	Traes_7AL_1415D04BF	sp|Q653U3|ARFQ_ORYSJ	Auxin response factor 17	IPR003311 AUX/IAA protein, IPR010525 Auxin response factor, IPR015300 DNA-binding pseudobarrel domain	LOC_Os06g46410.1	Auxin response factor, putative, expressed
125	Traes_7AL_EB3F7A0BF	AT5G37020.1	Auxin response factor 8 Length=811		LOC_Os06g46410.1	Auxin response factor, putative, expressed
126	Traes_7AL_B901881EA	sp|Q5R746|YTDC2_PONAB	YTH domain-containing protein 2	IPR000571 Zinc finger, CCCH-type, IPR007275 YTH domain	LOC_Os06g46400.1	ATCPSF30/CPSF30, putative, expressed
127	Traes_7AL_8EB535289	sp|Q9LKW9|NHX7_ARATH	Sodium/hydrogen exchanger 7		LOC_Os12g44360.1	Sodium/hydrogen exchanger 7, putative, expressed
128	Traes_7AL_24196D3D1	AT4G18372.1	Small nuclear ribonucleoprotein family protein Length=112	IPR010920 Like-Sm LSM domain	LOC_Os06g46390.1	LSM domain containing protein, expressed
129	Traes_7AL_199EA4BA2	sp|Q5NVK5|PGTA_PONAB	Geranylgeranyl transferase type-2 subunit alpha	IPR001611 Leucine-rich repeat, IPR002088 Protein prenyltransferase, alpha subunit, IPR025875 Leucine rich repeat 4	LOC_Os06g46380.1	Rab geranylgeranyl transferase like protein, putative, expressed
130	Traes_7AL_EA2848B17	sp|P28811|MMSB_PSEAE	3-hydroxyisobutyrate dehydrogenase	IPR008927 6-phosphogluconate dehydrogenase, C-terminal-like, IPR015815 Hydroxy monocarboxylic acid anion dehydrogenase, HIBADH-type, IPR016040 NADP-binding domain	LOC_Os06g46372.1	Dehydrogenase, putative, expressed
131	Traes_7AL_AB301BDD3	AT5G05830.1	RING/FYVE/PHD zinc finger superfamily protein Length=204	IPR011016 Zinc finger, RING-CH-type, IPR013083 Zinc finger, RING/FYVE/PHD-type	LOC_Os06g46366.1	Zinc finger, C3HC4 type, domain containing protein, expressed
132	Traes_7AL_31409DD5F	AT1G16670.1	Protein kinase superfamily protein Length=390	IPR011009 Protein kinase-like domain, IPR013320 Concanavalin A-like lectin/glucanase, subgroup	LOC_Os06g46330.1	Protein kinase domain containing protein, expressed
133	Traes_7AL_2DB6CCCCF	AT4G30270.1	Xyloglucan endotransglucosylase/hydrolase 24 Length=269	IPR008985 Concanavalin A-like lectin/glucanases superfamily, IPR016455 Xyloglucan endotransglucosylase/hydrolase	LOC_Os08g14200.1	Glycosyl hydrolases family 16, putative, expressed
134	Traes_7AL_278F88E19	sp|Q39214|RPM1_ARATH	Disease resistance protein RPM1	IPR000767 Disease resistance protein, IPR027417 P-loop containing nucleoside triphosphate hydrolase	LOC_Os08g14850.1	Resistance protein, putative, expressed
135	Traes_7AL_BE3253C8F	UniRef90_B9HH13	NAC domain protein,	IPR003441 NAC domain	LOC_Os06g46270.1	No apical meristem protein, putative, expressed
136	Traes_7AL_7F60231AD	sp|Q43763|AGLU_HORVU	Alpha-glucosidase	IPR000322 Glycoside hydrolase, family 31	LOC_Os06g46284.2	Glycosyl hydrolase, family 31, putative, expressed
137	Traes_7AL_08B2A7BB2	sp|C1L2Y0|MNTH_LISMC	Divalent metal cation transporter MntH	IPR001046 Natural resistance-associated macrophage like	LOC_Os06g46310.1	Metal transporter nramp6, putative, expressed
138	Traes_7AL_3704F1AC0	sp|Q39214|RPM1_ARATH	Disease resistance protein RPM1	IPR000767 Disease resistance protein, IPR027417 P-loop containing nucleoside triphosphate hydrolase	LOC_Os11g11550.2	NBS-LRR disease resistance protein, putative, expressed
139	Traes_7AL_628A69311	UniRef90_B9HH13	NAC domain protein,	IPR003441 NAC domain	LOC_Os06g46270.1	No apical meristem protein, putative, expressed
140	Traes_7AL_91A8A5DC5	AT3G13620.1	Amino acid permease family protein Length=478	IPR002293 Amino acid/polyamine transporter I	LOC_Os03g25920.1	Amino acid permease family protein, putative, expressed
141	Traes_7AL_6014825B2	AT1G04390.1	BTB/POZ domain-containing protein Length=849	IPR011333 BTB/POZ fold, IPR016024 Armadillo-type fold	LOC_Os06g46240.1	BTB/POZ domain containing protein, putative, expressed
142	Traes_7AL_05AC81CDF	sp|Q6MDE0|DAPAT_PARUW	LL-diaminopimelate aminotransferase	IPR015424 Pyridoxal phosphate-dependent transferase, IPR019942 Diaminopimelate aminotransferase, DapL, plant/Chlamydia-type	LOC_Os03g18810.1	Aminotransferase, classes i and ii, domain containing protein, expressed
143	Traes_7AL_45488507B	UniRef90_UPI000234FE70	UPI000234FE70 related cluster n=1 Tax=unknown RepID=UPI000234FE70	IPR026103 Harbinger transposase-derived nuclease, IPR027806 Harbinger transposase-derived nuclease domain	LOC_Os07g34550.1	Retrotransposon protein, putative, unclassified, expressed
144	Traes_7AL_BABE83E7B	UniRef90_UPI0002B46F26	UPI0002B46F26 related cluster n=2 Tax=unknown RepID=UPI0002B46F26	IPR009836 Protein of unknown function DUF1399	LOC_Os11g40590.2	DUF1399 containing protein, putative, expressed
145	Traes_7AL_9BC6CA922	sp|P10969|AGI3_WHEAT	Agglutinin isolectin 3	IPR001002 Chitin-binding, type 1	LOC_Os04g09390.1	HEV3 - Hevein family protein precursor, expressed
146	Traes_7AL_63846DF57	sp|Q7ZVA0|SMU1_DANRE	WD40 repeat-containing protein SMU1	IPR015943 WD40/YVTN repeat-like-containing domain	LOC_Os11g39650.1	WD domain, G-beta repeat domain containing protein, expressed
147	Traes_7AL_B28C390F5	sp|Q39221|STLP2_ARATH	SEC12-like protein 2		LOC_Os11g39650.1	WD domain, G-beta repeat domain containing protein, expressed
148	Traes_7AL_4FE423017	sp|Q01MB6|AGI_ORYSI	Lectin	IPR001002 Chitin-binding, type 1	LOC_Os04g09390.1	HEV3 - Hevein family protein precursor, expressed
149	Traes_7AL_CBE99239D	AT5G62690.1	Tubulin beta chain 2 Length=450	IPR000217 Tubulin, IPR023123 Tubulin, C-terminal	LOC_Os06g46000.1	Tubulin/ftsz domain containing protein, putative, expressed
150	Traes_7AL_F516C7DFF	sp|A2XSY1|DAD1_ORYSI	Dolichyl-diphosphooligosaccharide--protein glycosyltransferase subunit DAD1	IPR003038 DAD/Ost2	LOC_Os04g32550.1	Defender against cell death 1, putative, expressed
151	Traes_7AL_21A57AB64	AT1G22530.1	PATELLIN 2 Length=683	IPR001251 CRAL-TRIO domain	LOC_Os06g45990.2	Patellin-5, putative, expressed
152	Traes_7AL_582A90C1B	sp|P03692|PRIM_BPT7	DNA primase/helicase	IPR006171 Toprim domain, IPR007694 DNA helicase, DnaB-like, C-terminal, IPR027417 P-loop containing nucleoside triphosphate hydrolase	LOC_Os06g45980.1	Toprim domain-containing protein, putative, expressed
153	Traes_7AL_E8659A8A6	sp|Q9C9I6|PP116_ARATH	Pentatricopeptide repeat-containing protein	IPR002885 Pentatricopeptide repeat, IPR011990 Tetratricopeptide-like helical	LOC_Os07g19400.1	Pentatricopeptide domain containing protein, putative, expressed
154	Traes_7AL_A8808A85B	sp|Q8C092|TAF5_MOUSE	Transcription initiation factor TFIID subunit 5	IPR015943 WD40/YVTN repeat-like-containing domain	LOC_Os06g44030.2	WD domain, G-beta repeat domain containing protein, expressed
155	Traes_7AL_C52397178	sp|A1A5X2|FBXL7_DANRE	F-box/LRR-repeat protein 7	IPR006553 Leucine-rich repeat, cysteine-containing subtype	LOC_Os08g35700.1	Leucine rich repeat family protein, expressed
156	Traes_7AL_8FD180AA3	UniRef90_UPI0002BC9F62	UPI0002BC9F62 related cluster n=1 Tax=unknown RepID=UPI0002BC9F62	IPR006553 Leucine-rich repeat, cysteine-containing subtype	LOC_Os08g35700.1	Leucine rich repeat family protein, expressed
157	Traes_7AL_92CD967FB	UniRef90_C7J4I3	Protein n=1 Tax=Oryza sativa subsp. japonica RepID=C7J4I3_ORYSJ	IPR026960 Reverse transcriptase zinc-binding domain	LOC_Os10g39070.1	Retrotransposon protein, putative, line subclass, expressed
158	Traes_7AL_9C0F2CE94	sp|O04437|GSTZ_WHEAT	Glutathione S-transferase	IPR005955 Maleylacetoacetate isomerase, IPR010987 Glutathione S-transferase, C-terminal-like, IPR012336 Thioredoxin-like fold	LOC_Os12g10720.1	Glutathione s-transferase, putative, expressed
159	Traes_7AL_AEC178775	AT1G56150.1	SAUR-like auxin-responsive protein family Length=110	IPR003676 Auxin-induced protein, ARG7	LOC_Os06g45970.1	OsSAUR26 - Auxin-responsive SAUR gene family member, expressed
160	Traes_7AL_1784D5698	AT4G09800.1	S18 ribosomal protein Length=152	IPR001892 Ribosomal protein S13, IPR010979 Ribosomal protein S13-like, H2TH, IPR027437 30s ribosomal protein S13, C-terminal	LOC_Os07g07719.1	Ribosomal protein s13p/s18e, putative, expressed
161	Traes_7AL_65EAA4F5F	AT2G30070.1	Potassium transporter 1 Length=712		LOC_Os06g45940.2	Potassium transporter, putative, expressed
162	Traes_7AL_955F54182	AT2G30070.1	Potassium transporter 1 Length=712	IPR003855 K+ potassium transporter	LOC_Os06g45940.2	Potassium transporter, putative, expressed
163	Traes_7AL_05373E5CA	AT3G25490.1	Protein kinase family protein Length=433	IPR011009 Protein kinase-like domain	LOC_Os04g24220.3	OsWAK32 - OsWAK receptor-like protein kinase, expressed
164	Traes_7AL_3707596B2	sp|P0C1I6|PPIL4_RHIO9	Peptidyl-prolyl cis-trans isomerase-like 4	IPR001878 Zinc finger, CCHC-type, IPR002130 Cyclophilin-like peptidyl-prolyl cis-trans isomerase domain, IPR012677 Nucleotide-binding, alpha-beta plait	LOC_Os06g45910.1	Peptidyl-prolyl cis-trans isomerase-like 4, putative, expressed
165	Traes_7AL_9A1395EC7	AT4G16110.1	Response regulator 2 Length=664	IPR009057 Homeodomain-like	LOC_Os06g45890.1	MYB family transcription factor, putative, expressed
166	Traes_7AL_BF6FD97DA	AT1G25550.1	Myb-like transcription factor family protein Length=344	IPR009057 Homeodomain-like	LOC_Os06g45890.1	MYB family transcription factor, putative, expressed
167	Traes_7AL_ECB0591CC	sp|Q655R6|MOCOS_ORYSJ	Molybdenum cofactor sulfurase	IPR005302 Molybdenum cofactor sulfurase, C-terminal, IPR011037 Pyruvate kinase-like, insert domain, IPR015424 Pyridoxal phosphate-dependent transferase	LOC_Os06g45860.1	Molybdenum cofactor sulfurase, putative, expressed
168	Traes_7AL_BFFEC0955	UniRef90_Q8RWU3	Myb family transcription factor n=4 Tax=Arabidopsis RepID=Q8RWU3_ARATH	IPR009057 Homeodomain-like	LOC_Os06g45840.1	MYB transcription factor, putative, expressed
169	Traes_7AL_BCCE5C3B4	sp|Q96564|RS27_HORVU	40S ribosomal protein S27	IPR000592 Ribosomal protein S27e, IPR011332 Ribosomal protein, zinc-binding domain	LOC_Os04g27860.1	40S ribosomal protein S27, putative, expressed
170	Traes_7AL_C81A9E290	sp|Q96G74|OTUD5_HUMAN	OTU domain-containing protein 5	IPR003323 Ovarian tumour, otubain	LOC_Os06g45850.4	OTU-like cysteine protease family protein, putative, expressed
171	Traes_7AL_0A85A179C	sp|P83436|COG7_HUMAN	Conserved oligomeric Golgi complex subunit 7	IPR019335 Conserved oligomeric Golgi complex subunit 7	LOC_Os06g45830.1	Expressed protein
172	Traes_7AL_11C6103D7	sp|P51327|FTSH_PORPU	ATP-dependent zinc metalloprotease FtsH	IPR005936 Peptidase, FtsH, IPR027417 P-loop containing nucleoside triphosphate hydrolase	LOC_Os06g45820.1	OsFtsH2 FtsH protease, homologue of AtFtsH2/8, expressed
173	Traes_7AL_CD676390F	sp|Q68ED3|PAPD5_MOUSE	PAP-associated domain-containing protein 5	IPR002058 PAP/25A-associated, IPR002934 Nucleotidyl transferase domain	LOC_Os06g45800.1	PAP/25A associated domain containing protein, putative, expressed
174	Traes_7AL_25F851F7F	sp|Q7T330|SPOP_DANRE	Speckle-type POZ protein	IPR011333 BTB/POZ fold	LOC_Os06g45730.1	MBTB11 - Bric-a-Brac, Tramtrack, Broad Complex BTB domain with Meprin and TRAF Homology MATH domain, expressed
175	Traes_7AL_D9E22D490	sp|P49084|GPA1_SOYBN	Guanine nucleotide-binding protein alpha-1 subunit	IPR001019 Guanine nucleotide binding protein G-protein, alpha subunit	LOC_Os05g26890.1	G-protein alpha subunit, putative, expressed
176	Traes_7AL_09C024A66	sp|Q9ZUT4|PP192_ARATH	Pentatricopeptide repeat-containing protein	IPR002885 Pentatricopeptide repeat	LOC_Os11g17530.2	Pentatricopeptide, putative, expressed
177	Traes_7AL_D9A6761DB	UniRef90_Q7XSK4	n=3 Tax=Oryza sativa RepID=Q7XSK4_ORYSJ		LOC_Os04g11660.2	OsFBX119 - F-box domain containing protein, expressed
178	Traes_7AL_C8548A225	AT1G55760.1	BTB/POZ domain-containing protein Length=329	IPR011333 BTB/POZ fold	LOC_Os06g14060.2	MBTB10 - Bric-a-Brac, Tramtrack, Broad Complex BTB domain with Meprin and TRAF Homology MATH domain, expressed
179	Traes_7AL_F9A606201	sp|Q7T330|SPOP_DANRE	Speckle-type POZ protein	IPR011333 BTB/POZ fold	LOC_Os06g45730.1	MBTB11 - Bric-a-Brac, Tramtrack, Broad Complex BTB domain with Meprin and TRAF Homology MATH domain, expressed
180	Traes_7AL_800989E78	UniRef90_Q7XFG3	Retrotransposon protein, putative, unclassified, expressed n=1 Tax=Oryza sativa subsp. japonica RepID=Q7XFG3_ORYSJ		LOC_Os10g21070.1	Retrotransposon protein, putative, unclassified, expressed
181	Traes_7AL_C0FBCB4E5	UniRef90_Q7XVW4	n=1 Tax=Oryza sativa subsp. japonica RepID=Q7XVW4_ORYSJ		LOC_Os04g22060.1	Retrotransposon protein, putative, unclassified, expressed
182	Traes_7AL_DAC995C5E	sp|Q7T330|SPOP_DANRE	Speckle-type POZ protein	IPR011333 BTB/POZ fold	LOC_Os06g45730.1	MBTB11 - Bric-a-Brac, Tramtrack, Broad Complex BTB domain with Meprin and TRAF Homology MATH domain, expressed
183	Traes_7AL_2D7B8D85A	UniRef90_M8B6A2	Speckle-type POZ protein n=1 Tax=Aegilops tauschii RepID=M8B6A2_AEGTA		LOC_Os06g45730.1	MBTB11 - Bric-a-Brac, Tramtrack, Broad Complex BTB domain with Meprin and TRAF Homology MATH domain, expressed
184	Traes_7AL_D8E07846E	sp|Q7T330|SPOP_DANRE	Speckle-type POZ protein	IPR011333 BTB/POZ fold	LOC_Os06g45730.1	MBTB11 - Bric-a-Brac, Tramtrack, Broad Complex BTB domain with Meprin and TRAF Homology MATH domain, expressed
185	Traes_7AL_17169DE9D	UniRef90_N1QQC2	Speckle-type POZ protein n=1 Tax=Aegilops tauschii RepID=N1QQC2_AEGTA			Nothing found in rice
186	Traes_7AL_E3F67A0861	AT1G55760.1	BTB/POZ domain-containing protein Length=329	IPR011333 BTB/POZ fold	LOC_Os06g14060.2	MBTB10 - Bric-a-Brac, Tramtrack, Broad Complex BTB domain with Meprin and TRAF Homology MATH domain, expressed
187	Traes_7AL_1D5989C78	sp|Q7T330|SPOP_DANRE	Speckle-type POZ protein	IPR011333 BTB/POZ fold	LOC_Os06g45730.1	MBTB11 - Bric-a-Brac, Tramtrack, Broad Complex BTB domain with Meprin and TRAF Homology MATH domain, expressed
188	Traes_7AL_FB85CCB82	UniRef90_M8BPL2	Speckle-type POZ protein n=1 Tax=Aegilops tauschii RepID=M8BPL2_AEGTA		LOC_Os06g45730.1	MBTB11 - Bric-a-Brac, Tramtrack, Broad Complex BTB domain with Meprin and TRAF Homology MATH domain, expressed
189	Traes_7AL_1D0B67620	UniRef90_M8BE88	Speckle-type POZ protein-like protein n=1 Tax=Aegilops tauschii RepID=M8BE88_AEGTA		LOC_Os06g45730.1	MBTB11 - Bric-a-Brac, Tramtrack, Broad Complex BTB domain with Meprin and TRAF Homology MATH domain, expressed
190	Traes_7AL_0B3DF1930	AT1G17710.1	Pyridoxal phosphate phosphatase-related protein Length=279	IPR006383 HAD-superfamily hydrolase, subfamily IB, PSPase-like, IPR023214 HAD-like domain	LOC_Os02g13290.1	Phosphoethanolamine/phosphocholine phosphatase, putative, expressed
191	Traes_7AL_B9DF16DC7	sp|Q7WTR3|MDTK_ERWAM	Multidrug resistance protein MdtK	IPR002528 Multi antimicrobial extrusion protein	LOC_Os10g20470.1	MATE efflux family protein, putative, expressed
192	Traes_7AL_ACBB0F83B	AT5G39190.1	Germin-like protein 2 Length=222	IPR001929 Germin	LOC_Os12g05860.1	Cupin domain containing protein, expressed
193	Traes_7AL_DCBB6A64D	AT4G08455.1	BTB/POZ domain-containing protein Length=243	IPR011333 BTB/POZ fold	LOC_Os06g45730.1	MBTB11 - Bric-a-Brac, Tramtrack, Broad Complex BTB domain with Meprin and TRAF Homology MATH domain, expressed
194	Traes_7AL_113126D46	AT5G39190.1	Germin-like protein 2 Length=222	IPR001929 Germin	LOC_Os12g05860.1	Cupin domain containing protein, expressed
195	Traes_7AL_811E8B5A6	UniRef90_Q7EZX1	Protein n=1 Tax=Oryza sativa subsp. japonica RepID=Q7EZX1_ORYSJ		LOC_Os07g02760.1	OsFBD13 - F-box and FBD domain containing protein, expressed
196	Traes_7AL_EC97E207A	AT1G79550.1	Phosphoglycerate kinase Length=401	IPR001576 Phosphoglycerate kinase	LOC_Os06g45710.1	Phosphoglycerate kinase protein, putative, expressed
197	Traes_7AL_C844454E1	AT5G18460.1	Protein of Unknown Function DUF239 Length=430	IPR004314 Domain of unknown function DUF239	LOC_Os08g45170.2	Carboxyl-terminal peptidase, putative, expressed
198	Traes_7AL_AA1C50065	AT4G33420.1	Peroxidase superfamily protein Length=325	IPR010255 Haem peroxidase	LOC_Os01g19020.1	Peroxidase precursor, putative, expressed
199	Traes_7AL_4EC4A9A7D	sp|Q7T330|SPOP_DANRE	Speckle-type POZ protein		LOC_Os06g45730.1	MBTB11 - Bric-a-Brac, Tramtrack, Broad Complex BTB domain with Meprin and TRAF Homology MATH domain, expressed
200	Traes_7AL_FC1672B98	AT4G33420.1	Peroxidase superfamily protein Length=325	IPR010255 Haem peroxidase	LOC_Os10g39170.1	Peroxidase precursor, putative, expressed
201	Traes_7AL_504C89536	sp|Q7T330|SPOP_DANRE	Speckle-type POZ protein	IPR011333 BTB/POZ fold	LOC_Os06g45730.1	MBTB11 - Bric-a-Brac, Tramtrack, Broad Complex BTB domain with Meprin and TRAF Homology MATH domain, expressed
202	Traes_7AL_352A9438C	AT1G31160.1	Histidine Triad Nucleotide-Binding 2 Length=187	IPR001310 Histidine triad HIT protein, IPR011146 HIT-like domain	LOC_Os06g45660.1	Histidine triad family protein, putative, expressed
203	Traes_7AL_CAE523DB1	AT5G01020.1	Protein kinase superfamily protein Length=410	IPR011009 Protein kinase-like domain	LOC_Os03g29410.1	Tyrosine protein kinase domain containing protein, putative, expressed
204	Traes_7AL_07AFCB20D	AT1G72540.1	Protein kinase superfamily protein Length=450		LOC_Os03g29410.1	Tyrosine protein kinase domain containing protein, putative, expressed
205	Traes_7AL_33337F310	UniRef90_UPI00032A511F	UPI00032A511F related cluster n=5 Tax=unknown RepID=UPI00032A511F		LOC_Os01g05730.1	Retrotransposon protein, putative, unclassified, expressed
206	Traes_7AL_34519AA27	sp|Q8LCG7|NFYC2_ARATH	Nuclear transcription factor Y subunit C-2	IPR001606 ARID/BRIGHT DNA-binding domain, IPR009072 Histone-fold, IPR027170 Transcriptional activator NFYC/HAP5 subunit	LOC_Os06g45640.1	Core histone H2A/H2B/H3/H4, putative, expressed
207	Traes_7AL_BB7235524	sp|Q8LCG7|NFYC2_ARATH	Nuclear transcription factor Y subunit C-2	IPR009072 Histone-fold, IPR027170 Transcriptional activator NFYC/HAP5 subunit	LOC_Os06g45640.1	Core histone H2A/H2B/H3/H4, putative, expressed

## Sheet: QNa.asl-7A
List of genes within the interval of QNa.asl-7A
No	Gene ID	MIPS annotation Hit ID	MIPS annotation Description	MIPS annotation Interpro ID	Rice annotation Hit ID	Rice annotation description
1	Traes_7AS_0696B899B	UniRef90_B6SU80	TPR domain containing protein n=2 Tax=Andropogoneae RepID=B6SU80_MAIZE		LOC_Os04g57780.2	Tetratricopeptide repeat domain containing protein, expressed
2	Traes_7AS_BE316B9A2	UniRef90_G7KB96	Zinc finger MYM-type protein n=2 Tax=Medicago truncatula RepID=G7KB96_MEDTR	IPR012337 Ribonuclease H-like domain, IPR025398 Domain of unknown function DUF4371	LOC_Os11g14270.1	Transposon protein, putative, unclassified, expressed
3	Traes_7AS_FD24971A9	sp|Q84Q51|GUN21_ORYSJ	Endoglucanase 21	IPR001701 Glycoside hydrolase, family 9, IPR008928 Six-hairpin glycosidase-like	LOC_Os08g32940.1	Endoglucanase, putative, expressed
4	Traes_7AS_E0D40BB73	UniRef90_M7ZGQ9	Transcriptional corepressor SEUSS n=1 Tax=Triticum urartu RepID=M7ZGQ9_TRIUA		LOC_Os06g03600.3	Transcriptional corepressor seuss, putative, expressed
5	Traes_7AS_E3CB2A81A	sp|Q8W234|SEUSS_ARATH	Transcriptional corepressor SEUSS		LOC_Os06g03600.3	Transcriptional corepressor seuss, putative, expressed
6	Traes_7AS_0BD9917AD	sp|Q8W234|SEUSS_ARATH	Transcriptional corepressor SEUSS		LOC_Os06g03600.3	Transcriptional corepressor seuss, putative, expressed
7	Traes_7AS_587090D93	sp|Q8W234|SEUSS_ARATH	Transcriptional corepressor SEUSS		LOC_Os06g03600.3	Transcriptional corepressor seuss, putative, expressed
8	Traes_7AS_BA8DB153D	sp|Q7SY29|SPX2_DANRE	Sugar phosphate exchanger 2	IPR016196 Major facilitator superfamily domain, general substrate transporter	LOC_Os06g08170.1	Transporter, major facilitator family, putative, expressed
9	Traes_7AS_FE2971684	AT2G33170.1	Leucine-rich repeat receptor-like protein kinase family protein Length=1124	IPR003591 Leucine-rich repeat, typical subtype	LOC_Os06g08154.1	Receptor-like protein kinase 5 precursor, putative, expressed
10	Traes_7AS_7F104C1B7	UniRef90_Q7XH61	HAT family dimerisation domain containing protein n=3 Tax=Oryza sativa subsp. japonica RepID=Q7XH61_ORYSJ	IPR012337 Ribonuclease H-like domain, IPR025525 Domain of unknown function DUF4413	LOC_Os10g02910.1	Transposon protein, putative, unclassified, expressed
11	Traes_7AS_AC98EB6B4	AT2G33700.1	Protein phosphatase 2C family protein Length=380	IPR001932 Protein phosphatase 2C PP2C-like domain, IPR015655 Protein phosphatase 2C	LOC_Os06g08140.1	Protein phosphatase 2c, putative, expressed
12	Traes_7AS_7F19A7058	AT2G28310.1	Protein of unknown function DUF707 Length=374	IPR007877 Protein of unknown function DUF707	LOC_Os06g51200.1	Lysine ketoglutarate reductase trans-splicing related 1, putative, expressed
13	Traes_7AS_029618A70	UniRef90_UPI0002C32FD1	UPI0002C32FD1 related cluster n=1 Tax=unknown RepID=UPI0002C32FD1		LOC_Os06g08120.1	Plant protein of unknown function domain containing protein, expressed
14	Traes_7AS_5F16EEFFD	AT1G80530.1	Major facilitator superfamily protein Length=561	IPR010658 Nodulin-like, IPR011701 Major facilitator superfamily, IPR016196 Major facilitator superfamily domain, general substrate transporter	LOC_Os06g08110.1	Nodulin, putative, expressed
15	Traes_7AS_E776320F5	sp|A7RK30|QORL2_NEMVE	Quinone oxidoreductase-like protein 2 homolog	IPR002085 Alcohol dehydrogenase superfamily, zinc-type, IPR011032 GroES-like	LOC_Os04g30420.1	Dehydrogenase, putative, expressed
16	Traes_7AS_448941B39	sp|Q8H0M1|QORH_SPIOL	Quinone-oxidoreductase homolog, chloroplastic	IPR002085 Alcohol dehydrogenase superfamily, zinc-type	LOC_Os04g30420.1	Dehydrogenase, putative, expressed
17	Traes_7AS_53BF285F1	sp|A2VDX7|EXO5_BOVIN	Exonuclease V	IPR019190 Exonuclease V	LOC_Os05g03200.1	Expressed protein
18	Traes_7AS_A9EA9F17B	AT2G18990.1	Thioredoxin domain-containing protein 9 homolog Length=211	IPR012336 Thioredoxin-like fold	LOC_Os11g39140.1	Thioredoxin domain-containing protein 9, putative, expressed
19	Traes_7AS_FCA03D0CB	sp|Q9DBS4|ACOXL_MOUSE	Acyl-coenzyme A oxidase-like protein	IPR009075 Acyl-CoA dehydrogenase/oxidase C-terminal, IPR012258 Acyl-CoA oxidase	LOC_Os11g39220.1	Acyl-coenzyme a oxidase, putative, expressed
20	Traes_7AS_7CAF47030	sp|Q84VX3|ALF4_ARATH	Aberrant root formation protein 4	IPR013877 YAP-binding/Alf4/Glomulin	LOC_Os08g19320.1	Aberrant root formation protein 4, putative, expressed
21	Traes_7AS_16B7FF7D4	AT1G80530.1	Major facilitator superfamily protein Length=561	IPR010658 Nodulin-like, IPR016196 Major facilitator superfamily domain, general substrate transporter	LOC_Os06g08110.1	Nodulin, putative, expressed
22	Traes_7AS_C8A53B2DA	sp|Q9FZP1|HPSE3_ARATH	Heparanase-like protein 3	IPR005199 Glycoside hydrolase, family 79	LOC_Os06g08090.2	Heparanase-like protein precursor, putative, expressed
23	Traes_7AS_8A1CED9C7	sp|Q9FZP1|HPSE3_ARATH	Heparanase-like protein 3	IPR005199 Glycoside hydrolase, family 79	LOC_Os06g08090.2	Heparanase-like protein precursor, putative, expressed
24	Traes_7AS_0EA301557	sp|Q8RCX1|HPPA_THETN	K+-insensitive pyrophosphate-energized proton pump	IPR004131 Pyrophosphate-energised proton pump	LOC_Os06g08080.1	Inorganic H+ pyrophosphatase, putative, expressed
25	Traes_7AS_848028906	sp|Q8P5M6|HPPA_XANCP	K+-insensitive pyrophosphate-energized proton pump	IPR004131 Pyrophosphate-energised proton pump	LOC_Os06g08080.1	Inorganic H+ pyrophosphatase, putative, expressed
26	Traes_7AS_4D55EC2C0	AT5G20400.1	2-oxoglutarate 2OG and FeII-dependent oxygenase superfamily protein Length=348	IPR005123 Oxoglutarate/iron-dependent dioxygenase, IPR026992 Non-haem dioxygenase N-terminal domain, IPR027443 Isopenicillin N synthase-like	LOC_Os06g08060.1	Leucoanthocyanidin dioxygenase, putative, expressed
27	Traes_7AS_E172ED7BE	AT5G20400.1	2-oxoglutarate 2OG and FeII-dependent oxygenase superfamily protein Length=348	IPR002283 Isopenicillin N synthase, IPR026992 Non-haem dioxygenase N-terminal domain, IPR027443 Isopenicillin N synthase-like	LOC_Os06g08041.1	Iron/ascorbate-dependent oxidoreductase, putative, expressed
28	Traes_7AS_D76BE1C79	AT4G38180.1	FAR1-related sequence 5 Length=788		LOC_Os01g06852.1	Transposon protein, putative, unclassified, expressed
29	Traes_7AS_30D7D852C	AT5G20400.1	2-oxoglutarate 2OG and FeII-dependent oxygenase superfamily protein Length=348	IPR005123 Oxoglutarate/iron-dependent dioxygenase, IPR026992 Non-haem dioxygenase N-terminal domain, IPR027443 Isopenicillin N synthase-like	LOC_Os06g08060.1	Leucoanthocyanidin dioxygenase, putative, expressed
30	Traes_7AS_FBB8D5DFF	sp|B8CX97|MUTL_HALOH	DNA mismatch repair protein MutL	IPR002099 DNA mismatch repair protein	LOC_Os01g72880.1	DNA mismatch repair protein Mlh1, putative, expressed
31	Traes_7AS_D0CB3916A	AT5G20400.1	2-oxoglutarate 2OG and FeII-dependent oxygenase superfamily protein Length=348	IPR005123 Oxoglutarate/iron-dependent dioxygenase, IPR027443 Isopenicillin N synthase-like	LOC_Os06g08041.1	Iron/ascorbate-dependent oxidoreductase, putative, expressed
32	Traes_7AS_A78AD661A	AT1G49390.1	2-oxoglutarate 2OG and FeII-dependent oxygenase superfamily protein Length=348	IPR005123 Oxoglutarate/iron-dependent dioxygenase, IPR027443 Isopenicillin N synthase-like	LOC_Os02g17940.3	Leucoanthocyanidin dioxygenase, putative, expressed
33	Traes_7AS_2E2E1CD40	AT5G20550.1	2-oxoglutarate 2OG and FeII-dependent oxygenase superfamily protein Length=349	IPR002283 Isopenicillin N synthase, IPR026992 Non-haem dioxygenase N-terminal domain, IPR027443 Isopenicillin N synthase-like	LOC_Os06g08060.1	Leucoanthocyanidin dioxygenase, putative, expressed
34	Traes_7AS_6995A6F11	AT5G20400.1	2-oxoglutarate 2OG and FeII-dependent oxygenase superfamily protein Length=348	IPR005123 Oxoglutarate/iron-dependent dioxygenase, IPR027443 Isopenicillin N synthase-like	LOC_Os06g08023.1	Flavonol synthase/flavanone 3-hydroxylase, putative, expressed
35	Traes_7AS_AA17934EB	AT5G20400.1	2-oxoglutarate 2OG and FeII-dependent oxygenase superfamily protein Length=348	IPR005123 Oxoglutarate/iron-dependent dioxygenase, IPR027443 Isopenicillin N synthase-like	LOC_Os06g07923.2	Expressed protein
36	Traes_7AS_F724A529F	sp|O48882|ACCO2_MALDO	1-aminocyclopropane-1-carboxylate oxidase 2	IPR027443 Isopenicillin N synthase-like	LOC_Os06g07914.1	Hydroxylase, putative, expressed
37	Traes_7AS_6D77A5084	AT2G25300.1	Galactosyltransferase family protein Length=346	IPR002659 Glycosyl transferase, family 31	LOC_Os06g08005.1	Galactosyltransferase family protein, putative, expressed
38	Traes_7AS_7FBD690F3	AT4G32120.1	Galactosyltransferase family protein Length=345	IPR002659 Glycosyl transferase, family 31	LOC_Os06g08005.1	Galactosyltransferase family protein, putative, expressed
39	Traes_7AS_C7F8F8BBA	UniRef90_Q53J85	Retrotransposon protein, putative, unclassified n=1 Tax=Oryza sativa subsp. japonica RepID=Q53J85_ORYSJ		LOC_Os11g22670.1	Retrotransposon protein, putative, unclassified, expressed
40	Traes_7AS_2E22E93D7	AT3G57050.1	Cystathionine beta-lyase Length=464	IPR000277 Cys/Met metabolism, pyridoxal phosphate-dependent enzyme, IPR015424 Pyridoxal phosphate-dependent transferase	LOC_Os06g07960.1	Cystathionine gamma-synthase, putative, expressed
41	Traes_7AS_4398BCC4D	AT3G57050.1	Cystathionine beta-lyase Length=464	IPR000277 Cys/Met metabolism, pyridoxal phosphate-dependent enzyme, IPR015424 Pyridoxal phosphate-dependent transferase	LOC_Os06g07960.1	Cystathionine gamma-synthase, putative, expressed
42	Traes_7AS_6333B8C9B	sp|Q84L08|GONS4_ARATH	GDP-mannose transporter GONST4		LOC_Os08g10350.1	Integral membrane family protein, putative, expressed
43	Traes_7AS_CCDF65609	AT5G35200.1	ENTH/ANTH/VHS superfamily protein Length=544	IPR008942 ENTH/VHS, IPR011417 AP180 N-terminal homology ANTH domain	LOC_Os06g07830.1	ANTH/ENTH domain containing protein, putative, expressed
44	Traes_7AS_5132CBBDA	AT5G65910.1	BSD domain-containing protein Length=432	IPR005607 BSD	LOC_Os06g07820.1	BSD domain containing protein, expressed
45	Traes_7AS_78E520FAB		Unknown protein		LOC_Os06g07820.1	BSD domain containing protein, expressed
46	Traes_7AS_6CCE30A61	UniRef90_Q7F971	n=1 Tax=Oryza sativa subsp. japonica RepID=Q7F971_ORYSJ	IPR019557 Aminotransferase-like, plant mobile domain	LOC_Os10g42910.1	Transposon protein, putative, unclassified, expressed
47	Traes_7AS_2F0B6AD8E	UniRef90_Q0DE61	Protein n=1 Tax=Oryza sativa subsp. japonica RepID=Q0DE61_ORYSJ	IPR007321 Transposase putative, gypsy type	LOC_Os06g06950.1	Expressed protein
48	Traes_7AS_E10A03BCD	sp|O70333|CRIPT_MOUSE	Cysteine-rich PDZ-binding protein	IPR019367 PDZ-binding protein, CRIPT	LOC_Os08g09180.1	Postsynaptic protein cript, putative, expressed
49	Traes_7AS_166DF2F5D	UniRef90_M8C6J5	Pheophorbide a oxygenase, chloroplastic n=1 Tax=Aegilops tauschii RepID=M8C6J5_AEGTA	IPR013626 Pheophorbide a oxygenase	LOC_Os03g59152.1	Lethal leaf spot 1, putative, expressed
50	Traes_7AS_D137BB1F6	sp|Q9LJU0|CBL10_ARATH	COBRA-like protein 10		LOC_Os06g47110.1	COBRA-like protein precursor, putative, expressed
51	Traes_7AS_60BB9F8E2	sp|Q9LJU0|CBL10_ARATH	COBRA-like protein 10		LOC_Os06g47110.1	COBRA-like protein precursor, putative, expressed
52	Traes_7AS_B5931DD25	AT3G26830.1	Cytochrome P450 superfamily protein Length=490	IPR001128 Cytochrome P450	LOC_Os03g63310.1	Cytochrome p450 71e1, putative, expressed
53	Traes_7AS_47CC9EDEE	AT3G26830.1	Cytochrome P450 superfamily protein Length=490	IPR001128 Cytochrome P450	LOC_Os03g37080.1	Cytochrome p450, putative, expressed
54	Traes_7AS_E11AFE1F2	AT3G26830.1	Cytochrome P450 superfamily protein Length=490	IPR001128 Cytochrome P450	LOC_Os12g32850.1	Cytochrome p450, putative, expressed
55	Traes_7AS_7DA06417E	AT4G32150.1	Vesicle-associated membrane protein 711 Length=219	IPR001388 Synaptobrevin	LOC_Os06g07780.1	Vesicle-associated membrane protein, putative, expressed
56	Traes_7AS_C645956BC		Unknown protein		LOC_Os10g31540.1	Glycine-rich cell wall structural protein 2 precursor, putative, expressed
57	Traes_7AS_6CEB1378A	UniRef90_UPI0002B47CC4	UPI0002B47CC4 related cluster n=1 Tax=unknown RepID=UPI0002B47CC4		LOC_Os06g11170.2	Formin-binding protein-related, putative, expressed
58	Traes_7AS_F35471900	AT4G04330.1	Chaperonin-like RbcX protein Length=174		LOC_Os08g32930.1	Expressed protein
59	Traes_7AS_D098C85C8	AT3G43750.1	RING/U-box protein with C6HC-type zinc finger domain Length=346	IPR012337 Ribonuclease H-like domain, IPR013083 Zinc finger, RING/FYVE/PHD-type	LOC_Os12g01230.1	Expressed protein
60	Traes_7AS_717C80845	sp|P00393|DHNA_ECOLI	NADH dehydrogenase	IPR013027 FAD-dependent pyridine nucleotide-disulphide oxidoreductase, IPR023753 Pyridine nucleotide-disulphide oxidoreductase, FAD/NADP-binding domain	LOC_Os06g11140.1	Pyridine nucleotide-disulphide oxidoreductase domain containing protein, expressed
61	Traes_7AS_7320C1782	UniRef90_Q0JH75	Protein n=1 Tax=Oryza sativa subsp. japonica RepID=Q0JH75_ORYSJ		LOC_Os01g06680.1	Retrotransposon protein, putative, unclassified, expressed
62	Traes_7AS_0A263DD1D	UniRef90_UPI000234E86C	UPI000234E86C related cluster n=1 Tax=unknown RepID=UPI000234E86C	IPR011992 EF-hand domain pair	LOC_Os06g11030.1	EF hand family protein, putative, expressed
63	Traes_7AS_7B01F44E7	UniRef90_UPI000234E86C	UPI000234E86C related cluster n=1 Tax=unknown RepID=UPI000234E86C		LOC_Os06g11030.1	EF hand family protein, putative, expressed
64	Traes_7AS_6087878D1	sp|P57758|CTNS_ARATH	Cystinosin homolog	IPR005282 Lysosomal cystine transporter	LOC_Os12g18110.1	PQ loop repeat domain containing protein, expressed
65	Traes_7AS_C6C4E2C25	sp|Q9ZST9|TIC22_PEA	Protein TIC 22, chloroplastic	IPR007378 Tic22-like	LOC_Os06g11020.1	Tic22-like family domain containing protein, expressed
66	Traes_7AS_EA36F2408	sp|Q5EA79|GALM_BOVIN	Aldose 1-epimerase	IPR008183 Aldose 1-/Glucose-6-phosphate 1-epimerase, IPR011013 Galactose mutarotase-like domain	LOC_Os10g06720.1	Aldose 1-epimerase, putative, expressed
67	Traes_7AS_73F5212E5	sp|Q5R8U1|GALM_PONAB	Aldose 1-epimerase	IPR008183 Aldose 1-/Glucose-6-phosphate 1-epimerase, IPR011013 Galactose mutarotase-like domain	LOC_Os10g06720.2	Aldose 1-epimerase, putative, expressed
68	Traes_7AS_785E36779	AT2G03220.1	Fucosyltransferase 1 Length=558	IPR004938 Xyloglucan fucosyltransferase	LOC_Os06g10970.1	Xyloglucan fucosyltransferase, putative, expressed
69	Traes_7AS_DCD4FD77A	sp|Q9SWH5|FUT1_ARATH	Galactoside 2-alpha-L-fucosyltransferase		LOC_Os06g10970.1	Xyloglucan fucosyltransferase, putative, expressed
70	Traes_7AS_58A3F9BE8	sp|Q9M5Q1|FUT1_PEA	Galactoside 2-alpha-L-fucosyltransferase	IPR004938 Xyloglucan fucosyltransferase	LOC_Os06g10920.1	Xyloglucan fucosyltransferase, putative, expressed
71	Traes_7AS_8382201F7	AT2G36770.1	UDP-Glycosyltransferase superfamily protein Length=496	IPR002213 UDP-glucuronosyl/UDP-glucosyltransferase	LOC_Os02g11110.2	Flavonol-3-o-glycoside-7-o-glucosyltransferase 1, putative, expressed
72	Traes_7AS_B0DF07E2A	AT5G42930.1	Alpha/beta-Hydrolases superfamily protein Length=467		LOC_Os06g10850.2	Lipase, putative, expressed
73	Traes_7AS_CC337803A	AT1G56630.1	Alpha/beta-Hydrolases superfamily protein Length=485		LOC_Os02g52830.1	Lipase, putative, expressed
74	Traes_7AS_515610AE1	sp|Q90515|TMEDA_TAKRU	Transmembrane emp24 domain-containing protein 10	IPR009038 GOLD	LOC_Os06g10760.1	Emp24/gp25l/p24 family protein, putative, expressed
75	Traes_7AS_41F388401	sp|Q99JW2|ACY1_MOUSE	Aminoacylase-1		LOC_Os06g10770.1	Peptidase, putative, expressed
76	Traes_7AS_B3FA4468A	sp|Q55DP8|ACY1_DICDI	Aminoacylase-1	IPR002933 Peptidase M20	LOC_Os06g10770.1	Peptidase, putative, expressed
77	Traes_7AS_922145467	UniRef90_Q6Z301	AP2 domain-containing transcription factor-like n=2 Tax=Oryza sativa RepID=Q6Z301_ORYSJ		LOC_Os06g10780.1	AP2 domain containing protein, expressed
78	Traes_7AS_C8A05B267	AT2G36780.1	UDP-Glycosyltransferase superfamily protein Length=496	IPR002213 UDP-glucuronosyl/UDP-glucosyltransferase	LOC_Os01g41430.1	UDP-glucoronosyl and UDP-glucosyl transferase, putative, expressed
79	Traes_7AS_A04A91BA1	UniRef90_N1QXF2	Anthocyanin 3'-O-beta-glucosyltransferase n=1 Tax=Aegilops tauschii RepID=N1QXF2_AEGTA		LOC_Os01g45110.1	Anthocyanin 3-o-beta-glucosyltransferase, putative, expressed
80	Traes_7AS_8257B2226	AT1G77800.1	PHD finger family protein Length=1375	IPR013083 Zinc finger, RING/FYVE/PHD-type	LOC_Os06g10690.1	PHD-finger domain containing protein, putative, expressed
81	Traes_7AS_86D1B6516	UniRef90_M8A0J9	PHD finger protein rhinoceros n=1 Tax=Triticum urartu RepID=M8A0J9_TRIUA		LOC_Os02g52960.1	PHD-finger domain containing protein, putative, expressed
82	Traes_7AS_2AFC04957	AT1G18640.2	3-phosphoserine phosphatase Length=295	IPR006383 HAD-superfamily hydrolase, subfamily IB, PSPase-like, IPR023190 Phosphoserine phosphatase, domain 2, IPR023214 HAD-like domain	LOC_Os11g41160.1	Phosphoserine phosphatase, chloroplast precursor, putative, expressed
83	Traes_7AS_E110CFCF9	sp|Q93ZH0|LYM1_ARATH	LysM domain-containing GPI-anchored protein 1		LOC_Os06g10660.1	Lysm domain-containing gpi-anchored protein 1 precursor, putative, expressed
84	Traes_7AS_EA2CCE18A	AT3G02800.1	Tyrosine phosphatase family protein Length=203	IPR004861 Protein-tyrosine phosphatase, SIW14-like	LOC_Os06g10650.1	Tyrosine phosphatase family protein, putative, expressed
85	Traes_7AS_B9B308572		Unknown protein		LOC_Os06g10650.1	Tyrosine phosphatase family protein, putative, expressed
86	Traes_7AS_C7FCFF2B7	sp|B7K837|RS12_CYAP7	30S ribosomal protein S12	IPR006032 Ribosomal protein S12/S23	LOC_Os12g34062.1	Mitochondrial ribosomal protein s12, putative, expressed
87	Traes_7AS_EB215499B	AT2G34210.1	Transcription elongation factor Spt5 Length=989	IPR008991 Translation protein SH3-like domain, IPR017071 Transcription elongation factor Spt5	LOC_Os06g10620.1	Transcription elongation factor spt5 homolog 1, putative, expressed
88	Traes_7AS_D4F03387A	AT1G69780.1	Homeobox-leucine zipper protein family Length=294	IPR009057 Homeodomain-like	LOC_Os06g10600.1	Homeobox and START domains containing protein, putative, expressed
89	Traes_7AS_F0E3A819F	sp|Q69T58|ROC8_ORYSJ	Homeobox-leucine zipper protein ROC8	IPR002913 START domain	LOC_Os06g10600.1	Homeobox and START domains containing protein, putative, expressed
90	Traes_7AS_BB973D9B2	AT5G49340.1	Trichome Birefringence-Like 4 Length=457	IPR026057 PC-Esterase	LOC_Os06g10560.1	Leaf senescence related protein, putative, expressed
91	Traes_7AS_96A285B52	AT5G49340.1	Trichome Birefringence-Like 4 Length=457	IPR025846 PMR5 N-terminal domain, IPR026057 PC-Esterase	LOC_Os06g10560.1	Leaf senescence related protein, putative, expressed
92	Traes_7AS_72901CB6D	AT4G32180.1	Pantothenate kinase 2 Length=901	IPR004567 Type II pantothenate kinase	LOC_Os06g10520.1	Pantothenate kinase, putative, expressed
93	Traes_7AS_ECA1064B9	AT5G06670.1	P-loop containing nucleoside triphosphate hydrolases superfamily protein Length=986	IPR027640 Kinesin-like protein	LOC_Os02g53520.1	Kinesin motor domain containing protein, putative, expressed
94	Traes_7AS_6F26180D8	sp|Q6S001|KIF11_DICDI	Kinesin-related protein 11	IPR001752 Kinesin, motor domain, IPR027417 P-loop containing nucleoside triphosphate hydrolase, IPR027640 Kinesin-like protein	LOC_Os02g53520.1	Kinesin motor domain containing protein, putative, expressed
95	Traes_7AS_F425177D8	AT2G41945.3	Unknown protein; functions in: molecular_function unknown; involved in: biological_process unknown; located in: membrane; BEST Arabidopsis thaliana protein match is: unknown protein . Length=204		LOC_Os06g10440.1	Gb protein, putative, expressed
96	Traes_7AS_DB184BBEA	AT2G41945.3	Unknown protein; functions in: molecular_function unknown; involved in: biological_process unknown; located in: membrane; BEST Arabidopsis thaliana protein match is: unknown protein . Length=204		LOC_Os06g10440.1	Gb protein, putative, expressed
97	Traes_7AS_C0641AA03	sp|Q28IE5|NIT2_XENTR	Omega-amidase NIT2	IPR003010 Carbon-nitrogen hydrolase	LOC_Os06g10420.1	Nitrilase, putative, expressed
98	Traes_7AS_18504BF87	AT2G17010.1	Mechanosensitive ion channel family protein Length=779		LOC_Os06g10410.1	Uncharacterized mscs family protein, putative, expressed
99	Traes_7AS_D114D49AD	AT2G17010.1	Mechanosensitive ion channel family protein Length=779	IPR006685 Mechanosensitive ion channel MscS	LOC_Os06g10410.1	Uncharacterized mscs family protein, putative, expressed
100	Traes_7AS_7A7C1D8B7	sp|P16064|ICI1_PHAAN	Subtilisin inhibitor 1	IPR000864 Proteinase inhibitor I13, potato inhibitor I	LOC_Os02g03140.1	Inhibitor i family protein, putative, expressed
101	Traes_7AS_C3DAAB151	sp|P16064|ICI1_PHAAN	Subtilisin inhibitor 1	IPR000864 Proteinase inhibitor I13, potato inhibitor I	LOC_Os02g03140.1	Inhibitor i family protein, putative, expressed
102	Traes_7AS_40A7E18A6	UniRef90_N1QRC0	Subtilisin inhibitor 1 n=1 Tax=Aegilops tauschii RepID=N1QRC0_AEGTA	IPR000864 Proteinase inhibitor I13, potato inhibitor I	LOC_Os02g03140.1	Inhibitor i family protein, putative, expressed
103	Traes_7AS_A84ABE6EF	AT3G13540.1	Myb domain protein 5 Length=249	IPR009057 Homeodomain-like	LOC_Os06g10350.1	MYB family transcription factor, putative, expressed
104	Traes_7AS_D012129B0	AT2G04865.1	Aminotransferase-like, plant mobile domain family protein Length=667	IPR019557 Aminotransferase-like, plant mobile domain	LOC_Os04g23470.1	Transposon protein, putative, unclassified, expressed
105	Traes_7AS_C9389826E	AT1G13560.1	Aminoalcoholphosphotransferase 1 Length=389		LOC_Os06g10280.1	CDP-alcohol phosphatidyltransferase, putative, expressed
106	Traes_7AS_C38093E5C	AT3G25585.2	Aminoalcoholphosphotransferase Length=389		LOC_Os06g10280.1	CDP-alcohol phosphatidyltransferase, putative, expressed
107	Traes_7AS_889EA70E1	sp|Q04050|NU4M_BRACM	NADH-ubiquinone oxidoreductase chain 4		LOC_Os12g34094.1	NADH-ubiquinone oxidoreductase chain 4, putative, expressed
108	Traes_7AS_889EA70E11	sp|Q04050|NU4M_BRACM	NADH-ubiquinone oxidoreductase chain 4		LOC_Os12g34094.1	NADH-ubiquinone oxidoreductase chain 4, putative, expressed
109	Traes_7AS_C0111D6A6	sp|P30962|CCMC_BRAJA	Heme exporter protein C	IPR002541 Cytochrome c assembly protein, IPR003557 Cytochrome c-type biogenesis protein CcmC	LOC_Os12g34012.1	Cytochrome c biosynthesis ccmc-like mitochondrial protein, putative, expressed
110	Traes_7AS_9F31A54FD	sp|P68540|COX1_AEGCO	Cytochrome c oxidase subunit 1	IPR000883 Cytochrome c oxidase, subunit I, IPR023616 Cytochrome c oxidase, subunit I domain	LOC_Os12g33946.1	Cytochrome c oxidase subunit 1, putative, expressed
111	Traes_7AS_768A4F06F	sp|Q2RU27|NUON_RHORT	NADH-quinone oxidoreductase subunit N	IPR001750 NADH:ubiquinone/plastoquinone oxidoreductase	LOC_Os04g16854.1	NADPH-dependent oxidoreductase, putative, expressed
112	Traes_7AS_23AF72FA1	sp|A7HY36|NUON_PARL1	NADH-quinone oxidoreductase subunit N	IPR001750 NADH:ubiquinone/plastoquinone oxidoreductase	LOC_Os04g16854.1	NADPH-dependent oxidoreductase, putative, expressed
113	Traes_7AS_91BAEC4B11	sp|Q2W3J7|NUON_MAGSA	NADH-quinone oxidoreductase subunit N	IPR001750 NADH:ubiquinone/plastoquinone oxidoreductase	LOC_Os04g16854.1	NADPH-dependent oxidoreductase, putative, expressed
114	Traes_7AS_91BAEC4B1	sp|Q2W3J7|NUON_MAGSA	NADH-quinone oxidoreductase subunit N	IPR001750 NADH:ubiquinone/plastoquinone oxidoreductase	LOC_Os04g16854.1	NADPH-dependent oxidoreductase, putative, expressed
115	Traes_7AS_D729BE019	sp|Q04050|NU4M_BRACM	NADH-ubiquinone oxidoreductase chain 4		LOC_Os12g34094.1	NADH-ubiquinone oxidoreductase chain 4, putative, expressed
116	Traes_7AS_C73EFD021	UniRef90_UPI0002C2E63A	UPI0002C2E63A related cluster n=1 Tax=unknown RepID=UPI0002C2E63A	IPR007541 Uncharacterised protein family, basic secretory protein	LOC_Os10g34920.1	Secretory protein, putative, expressed
117	Traes_7AS_7127BD419	AT2G33170.1	Leucine-rich repeat receptor-like protein kinase family protein Length=1124	IPR001611 Leucine-rich repeat, IPR003591 Leucine-rich repeat, typical subtype, IPR013210 Leucine-rich repeat-containing N-terminal, type 2	LOC_Os06g10230.1	Receptor-like protein kinase 5 precursor, putative, expressed
118	Traes_7AS_900EF9636	AT2G33170.1	Leucine-rich repeat receptor-like protein kinase family protein Length=1124	IPR001611 Leucine-rich repeat	LOC_Os06g10230.1	Receptor-like protein kinase 5 precursor, putative, expressed
119	Traes_7AS_9B69AC06B	AT1G78530.1	Protein kinase superfamily protein Length=355	IPR011009 Protein kinase-like domain	LOC_Os02g53720.2	Phytosulfokine receptor precursor, putative, expressed
120	Traes_7AS_C4FDA6A2B	sp|Q84RK2|FAP2_ARATH	Fatty-acid-binding protein 2	IPR016087 Chalcone isomerase	LOC_Os06g10210.3	Expressed protein
121	Traes_7AS_1588F732C	sp|Q84RK2|FAP2_ARATH	Fatty-acid-binding protein 2	IPR016087 Chalcone isomerase	LOC_Os06g10210.3	Expressed protein
122	Traes_7AS_B2822AC6A	AT2G06005.1	FRIGIDA interacting protein 1 Length=355		LOC_Os02g53780.2	Expressed protein
123	Traes_7AS_5293F3028	AT2G06005.1	FRIGIDA interacting protein 1 Length=355		LOC_Os02g53780.1	Expressed protein
124	Traes_7AS_7029766F2	AT2G06005.1	FRIGIDA interacting protein 1 Length=355		LOC_Os02g53780.2	Expressed protein
125	Traes_7AS_750B122E9	sp|Q9FM94|FBD21_ARATH	FBD-associated F-box protein	IPR001810 F-box domain	LOC_Os06g06600.2	OsFBX187 - F-box domain containing protein, expressed
126	Traes_7AS_333C143F9	UniRef90_G3DQE4	Pathogen-related protein 10-1 n=1 Tax=Lolium perenne RepID=G3DQE4_LOLPR	IPR023393 START-like domain	LOC_Os03g18850.1	Pathogenesis-related bet v i family protein, putative, expressed
127	Traes_7AS_8E6B88A80	sp|P43179|BEV1F_BETPN	Major pollen allergen Bet v 1-F/I	IPR000916 Bet v I domain, IPR023393 START-like domain, IPR024949 Bet v I type allergen	LOC_Os03g18850.1	Pathogenesis-related bet v i family protein, putative, expressed
128	Traes_7AS_03F466DDB	sp|Q54CL2|TCPD_DICDI	T-complex protein 1 subunit delta	IPR002423 Chaperonin Cpn60/TCP-1, IPR027409 GroEL-like apical domain, IPR027410 TCP-1-like chaperonin intermediate domain, IPR027413 GroEL-like equatorial domain	LOC_Os02g22780.1	T-complex protein, putative, expressed
129	Traes_7AS_3E572A3CB	AT3G07970.1	Pectin lyase-like superfamily protein Length=439	IPR000743 Glycoside hydrolase, family 28, IPR011050 Pectin lyase fold/virulence factor	LOC_Os07g10730.1	Polygalacturonase, putative, expressed
130	Traes_7AS_57E069383	sp|Q54U75|CRLA_DICDI	Cyclic AMP receptor-like protein A	IPR022343 GCR1-cAMP receptor	LOC_Os06g09930.1	G protein coupled receptor, putative, expressed
131	Traes_7AS_9F337BB2C	sp|Q9SWE5|HAL3A_ARATH	Phosphopantothenoylcysteine decarboxylase	IPR003382 Flavoprotein	LOC_Os06g09910.1	Phosphopantothenoylcysteine decarboxylase, putative, expressed
132	Traes_7AS_979282880	UniRef90_Q6K7F2	Smr Small MutS Related domain-containing protein-like n=3 Tax=Oryza RepID=Q6K7F2_ORYSJ		LOC_Os06g09890.6	Smr domain containing protein, expressed
133	Traes_7AS_E4938E367	UniRef90_B6SWQ7	Smr domain containing protein n=2 Tax=Andropogoneae RepID=B6SWQ7_MAIZE		LOC_Os06g09890.4	Smr domain containing protein, expressed
134	Traes_7AS_CA420466A	AT2G26280.1	CTC-interacting domain 7 Length=567	IPR002625 Smr protein/MutS2 C-terminal, IPR013899 Domain of unknown function DUF1771	LOC_Os06g09890.4	Smr domain containing protein, expressed
135	Traes_7AS_0F250EED1	sp|Q8K157|GALM_MOUSE	Aldose 1-epimerase	IPR008183 Aldose 1-/Glucose-6-phosphate 1-epimerase, IPR011013 Galactose mutarotase-like domain	LOC_Os02g36600.1	Aldose 1-epimerase, putative, expressed
136	Traes_7AS_110BBC196	sp|Q9GKX6|GALM_PIG	Aldose 1-epimerase	IPR008183 Aldose 1-/Glucose-6-phosphate 1-epimerase, IPR011013 Galactose mutarotase-like domain	LOC_Os02g36600.1	Aldose 1-epimerase, putative, expressed
137	Traes_7AS_9CE21977C	UniRef90_C7J587	Protein n=1 Tax=Oryza sativa subsp. japonica RepID=C7J587_ORYSJ	IPR017451 F-box associated interaction domain	LOC_Os07g35050.1	OsFBX237 - F-box domain containing protein, expressed
138	Traes_7AS_72BB4B1CF	sp|Q9FIX3|PP407_ARATH	Pentatricopeptide repeat-containing protein	IPR002885 Pentatricopeptide repeat, IPR011990 Tetratricopeptide-like helical	LOC_Os05g24930.1	PPR repeat containing protein, expressed
139	Traes_7AS_61FEDB95E	AT3G18110.1	Pentatricopeptide repeat PPR superfamily protein Length=1440	IPR002885 Pentatricopeptide repeat, IPR011990 Tetratricopeptide-like helical	LOC_Os06g09880.1	EMB1270, putative, expressed
140	Traes_7AS_025D7E623	AT3G18110.1	Pentatricopeptide repeat PPR superfamily protein Length=1440	IPR002885 Pentatricopeptide repeat, IPR011990 Tetratricopeptide-like helical	LOC_Os06g09880.1	EMB1270, putative, expressed
141	Traes_7AS_CA6519CDB	AT3G18110.1	Pentatricopeptide repeat PPR superfamily protein Length=1440		LOC_Os06g09880.1	EMB1270, putative, expressed
142	Traes_7AS_20F383D33	UniRef90_UPI0002B41119	UPI0002B41119 related cluster n=1 Tax=unknown RepID=UPI0002B41119		LOC_Os06g09840.1	Expressed protein
143	Traes_7AS_1885A6755	UniRef90_Q69K64	Protein n=7 Tax=Poaceae RepID=Q69K64_ORYSJ	IPR009327 Protein of unknown function DUF985	LOC_Os06g09820.1	Cupin superfamily protein, putative, expressed
144	Traes_7AS_B429129F8	sp|B2A5V2|CH10_NATTJ	10 kDa chaperonin	IPR020818 Chaperonin Cpn10	LOC_Os06g09679.2	Chaperonin, putative, expressed
145	Traes_7AS_B4593FBFF	sp|E1C1L6|ENTP5_CHICK	Ectonucleoside triphosphate diphosphohydrolase 5	IPR000407 Nucleoside phosphatase GDA1/CD39	LOC_Os11g03290.1	Nucleoside-triphosphatase, putative, expressed
146	Traes_7AS_3BD0B83E2	AT3G04080.1	Apyrase 1 Length=471	IPR000407 Nucleoside phosphatase GDA1/CD39	LOC_Os11g03290.1	Nucleoside-triphosphatase, putative, expressed
147	Traes_7AS_8F8352BD8	AT3G04080.1	Apyrase 1 Length=471	IPR000407 Nucleoside phosphatase GDA1/CD39	LOC_Os12g02980.1	Nucleoside-triphosphatase, putative, expressed
148	Traes_7AS_EE06BF5E8	AT4G38180.1	FAR1-related sequence 5 Length=788		LOC_Os02g31850.1	Transposon protein, putative, unclassified, expressed
149	Traes_7AS_1C1077D77	AT1G19220.1	Auxin response factor 19 Length=1086	IPR003311 AUX/IAA protein, IPR010525 Auxin response factor	LOC_Os06g09660.1	Auxin response factor, putative, expressed
150	Traes_7AS_DB2B4E3DE	sp|Q83E37|FABF_COXBU	3-oxoacyl-[acyl-carrier-protein] synthase 2	IPR020841 Polyketide synthase, beta-ketoacyl synthase domain	LOC_Os06g09630.1	3-oxoacyl-synthase, putative, expressed
151	Traes_7AS_08A8EF869	AT1G65800.1	Receptor kinase 2 Length=847	IPR011009 Protein kinase-like domain, IPR013320 Concanavalin A-like lectin/glucanase, subgroup	LOC_Os04g22120.1	Protein kinase, putative, expressed
152	Traes_7AS_020CCE3DB	sp|Q5S1S6|PRXQ_WHEAT	Peroxiredoxin Q, chloroplastic	IPR012336 Thioredoxin-like fold	LOC_Os06g09610.2	Peroxiredoxin, putative, expressed
153	Traes_7AS_86037F4CB	sp|Q9AKC4|FER2_RICTY	2Fe-2S ferredoxin	IPR001055 Adrenodoxin, IPR012675 Beta-grasp domain	LOC_Os07g01930.1	2fe-2s iron-sulfur cluster binding domain containing protein, expressed
154	Traes_7AS_884E046B9	AT1G50920.1	Nucleolar GTP-binding protein Length=671	IPR006073 GTP binding domain, IPR010674 Nucleolar GTP-binding protein 1, Rossman-fold domain, IPR012973 NOG, C-terminal, IPR024926 Nucleolar GTP-binding protein 1, IPR027417 P-loop containing nucleoside triphosphate hydrolase	LOC_Os07g01920.1	Nucleolar gtp-binding protein 1, putative, expressed
155	Traes_7AS_36AA002AF	sp|P93332|NOD3_MEDTR	Bidirectional sugar transporter N3	IPR004316 SWEET sugar transporter	LOC_Os01g42090.1	Nodulin mtn3 family protein, putative, expressed
156	Traes_7AS_109D0BF06	sp|P93332|NOD3_MEDTR	Bidirectional sugar transporter N3	IPR004316 SWEET sugar transporter	LOC_Os01g42090.1	Nodulin mtn3 family protein, putative, expressed
157	Traes_7AS_43CE4DF1C	UniRef90_R7W2C2	Quinone oxidoreductase PIG3 n=1 Tax=Aegilops tauschii RepID=R7W2C2_AEGTA	IPR016040 NADP-binding domain	LOC_Os02g56180.1	Dehydrogenase, putative, expressed
158	Traes_7AS_BAEBB1484	sp|Q7NXI1|DNAJ_CHRVO	Chaperone protein DnaJ	IPR001623 DnaJ domain	LOC_Os06g09560.1	Heat shock protein dnaj, putative, expressed
159	Traes_7AS_00B7CDDC2	AT1G61790.1	Oligosaccharyltransferase complex/magnesium transporter family protein Length=346	IPR021149 Oligosaccharyl transferase complex, subunit OST3/OST6	LOC_Os03g36730.1	OST3/OST6 family protein, putative, expressed
160	Traes_7AS_56D580704	sp|Q93ZE8|SDF2_ARATH	Stromal cell-derived factor 2-like protein	IPR016093 MIR motif, IPR027005 Glycosyltransferase 39 like	LOC_Os08g34190.1	Stromal cell-derived factor 2-like protein precursor, putative, expressed
161	Traes_7AS_1E95B194E	UniRef90_UPI0002C35DBF	UPI0002C35DBF related cluster n=1 Tax=unknown RepID=UPI0002C35DBF	IPR008906 HAT dimerisation domain, C-terminal, IPR012337 Ribonuclease H-like domain	LOC_Os01g52430.1	Hat dimerisation domain-containing protein, putative, expressed
162	Traes_7AS_6E4C4FD49	AT5G20810.2	SAUR-like auxin-responsive protein family Length=190	IPR003676 Auxin-induced protein, ARG7	LOC_Os09g26610.1	OsSAUR38 - Auxin-responsive SAUR gene family member, expressed
163	Traes_7AS_67382A314	sp|A4VCH0|SAC1B_DANRE	Phosphatidylinositide phosphatase SAC1-B	IPR002013 Synaptojanin, N-terminal	LOC_Os06g09540.1	SAC domain containing protein, putative, expressed
164	Traes_7AS_2742DDF6C	AT3G43190.1	Sucrose synthase 4 Length=808	IPR012820 Sucrose synthase, plant/cyanobacteria	LOC_Os06g09450.3	Sucrose synthase, putative, expressed
165	Traes_7AS_988EC03B9	sp|Q9SJ20|RIR1_ARATH	Ribonucleoside-diphosphate reductase large subunit		LOC_Os06g07210.1	Ribonucleoside-diphosphate reductase large subunit, putative, expressed
166	Traes_7AS_E65FBC81E1	AT4G40040.1	Histone superfamily protein Length=136	IPR000164 Histone H3, IPR009072 Histone-fold	LOC_Os06g04030.1	Histone h3, putative, expressed
167	Traes_7AS_1236984B4	UniRef90_Q0JG27	Protein n=1 Tax=Oryza sativa subsp. japonica RepID=Q0JG27_ORYSJ		LOC_Os03g21310.1	Ulp1 protease family, c-terminal catalytic domain containing protein, expressed
168	Traes_7AS_113FA3D2C	UniRef90_Q0J4H1	Protein n=1 Tax=Oryza sativa subsp. japonica RepID=Q0J4H1_ORYSJ	IPR003653 Peptidase C48, SUMO/Sentrin/Ubl1	LOC_Os03g24960.1	Ulp1 protease family, c-terminal catalytic domain containing protein, expressed
169	Traes_7AS_7E1CA4227	UniRef90_UPI000234E0CD	UPI000234E0CD related cluster n=1 Tax=unknown RepID=UPI000234E0CD	IPR004252 Probable transposase, Ptta/En/Spm, plant	LOC_Os02g46920.1	Expressed protein
170	Traes_7AS_C3138D7E5	UniRef90_Q2R2J8	Retrotransposon protein, putative, Ty1-copia subclass n=1 Tax=Oryza sativa subsp. japonica RepID=Q2R2J8_ORYSJ		LOC_Os05g42444.1	Retrotransposon protein, putative, unclassified
171	Traes_7AS_787434A22	sp|Q6K7E6|ERF1_ORYSJ	Ethylene-responsive transcription factor 1		LOC_Os06g09390.2	AP2 domain containing protein, expressed
172	Traes_7AS_D9A440FE2	sp|Q6K7E6|ERF1_ORYSJ	Ethylene-responsive transcription factor 1	IPR016177 DNA-binding domain	LOC_Os06g09390.2	AP2 domain containing protein, expressed
173	Traes_7AS_B619DCC29	AT3G28690.2	Protein kinase superfamily protein Length=453	IPR011009 Protein kinase-like domain	LOC_Os03g06330.1	Tyrosine protein kinase domain containing protein, putative, expressed
174	Traes_7AS_D56F0F9E5	sp|Q9LSQ3|BH082_ARATH	Transcription factor bHLH82	IPR011598 Myc-type, basic helix-loop-helix bHLH domain, IPR024097 Basic helix-loop-helix leucine zipper transcription factor	LOC_Os06g09370.2	PTF1, putative, expressed
175	Traes_7AS_E47A81BD2	UniRef90_B6SR27	LGC1 n=2 Tax=Zea mays RepID=B6SR27_MAIZE		LOC_Os02g30780.1	LGC1, putative, expressed
176	Traes_7AS_7392665E2	AT1G17280.1	Ubiquitin-conjugating enzyme 34 Length=237	IPR016135 Ubiquitin-conjugating enzyme/RWD-like	LOC_Os06g09330.1	Ubiquitin-conjugating enzyme, putative, expressed
177	Traes_7AS_3682E0AF7	AT1G17280.1	Ubiquitin-conjugating enzyme 34 Length=237		LOC_Os06g09330.2	Ubiquitin-conjugating enzyme, putative, expressed
178	Traes_7AS_3DBC344D8	sp|Q9FXT9|PRS7_ORYSJ	26S protease regulatory subunit 7	IPR005937 26S proteasome subunit P45, IPR027417 P-loop containing nucleoside triphosphate hydrolase	LOC_Os06g09290.1	26S protease regulatory subunit 7, putative, expressed
179	Traes_7AS_C891A2B8F	AT3G26560.1	ATP-dependent RNA helicase, putative Length=1168	IPR001650 Helicase, C-terminal, IPR014001 Helicase, superfamily 1/2, ATP-binding domain, IPR027417 P-loop containing nucleoside triphosphate hydrolase	LOC_Os06g09280.1	ATP-dependent RNA helicase, putative, expressed
180	Traes_7AS_B261ECC85	AT1G24400.1	Lysine histidine transporter 2 Length=441	IPR013057 Amino acid transporter, transmembrane	LOC_Os12g14100.1	Amino acid transporter, putative, expressed
181	Traes_7AS_357FE98BE	AT1G24400.1	Lysine histidine transporter 2 Length=441	IPR013057 Amino acid transporter, transmembrane	LOC_Os12g14100.1	Amino acid transporter, putative, expressed
182	Traes_7AS_E911D9341	sp|P53602|MVD1_HUMAN	Diphosphomevalonate decarboxylase	IPR005935 Diphosphomevalonate decarboxylase	LOC_Os02g01760.1	Diphosphomevalonate decarboxylase family protein, expressed
183	Traes_7AS_BB4A07546	AT1G14270.1	CAAX amino terminal protease family protein Length=353	IPR003675 CAAX amino terminal protease	LOC_Os08g33900.1	CAAX amino terminal protease family protein, putative, expressed
184	Traes_7AS_C3629B421	AT1G14270.1	CAAX amino terminal protease family protein Length=353		LOC_Os08g33900.1	CAAX amino terminal protease family protein, putative, expressed
185	Traes_7AS_502F489FC	UniRef90_Q5GAS2	Hypro1 n=6 Tax=Zea RepID=Q5GAS2_MAIZE	IPR002659 Glycosyl transferase, family 31	LOC_Os06g09270.1	Hypro1, putative, expressed
186	Traes_7AS_07B4F6D56	UniRef90_UPI000234F5A7	UPI000234F5A7 related cluster n=1 Tax=unknown RepID=UPI000234F5A7		LOC_Os03g46950.1	DNA binding protein, putative, expressed
187	Traes_7AS_CEE44149B	sp|Q9LMK0|R35A1_ARATH	60S ribosomal protein L35a-1	IPR001780 Ribosomal protein L35A, IPR009000 Translation elongation/initiation factor/Ribosomal, beta-barrel	LOC_Os02g54470.1	60s ribosomal protein l35a-3, putative, expressed
188	Traes_7AS_404BDBB48	sp|Q9FXH1|PPR52_ARATH	Pentatricopeptide repeat-containing protein	IPR002885 Pentatricopeptide repeat	LOC_Os03g59264.1	Calreticulin family protein, expressed
189	Traes_7AS_7DFCA9957	AT2G12190.1	Cytochrome P450 superfamily protein Length=512	IPR001128 Cytochrome P450	LOC_Os06g22340.1	Cytochrome p450, putative, expressed
190	Traes_7AS_8336BE8C1	UniRef90_B6QN18	Zinc metallopeptidase, putative n=1 Tax=Penicillium marneffei strain ATCC 18224 / CBS 334.59 / QM 7333 RepID=B6QN18_PENMQ	IPR013536 WLM	LOC_Os06g09170.2	Zinc ion binding protein, putative, expressed
191	Traes_7AS_0607C1B00	AT2G29110.1	Glutamate receptor 2.8 Length=947	IPR001320 Ionotropic glutamate receptor, IPR001638 Extracellular solute-binding protein, family 3	LOC_Os06g09120.1	Glutamate receptor 2.8 precursor, putative, expressed
192	Traes_7AS_E07F3887F	AT2G29120.1	Glutamate receptor 2.7 Length=952	IPR001320 Ionotropic glutamate receptor, IPR001638 Extracellular solute-binding protein, family 3	LOC_Os06g08930.1	Glutamate receptor 2.8 precursor, putative, expressed
193	Traes_7AS_C77CD17B5	UniRef90_Q0JIG8	Protein n=1 Tax=Oryza sativa subsp. japonica RepID=Q0JIG8_ORYSJ	IPR012337 Ribonuclease H-like domain	LOC_Os01g58830.1	Transposon protein, putative, unclassified, expressed
194	Traes_7AS_0912FBF02	AT2G29110.1	Glutamate receptor 2.8 Length=947	IPR001320 Ionotropic glutamate receptor, IPR001638 Extracellular solute-binding protein, family 3	LOC_Os06g08900.1	Glutamate receptor 2.6 precursor, putative, expressed
195	Traes_7AS_DB73A4C88	AT2G24720.1	Glutamate receptor 2.2 Length=920		LOC_Os06g08900.1	Glutamate receptor 2.6 precursor, putative, expressed
196	Traes_7AS_5D844D7A9	AT1G42540.1	Glutamate receptor 3.3 Length=933	IPR001320 Ionotropic glutamate receptor	LOC_Os06g08900.1	Glutamate receptor 2.6 precursor, putative, expressed
197	Traes_7AS_4FABA4F3C	AT4G31600.1	UDP-N-acetylglucosamine UAA transporter family Length=323	IPR013657 UAA transporter	LOC_Os06g08860.1	Transporter family protein, putative, expressed
198	Traes_7AS_6F9B38A04	sp|A2VE55|S35D2_BOVIN	UDP-N-acetylglucosamine/UDP-glucose/GDP-mannose transporter	IPR004853 Triose-phosphate transporter domain	LOC_Os06g08860.1	Transporter family protein, putative, expressed
199	Traes_7AS_4EF1779BD	AT4G30360.1	Cyclic nucleotide-gated channel 17 Length=720	IPR005821 Ion transport domain	LOC_Os06g08850.2	Cyclic nucleotide-gated ion channel 14, putative, expressed
200	Traes_7AS_B0D19CBEF	sp|Q6K4N0|RSZ21_ORYSJ	Serine/arginine-rich splicing factor RSZ21	IPR001878 Zinc finger, CCHC-type, IPR012677 Nucleotide-binding, alpha-beta plait	LOC_Os02g54770.2	RNA recognition motif containing protein, expressed
201	Traes_7AS_39DD96C2E	sp|Q6K4N0|RSZ21_ORYSJ	Serine/arginine-rich splicing factor RSZ21	IPR012677 Nucleotide-binding, alpha-beta plait	LOC_Os06g08840.2	RNA recognition motif containing protein, expressed
202	Traes_7AS_7A7A0CF5B	UniRef90_B9N6B5	NAC domain protein,	IPR003441 NAC domain	LOC_Os09g32260.2	No apical meristem protein, putative, expressed
203	Traes_7AS_CB673ED0C	AT2G24430.1	NAC domain containing protein 38 Length=316	IPR003441 NAC domain	LOC_Os01g29840.1	No apical meristem protein, putative, expressed
204	Traes_7AS_81545C211	AT1G70740.1	Protein kinase superfamily protein Length=425	IPR011009 Protein kinase-like domain	LOC_Os09g37880.1	Serine/threonine-protein kinase receptor precursor, putative, expressed
205	Traes_7AS_F46D04B08	sp|Q13415|ORC1_HUMAN	Origin recognition complex subunit 1	IPR001025 Bromo adjacent homology BAH domain, IPR020793 Origin recognition complex, subunit 1, IPR027417 P-loop containing nucleoside triphosphate hydrolase	LOC_Os06g08790.1	ORC1 - Putative origin recognition complex subunit 1, expressed
206	Traes_7AS_71A8E51E9	UniRef90_C7J586	Protein n=1 Tax=Oryza sativa subsp. japonica RepID=C7J586_ORYSJ	IPR019557 Aminotransferase-like, plant mobile domain	LOC_Os11g33080.1	Transposon protein, putative, unclassified, expressed
207	Traes_7AS_25F9FEF52	sp|Q654V6|ODPA2_ORYSJ	Pyruvate dehydrogenase E1 component subunit alpha-2, mitochondrial	IPR001017 Dehydrogenase, E1 component	LOC_Os06g13720.1	Dehydrogenase e1 component domain containing protein, expressed
208	Traes_7AS_15546E52B	sp|Q654V6|ODPA2_ORYSJ	Pyruvate dehydrogenase E1 component subunit alpha-2, mitochondrial	IPR001017 Dehydrogenase, E1 component	LOC_Os06g13720.1	Dehydrogenase e1 component domain containing protein, expressed
209	Traes_7AS_F9453680B	AT3G48140.1	B12D protein Length=88	IPR010530 NADH-ubiquinone reductase complex 1 MLRQ subunit	LOC_Os06g13680.1	B12D protein, putative, expressed
210	Traes_7AS_D5F5D49CA	sp|Q5RIX9|E2F7_DANRE	Transcription factor E2F7	IPR011991 Winged helix-turn-helix DNA-binding domain, IPR015633 E2F Family	LOC_Os06g13670.1	E2F family transcription factor protein, putative, expressed
211	Traes_7AS_D2C7C1F43	sp|P04784|CB21_WHEAT	Chlorophyll a-b binding protein, chloroplastic	IPR022796 Chlorophyll A-B binding protein, IPR023329 Chlorophyll a/b binding protein domain	LOC_Os01g41710.1	Chlorophyll a-b binding protein, putative, expressed
212	Traes_7AS_1FB7140CE	sp|Q02500|NU6M_WHEAT	NADH-ubiquinone oxidoreductase chain 6	IPR001457 NADH:ubiquinone/plastoquinone oxidoreductase, chain 6	LOC_Os12g34014.1	NADH-ubiquinone oxidoreductase chain 6, putative, expressed
213	Traes_7AS_AD201E7FC	sp|Q02500|NU6M_WHEAT	NADH-ubiquinone oxidoreductase chain 6	IPR001457 NADH:ubiquinone/plastoquinone oxidoreductase, chain 6	LOC_Os12g34014.1	NADH-ubiquinone oxidoreductase chain 6, putative, expressed
214	Traes_7AS_D5D2098C6	sp|P68540|COX1_AEGCO	Cytochrome c oxidase subunit 1	IPR000883 Cytochrome c oxidase, subunit I, IPR023616 Cytochrome c oxidase, subunit I domain	LOC_Os12g33946.1	Cytochrome c oxidase subunit 1, putative, expressed
215	Traes_7AS_5D7B54EB9	sp|P68540|COX1_AEGCO	Cytochrome c oxidase subunit 1	IPR000883 Cytochrome c oxidase, subunit I, IPR023616 Cytochrome c oxidase, subunit I domain	LOC_Os12g33946.1	Cytochrome c oxidase subunit 1, putative, expressed
216	Traes_7AS_2F8CDD191	UniRef90_Q0WLJ2	Maturase n=566 Tax=Magnoliophyta RepID=Q0WLJ2_ARATH		LOC_Os12g33956.1	Maturase, putative, expressed
217	Traes_7AS_748CBF3B3	UniRef90_R4IQH3	Maturase n=3 Tax=Alismatales RepID=R4IQH3_BUTUM	IPR024937 Domain X	LOC_Os12g33956.1	Maturase, putative, expressed
218	Traes_7AS_80FBCDA272	UniRef90_Q09EL2	Cytochrome c biogenesis FN n=23 Tax=Liliopsida RepID=Q09EL2_SORBI	IPR002541 Cytochrome c assembly protein, IPR003567 Cytochrome c-type biogenesis protein		Nothing found in rice
219	Traes_7AS_80FBCDA27	UniRef90_Q09EL2	Cytochrome c biogenesis FN n=23 Tax=Liliopsida RepID=Q09EL2_SORBI	IPR002541 Cytochrome c assembly protein, IPR003567 Cytochrome c-type biogenesis protein		Nothing found in rice
220	Traes_7AS_80FBCDA271	UniRef90_Q09EL2	Cytochrome c biogenesis FN n=23 Tax=Liliopsida RepID=Q09EL2_SORBI	IPR002541 Cytochrome c assembly protein, IPR003567 Cytochrome c-type biogenesis protein		Nothing found in rice
221	Traes_7AS_8345B53BB1	UniRef90_Q09EL2	Cytochrome c biogenesis FN n=23 Tax=Liliopsida RepID=Q09EL2_SORBI	IPR003569 Cytochrome c-type biogenesis protein CcbS		Nothing found in rice
222	Traes_7AS_8345B53BB	UniRef90_Q09EL2	Cytochrome c biogenesis FN n=23 Tax=Liliopsida RepID=Q09EL2_SORBI	IPR003569 Cytochrome c-type biogenesis protein CcbS		Nothing found in rice
223	Traes_7AS_813C8008A	sp|P04784|CB21_WHEAT	Chlorophyll a-b binding protein, chloroplastic		LOC_Os09g17740.1	Chlorophyll a-b binding protein, putative, expressed
224	Traes_7AS_545BDB6F1	sp|B1WYQ5|SYA_CYAA5	Alanine--tRNA ligase	IPR002318 Alanine-tRNA ligase, class IIc, IPR009000 Translation elongation/initiation factor/Ribosomal, beta-barrel	LOC_Os06g13660.1	Alanyl-tRNA synthetase, putative, expressed
225	Traes_7AS_83D84A674	sp|A5GPF9|SYA_SYNPW	Alanine--tRNA ligase	IPR002318 Alanine-tRNA ligase, class IIc	LOC_Os06g13660.1	Alanyl-tRNA synthetase, putative, expressed
226	Traes_7AS_DB93600AD	sp|P49641|MA2A2_HUMAN	Alpha-mannosidase 2x	IPR011013 Galactose mutarotase-like domain, IPR011330 Glycoside hydrolase/deacetylase, beta/alpha-barrel, IPR013780 Glycosyl hydrolase, family 13, all-beta, IPR015341 Glycoside hydrolase, family 38, central domain	LOC_Os06g13650.2	Alpha-mannosidase 2, putative, expressed
227	Traes_7AS_2A869291E	AT5G62580.1	ARM repeat superfamily protein Length=615		LOC_Os06g13600.1	Heat repeat family protein, putative, expressed
228	Traes_7AS_629EDD6EA	UniRef90_B9S2H6	Microtubule-associated protein TORTIFOLIA1, putative n=1 Tax=Ricinus communis RepID=B9S2H6_RICCO		LOC_Os06g13600.1	Heat repeat family protein, putative, expressed
229	Traes_7AS_F1E2FE61B	sp|Q67X83|HS26M_ORYSJ	26.2 kDa heat shock protein, mitochondrial		LOC_Os06g11610.1	Heat shock 22 kda protein, mitochondrial precursor, putative, expressed
230	Traes_7AS_7D07DDD58	AT4G01970.1	Stachyose synthase Length=876	IPR008811 Glycosyl hydrolases 36, IPR013785 Aldolase-type TIM barrel	LOC_Os08g38710.1	Uncharacterized glycosyltransferase, putative, expressed
231	Traes_7AS_CFE4AA5A6	AT4G01970.1	Stachyose synthase Length=876	IPR008811 Glycosyl hydrolases 36	LOC_Os08g38710.1	Uncharacterized glycosyltransferase, putative, expressed
232	Traes_7AS_856B89AD2	AT1G55760.1	BTB/POZ domain-containing protein Length=329		LOC_Os08g38700.1	C3-BTB2 - Bric-a-Brac, Tramtrack, Broad Complex BTB domain with C3 subfamily conserved sequence, expressed
233	Traes_7AS_F596FF9DD	sp|Q09221|CPNA2_CAEEL	Copine family protein 2	IPR002035 von Willebrand factor, type A, IPR010734 Copine, IPR013083 Zinc finger, RING/FYVE/PHD-type	LOC_Os08g38600.1	Copine, putative, expressed
234	Traes_7AS_F0BC5DBA8	sp|Q9Y535|RPC8_HUMAN	DNA-directed RNA polymerase III subunit RPC8	IPR005576 RNA polymerase Rpb7, N-terminal, IPR012340 Nucleic acid-binding, OB-fold, IPR013238 RNA polymerase III, subunit Rpc25	LOC_Os07g29420.1	DNA-directed RNA polymerase III subunit RPC8, putative, expressed
235	Traes_7AS_CFBD7725E		Unknown protein		LOC_Os04g12010.1	Glycosyltransferase, putative, expressed
236	Traes_7AS_9409C4F35	AT3G18170.1	Glycosyltransferase family 61 protein Length=384		LOC_Os04g12010.2	Glycosyltransferase, putative, expressed
237	Traes_7AS_241CEF05E	AT3G18170.1	Glycosyltransferase family 61 protein Length=384		LOC_Os06g27560.1	Glycosyltransferase protein, putative, expressed
238	Traes_7AS_80FDF64AB	AT3G18170.1	Glycosyltransferase family 61 protein Length=384		LOC_Os06g27560.1	Glycosyltransferase protein, putative, expressed
239	Traes_7AS_48C0802F0	AT3G18180.1	Glycosyltransferase family 61 protein Length=470		LOC_Os10g35020.2	Glycosyltransferase, putative, expressed
240	Traes_7AS_CBB1BD0C9	UniRef90_Q7XMF6	n=1 Tax=Oryza sativa subsp. japonica RepID=Q7XMF6_ORYSJ		LOC_Os05g51460.1	Retrotransposon protein, putative, line subclass, expressed
241	Traes_7AS_4A3CFAB38	sp|Q8BMD7|MORC4_MOUSE	MORC family CW-type zinc finger protein 4	IPR003594 Histidine kinase-like ATPase, ATP-binding domain	LOC_Os06g28060.1	ATP-binding region, ATPase-like domain containing protein, expressed
242	Traes_7AS_757104857	UniRef90_B7F5F8	cDNA clone:J013000K15, full insert sequence n=1 Tax=Oryza sativa subsp. japonica RepID=B7F5F8_ORYSJ		LOC_Os06g28060.3	ATP-binding region, ATPase-like domain containing protein, expressed
243	Traes_7AS_0F7738049	sp|Q9STV0|GWD2_ARATH	Alpha-glucan water dikinase 2	IPR002192 Pyruvate phosphate dikinase, PEP/pyruvate-binding, IPR013816 ATP-grasp fold, subdomain 2	LOC_Os06g30310.1	Alpha-glucan water dikinase, chloroplast precursor, putative, expressed
244	Traes_7AS_921883BE6	sp|Q5RJV0|COQ9_XENTR	Ubiquinone biosynthesis protein COQ9, mitochondrial	IPR012762 Ubiquinone biosynthesis protein COQ9	LOC_Os03g29180.1	Ubiquinone biosynthesis protein coq9, mitochondrial precursor, putative, expressed
245	Traes_7AS_7277A5D47	AT1G05675.1	UDP-Glycosyltransferase superfamily protein Length=453		LOC_Os02g10880.1	UDP-glucoronosyl and UDP-glucosyl transferase domain containing protein, expressed
246	Traes_7AS_1D042A799	UniRef90_UPI0002C36D83	UPI0002C36D83 related cluster n=1 Tax=unknown RepID=UPI0002C36D83	IPR012336 Thioredoxin-like fold	LOC_Os06g28740.1	Expressed protein
247	Traes_7AS_1FB4ADA7E	sp|Q6P4K5|FL2D_XENTR	Pre-mRNA-splicing regulator WTAP		LOC_Os06g27970.1	FKBP12-interacting protein of 37 kDa, putative, expressed
248	Traes_7AS_F53E1EB26	sp|Q9ZSZ8|FIP37_ARATH	FKBP12-interacting protein of 37 kDa	IPR004154 Anticodon-binding	LOC_Os06g27970.1	FKBP12-interacting protein of 37 kDa, putative, expressed
249	Traes_7AS_C7023CC03	UniRef90_Q69XX7	protein n=3 Tax=Oryza RepID=Q69XX7_ORYSJ		LOC_Os06g27980.1	Methyltransferase domain containing protein, expressed
250	Traes_7AS_6F11EA589	AT5G50150.1	Protein of Unknown Function DUF239 Length=420	IPR004314 Domain of unknown function DUF239	LOC_Os06g28000.1	Carboxyl-terminal peptidase, putative, expressed
251	Traes_7AS_6C09E619F	AT5G50150.1	Protein of Unknown Function DUF239 Length=420	IPR025521 Domain of unknown function DUF4409	LOC_Os06g28000.1	Carboxyl-terminal peptidase, putative, expressed
252	Traes_7AS_3EAE1AB52	UniRef90_UPI000234E0C2	UPI000234E0C2 related cluster n=7 Tax=unknown RepID=UPI000234E0C2	IPR026103 Harbinger transposase-derived nuclease, IPR027806 Harbinger transposase-derived nuclease domain	LOC_Os10g32290.1	Transposon protein, putative, CACTA, En/Spm sub-class, expressed
253	Traes_7AS_41A62DBFD	AT2G41480.1	Peroxidase superfamily protein Length=341	IPR010255 Haem peroxidase	LOC_Os06g27850.1	Peroxidase precursor, putative, expressed
254	Traes_7AS_973E83D5A	UniRef90_M8BN44	Peroxidase 44 n=1 Tax=Aegilops tauschii RepID=M8BN44_AEGTA			Nothing found in rice
255	Traes_7AS_C144E60FB	AT1G10710.1	Poor homologous synapsis 1 Length=410		LOC_Os06g27860.1	Poor homologous synapsis 1 protein, putative, expressed
256	Traes_7AS_DEC454A10	AT5G64550.1	Loricrin-related Length=634		LOC_Os06g27830.1	Expressed protein
257	Traes_7AS_5A696D90A	AT1G10710.1	Poor homologous synapsis 1 Length=410		LOC_Os06g27860.1	Poor homologous synapsis 1 protein, putative, expressed
258	Traes_7AS_378A12AA9	UniRef90_E8TBK6	TIM-barrel signal transduction protein n=6 Tax=Mesorhizobium RepID=E8TBK6_MESCW	IPR008322 Uncharacterised protein family UPF0261, IPR013785 Aldolase-type TIM barrel, IPR015813 Pyruvate/Phosphoenolpyruvate kinase-like domain	LOC_Os06g27800.1	Tm-1gcr237 protein, putative, expressed
259	Traes_7AS_F4E9E380A	sp|Q9LD14|PILR1_THUPL	Bifunctional pinoresinol-lariciresinol reductase 1	IPR008030 NmrA-like	LOC_Os06g27770.1	Isoflavone reductase homolog irl, putative, expressed
260	Traes_7AS_13054297A	sp|P52578|IFRH_SOLTU	Isoflavone reductase homolog	IPR008030 NmrA-like, IPR016040 NADP-binding domain	LOC_Os01g01660.1	Isoflavone reductase, putative, expressed
261	Traes_7AS_0DDB9FFA8	sp|O48700|PUB6_ARATH	U-box domain-containing protein 6	IPR013083 Zinc finger, RING/FYVE/PHD-type, IPR016024 Armadillo-type fold	LOC_Os06g28590.2	Bg55, putative, expressed
262	Traes_7AS_0535EFFBE	sp|Q58FS3|RAD_ANTMA	Transcription factor RADIALIS	IPR009057 Homeodomain-like	LOC_Os02g47744.2	MYB family transcription factor, putative, expressed
263	Traes_7AS_0A3433820	sp|Q1G3C4|RADL4_ARATH	Protein RADIALIS-like 4		LOC_Os02g47744.2	MYB family transcription factor, putative, expressed
264	Traes_7AS_BDBF114CB	AT2G07050.1	Cycloartenol synthase 1 Length=759	IPR008930 Terpenoid cyclases/protein prenyltransferase alpha-alpha toroid	LOC_Os11g18194.1	Cycloartenol synthase, putative, expressed
265	Traes_7AS_E0CFEBBBE	AT2G07050.1	Cycloartenol synthase 1 Length=759	IPR018333 Squalene cyclase	LOC_Os11g18194.1	Cycloartenol synthase, putative, expressed
266	Traes_7AS_BB9ECE10B	AT2G07050.1	Cycloartenol synthase 1 Length=759	IPR008930 Terpenoid cyclases/protein prenyltransferase alpha-alpha toroid	LOC_Os02g04750.2	Cycloartenol synthase, putative, expressed
267	Traes_7AS_3C1208141	AT5G17560.1	BolA-like family protein Length=177	IPR002634 BolA protein	LOC_Os06g28970.1	Bola, putative, expressed
268	Traes_7AS_DD2CA7B30	UniRef90_UPI000233D31C	UPI000233D31C related cluster n=1 Tax=unknown RepID=UPI000233D31C		LOC_Os06g29020.3	Retrotransposon protein, putative, unclassified, expressed
269	Traes_7AS_9D4305585	AT1G23540.1	Protein kinase superfamily protein Length=720	IPR011009 Protein kinase-like domain	LOC_Os06g29080.1	Expressed protein
270	Traes_7AS_4B8075360	sp|Q67X83|HS26M_ORYSJ	26.2 kDa heat shock protein, mitochondrial	IPR008978 HSP20-like chaperone	LOC_Os06g11610.1	Heat shock 22 kda protein, mitochondrial precursor, putative, expressed
271	Traes_7AS_3DCB54136	AT2G46740.1	D-arabinono-1,4-lactone oxidase family protein Length=590		LOC_Os04g29210.1	FAD-binding and arabino-lactone oxidase domains containing protein, putative, expressed
272	Traes_7AS_714D2116D	AT5G14720.1	Protein kinase superfamily protein Length=674	IPR011009 Protein kinase-like domain	LOC_Os06g29120.2	STE_PAK_Ste20_STLK.5 - STE kinases include homologs to sterile 7, sterile 11 and sterile 20 from yeast, expressed
273	Traes_7AS_712114E89	AT5G14780.1	Formate dehydrogenase Length=384	IPR006139 D-isomer specific 2-hydroxyacid dehydrogenase, catalytic domain, IPR016040 NADP-binding domain	LOC_Os06g29180.1	Erythronate-4-phosphate dehydrogenase domain containing protein, expressed
274	Traes_7AS_65D30728D	sp|Q2PS26|ULP1D_ARATH	Ubiquitin-like-specific protease 1D		LOC_Os06g29310.2	Ulp1 protease family protein, putative, expressed
275	Traes_7AS_D90A9DFAD	sp|A7MBJ2|SENP7_BOVIN	Sentrin-specific protease 7	IPR003653 Peptidase C48, SUMO/Sentrin/Ubl1	LOC_Os06g29310.2	Ulp1 protease family protein, putative, expressed
276	Traes_7AS_66D03E5EC	AT1G68690.1	Protein kinase superfamily protein Length=708	IPR011009 Protein kinase-like domain	LOC_Os06g29340.1	Retrotransposon protein, putative, unclassified, expressed
277	Traes_7AS_9579EE4FB	UniRef90_UPI000234FDDD	UPI000234FDDD related cluster n=1 Tax=unknown RepID=UPI000234FDDD		LOC_Os10g27180.1	Expressed protein
278	Traes_7AS_A11C8B9F1	AT4G28706.4	pfkB-like carbohydrate kinase family protein Length=440		LOC_Os08g45180.1	Kinase, pfkb family, putative, expressed
279	Traes_7AS_C163D1FE6	AT4G28706.4	pfkB-like carbohydrate kinase family protein Length=440	IPR011611 Carbohydrate kinase PfkB	LOC_Os08g45180.1	Kinase, pfkb family, putative, expressed
280	Traes_7AS_5BBC303CA	sp|Q9LI83|ALA10_ARATH	Phospholipid-transporting ATPase 10	IPR001757 Cation-transporting P-type ATPase, IPR023214 HAD-like domain	LOC_Os06g29380.1	Phospholipid-transporting atpase, putative, expressed
281	Traes_7AS_A9A66483C	sp|Q9LI83|ALA10_ARATH	Phospholipid-transporting ATPase 10	IPR006539 Phospholipid-transporting P-type ATPase, subfamily IV	LOC_Os06g29380.1	Phospholipid-transporting atpase, putative, expressed
282	Traes_7AS_442779CF1	AT5G23080.1	SWAP Suppressor-of-White-APricot/surp domain-containing protein Length=930		LOC_Os06g29400.1	Surp module family protein, putative, expressed
283	Traes_7AS_599E30842	sp|Q9VUA0|GPTC1_DROME	G patch domain-containing protein 1 homolog	IPR000061 SWAP/Surp, IPR011666 Domain of unknown function DUF1604	LOC_Os06g29400.1	Surp module family protein, putative, expressed
284	Traes_7AS_0093C6F86	UniRef90_M7Z153	tRNA-specific adenosine deaminase, chloroplastic n=1 Tax=Triticum urartu RepID=M7Z153_TRIUA		LOC_Os06g29430.1	Cytidine and deoxycytidylate deaminase zinc-binding region family protein, expressed
285	Traes_7AS_E0110C7E8	UniRef90_M7Z153	tRNA-specific adenosine deaminase, chloroplastic n=1 Tax=Triticum urartu RepID=M7Z153_TRIUA		LOC_Os06g29430.1	Cytidine and deoxycytidylate deaminase zinc-binding region family protein, expressed
286	Traes_7AS_ABB8412CB	UniRef90_M7Z153	tRNA-specific adenosine deaminase, chloroplastic n=1 Tax=Triticum urartu RepID=M7Z153_TRIUA		LOC_Os06g29430.1	Cytidine and deoxycytidylate deaminase zinc-binding region family protein, expressed
287	Traes_7AS_4C1E03E2D	sp|P21335|TADA_BACSU	tRNA-specific adenosine deaminase	IPR016193 Cytidine deaminase-like	LOC_Os06g29430.1	Cytidine and deoxycytidylate deaminase zinc-binding region family protein, expressed
288	Traes_7AS_A7D0D3255	sp|Q9S7I0|TADA_ARATH	tRNAadenine34 deaminase, chloroplastic		LOC_Os06g29430.1	Cytidine and deoxycytidylate deaminase zinc-binding region family protein, expressed
289	Traes_7AS_735085EFB	sp|Q651J5|PHO13_ORYSJ	Phosphate transporter PHO1-3	IPR004331 SPX, N-terminal, IPR004342 EXS, C-terminal	LOC_Os06g29790.1	Phosphate transporter 1, putative, expressed
290	Traes_7AS_C4F62435F	sp|Q9SVP7|PP307_ARATH	Pentatricopeptide repeat-containing protein	IPR002885 Pentatricopeptide repeat, IPR011990 Tetratricopeptide-like helical	LOC_Os06g29800.1	Pentatricopeptide, putative, expressed
291	Traes_7AS_2F062777C	AT4G20770.1	Pentatricopeptide repeat PPR superfamily protein Length=774		LOC_Os06g29800.1	Pentatricopeptide, putative, expressed
292	Traes_7AS_7F6FE208E	UniRef90_Q651J2	Protein n=5 Tax=Oryza RepID=Q651J2_ORYSJ	IPR003822 Paired amphipathic helix	LOC_Os06g29804.1	Expressed protein
293	Traes_7AS_2E34BE24F	AT5G24080.1	Protein kinase superfamily protein Length=470	IPR000858 S-locus glycoprotein, IPR001480 Bulb-type lectin domain, IPR011009 Protein kinase-like domain, IPR013320 Concanavalin A-like lectin/glucanase, subgroup, IPR024171 S-receptor-like serine/threonine-protein kinase	LOC_Os06g29810.2	Lectin protein kinase family protein, putative, expressed
294	Traes_7AS_D98716736	sp|A1EA41|RR11_AGRST	30S ribosomal protein S11, chloroplastic	IPR001971 Ribosomal protein S11	LOC_Os10g21332.1	Chloroplast 30s ribosomal protein s11, putative, expressed
295	Traes_7AS_189FC3D60	AT5G52450.1	MATE efflux family protein Length=486		LOC_Os06g29844.1	MATE efflux family protein, putative, expressed
296	Traes_7AS_0F15B8F76	AT1G73700.1	MATE efflux family protein Length=476		LOC_Os06g29994.1	MATE efflux family protein, putative, expressed
297	Traes_7AS_1FAE8C45D	AT5G52450.1	MATE efflux family protein Length=486	IPR002528 Multi antimicrobial extrusion protein	LOC_Os06g29994.1	MATE efflux family protein, putative, expressed
298	Traes_7AS_5CFE3BEBC	sp|A8AH48|MDTK_CITK8	Multidrug resistance protein MdtK	IPR002528 Multi antimicrobial extrusion protein	LOC_Os06g29844.1	MATE efflux family protein, putative, expressed
299	Traes_7AS_81B583825	AT1G65800.1	Receptor kinase 2 Length=847	IPR011009 Protein kinase-like domain, IPR013320 Concanavalin A-like lectin/glucanase, subgroup	LOC_Os06g30130.1	Cysteine-rich receptor-like protein kinase 10 precursor, putative, expressed
300	Traes_7AS_1638F4031	AT1G70740.1	Protein kinase superfamily protein Length=425	IPR011009 Protein kinase-like domain	LOC_Os06g30130.2	Cysteine-rich receptor-like protein kinase 10 precursor, putative, expressed
301	Traes_7AS_28E8DF550	sp|Q54XX1|SRPRB_DICDI	Signal recognition particle receptor subunit beta	IPR005225 Small GTP-binding protein domain, IPR019009 Signal recognition particle receptor, beta subunit, IPR024156 Small GTPase superfamily, ARF type, IPR027417 P-loop containing nucleoside triphosphate hydrolase	LOC_Os08g41250.1	Signal recognition particle receptor subunit beta, putative, expressed
302	Traes_7AS_3034CF1BC	UniRef90_M8B4I1	Type I inositol-1,4,5-trisphosphate 5-phosphatase 12 n=2 Tax=Aegilops tauschii RepID=M8B4I1_AEGTA		LOC_Os08g41270.1	Endonuclease/exonuclease/phosphatase family domain containing protein, expressed
303	Traes_7AS_8928E014F	sp|O43001|SYJ1_SCHPO	Inositol-1,4,5-trisphosphate 5-phosphatase 1	IPR005135 Endonuclease/exonuclease/phosphatase, IPR015943 WD40/YVTN repeat-like-containing domain	LOC_Os08g41270.1	Endonuclease/exonuclease/phosphatase family domain containing protein, expressed
304	Traes_7AS_8FAD3B69E	AT3G25290.1	Auxin-responsive family protein Length=393	IPR004877 Cytochrome b561, eukaryote, IPR017214 Uncharacterised conserved protein UCP037471	LOC_Os08g41280.1	Membrane protein, putative, expressed
305	Traes_7AS_3B5A02BF4	sp|P49211|RL321_ARATH	60S ribosomal protein L32-1	IPR001515 Ribosomal protein L32e	LOC_Os09g32532.1	60s ribosomal protein l32, putative, expressed
306	Traes_7AS_E13038BA8	sp|Q9SV72|EPFL9_ARATH	Epidermal patterning factor-like protein 9		LOC_Os01g68598.2	Expressed protein
307	Traes_7AS_B0AA62C31	sp|P46629|RAB25_RABIT	Ras-related protein Rab-25	IPR001806 Small GTPase superfamily, IPR002041 Ran GTPase, IPR005225 Small GTP-binding protein domain, IPR027417 P-loop containing nucleoside triphosphate hydrolase	LOC_Os08g41340.1	Ras-related protein, putative, expressed
308	Traes_7AS_7FF5B6E7E	AT1G73040.1	Mannose-binding lectin superfamily protein Length=176	IPR001229 Mannose-binding lectin	LOC_Os11g32170.1	Stripe rust resistance protein yr10, putative, expressed
309	Traes_7AS_15078CC8B	sp|Q9FJL4|BH078_ARATH	Transcription factor bHLH78	IPR011598 Myc-type, basic helix-loop-helix bHLH domain	LOC_Os08g41320.1	BHLH transcription factor, putative, expressed
310	Traes_7AS_DD24F4515	sp|P49211|RL321_ARATH	60S ribosomal protein L32-1	IPR001515 Ribosomal protein L32e	LOC_Os09g32532.1	60s ribosomal protein l32, putative, expressed
311	Traes_7AS_215F9E938	AT5G18390.1	Pentatricopeptide repeat PPR superfamily protein Length=459	IPR002885 Pentatricopeptide repeat, IPR011990 Tetratricopeptide-like helical	LOC_Os08g41380.1	Pentatricopeptide, putative, expressed
312	Traes_7AS_0DFB95F18	AT1G28960.1	Nudix hydrolase homolog 15 Length=293	IPR015797 NUDIX hydrolase domain-like	LOC_Os08g28860.1	Hydrolase, nudix family, domain containing protein, expressed
313	Traes_7AS_E62140C8E	sp|O42993|FKBP_SCHPO	Peptidyl-prolyl cis-trans isomerase	IPR001179 Peptidyl-prolyl cis-trans isomerase, FKBP-type, domain, IPR011990 Tetratricopeptide-like helical, IPR023566 Peptidyl-prolyl cis-trans isomerase, FKBP-type	LOC_Os08g41390.2	Peptidyl-prolyl isomerase, putative, expressed
314	Traes_7AS_28D452616	AT5G55850.2	RPM1-interacting protein 4 RIN4 family protein Length=130	IPR008700 Pathogenic type III effector avirulence factor Avr cleavage site	LOC_Os08g41470.2	Proteophosphoglycan ppg4, putative, expressed
315	Traes_7AS_E7DDE00FD	AT5G48680.1	Sterile alpha motif SAM domain-containing protein Length=206	IPR013761 Sterile alpha motif/pointed domain	LOC_Os08g41480.1	SAM domain containing protein, putative, expressed
316	Traes_7AS_FCC142DBE	sp|Q11119|UBP14_SCHPO	Ubiquitin carboxyl-terminal hydrolase 14	IPR006567 PUG domain, IPR009060 UBA-like, IPR018997 PUB domain	LOC_Os08g41500.1	Ubiquitin-associated protein, putative, expressed
317	Traes_7AS_E9223E287	UniRef90_Q0J0M6	Ubiquitin carboxyl-terminal hydrolase n=3 Tax=Oryza RepID=Q0J0M6_ORYSJ	IPR001394 Ubiquitin carboxyl-terminal hydrolases family 2, IPR001607 Zinc finger, UBP-type, IPR013083 Zinc finger, RING/FYVE/PHD-type	LOC_Os08g41530.1	Ubiquitin carboxyl-terminal hydrolase family protein, expressed
318	Traes_7AS_7CD077EBF	sp|Q9FXA2|PABP8_ARATH	Polyadenylate-binding protein 8	IPR002004 Polyadenylate-binding protein/Hyperplastic disc protein	LOC_Os08g22354.2	Polyadenylate-binding protein, putative, expressed
319	Traes_7AS_CA6F56B57	sp|P42731|PABP2_ARATH	Polyadenylate-binding protein 2	IPR006515 Polyadenylate binding protein, human types 1, 2, 3, 4, IPR012677 Nucleotide-binding, alpha-beta plait	LOC_Os08g22354.2	Polyadenylate-binding protein, putative, expressed
320	Traes_7AS_8C58AAB2B	UniRef90_N1QPH1	Pre-mRNA-splicing factor SYF1 n=1 Tax=Aegilops tauschii RepID=N1QPH1_AEGTA			Nothing found in rice
321	Traes_7AS_DBD3F122D	sp|Q3MBZ7|IF2_ANAVT	Translation initiation factor IF-2	IPR005225 Small GTP-binding protein domain, IPR009000 Translation elongation/initiation factor/Ribosomal, beta-barrel, IPR015760 Translation initiation factor IF- 2, IPR027417 P-loop containing nucleoside triphosphate hydrolase	LOC_Os05g49970.1	Translation initiation factor if-2, chloroplast precursor, putative, expressed
322	Traes_7AS_B41472279	sp|B7KIU2|IF2_CYAP7	Translation initiation factor IF-2	IPR023115 Translation initiation factor IF- 2, domain 3	LOC_Os05g49970.2	Translation initiation factor if-2, chloroplast precursor, putative, expressed
323	Traes_7AS_1EB8B60FC	sp|O59784|MDE7_SCHPO	RNA-binding protein mde7	IPR012677 Nucleotide-binding, alpha-beta plait	LOC_Os08g15080.1	Proline rich protein 3, putative, expressed
324	Traes_7AS_7FF864AAD	UniRef90_R7W5Z2	Protein FAR-RED ELONGATED HYPOCOTYL 3 n=1 Tax=Aegilops tauschii RepID=R7W5Z2_AEGTA		LOC_Os02g16140.1	Transposon protein, putative, unclassified, expressed
325	Traes_7AS_9E0474830	sp|Q03164|KMT2A_HUMAN	Histone-lysine N-methyltransferase 2A	IPR001214 SET domain	LOC_Os08g08210.1	SET domain containing protein, expressed
326	Traes_7AS_68BB91332	UniRef90_Q9AYF0	Helicase-like protein n=1 Tax=Oryza sativa subsp. japonica RepID=Q9AYF0_ORYSJ	IPR010285 DNA helicase Pif1, IPR027417 P-loop containing nucleoside triphosphate hydrolase	LOC_Os04g05800.1	Retrotransposon protein, putative, unclassified, expressed
327	Traes_7AS_185697107	UniRef90_R7QNE4	Helicase-like protein n=1 Tax=Chondrus crispus RepID=R7QNE4_CHOCR	IPR025476 Helitron helicase-like domain	LOC_Os02g24090.1	Retrotransposon protein, putative, unclassified, expressed
328	Traes_7AS_0B0DC9CE5	sp|Q94B38|GPT2_ARATH	Glucose-6-phosphate/phosphate translocator 2, chloroplastic	IPR004696 Triose phosphate/phosphoenolpyruvate translocator, IPR004853 Triose-phosphate transporter domain	LOC_Os08g08840.2	Phosphate/phosphate translocator, putative, expressed
329	Traes_7AS_1B2A8C929	AT4G39210.1	Glucose-1-phosphate adenylyltransferase family protein Length=521	IPR011831 Glucose-1-phosphate adenylyltransferase	LOC_Os08g25734.2	Glucose-1-phosphate adenylyltransferase large subunit, chloroplast precursor, putative, expressed
330	Traes_7AS_A3A5C1913	sp|Q889C2|CLPB_PSESM	Chaperone protein ClpB	IPR027417 P-loop containing nucleoside triphosphate hydrolase	LOC_Os08g15230.1	Heat shock protein-related, putative, expressed
331	Traes_7AS_36E85FA63	sp|O82653|ERG_ARATH	GTP-binding protein ERG	IPR027417 P-loop containing nucleoside triphosphate hydrolase	LOC_Os08g10649.1	GTPase of unknown function domain containing protein, putative, expressed
332	Traes_7AS_654E4CF22	sp|O82653|ERG_ARATH	GTP-binding protein ERG		LOC_Os08g10649.1	GTPase of unknown function domain containing protein, putative, expressed
333	Traes_7AS_9EC347376	sp|O82653|ERG_ARATH	GTP-binding protein ERG	IPR000795 Elongation factor, GTP-binding domain, IPR027417 P-loop containing nucleoside triphosphate hydrolase	LOC_Os08g10649.1	GTPase of unknown function domain containing protein, putative, expressed
334	Traes_7AS_1CE40BE14	sp|Q0APC5|ERA_MARMM	GTPase Era	IPR009019 K homology domain, prokaryotic type, IPR015946 K homology domain-like, alpha/beta	LOC_Os08g10649.1	GTPase of unknown function domain containing protein, putative, expressed
335	Traes_7AS_16642C086	sp|B2RY56|RBM25_MOUSE	RNA-binding protein 25	IPR002483 PWI domain, IPR012677 Nucleotide-binding, alpha-beta plait	LOC_Os08g32100.1	Transposon protein, putative, cacta, en/spm sub-class, expressed
336	Traes_7AS_23AB290BB	AT3G15520.1	Cyclophilin-like peptidyl-prolyl cis-trans isomerase family protein Length=466	IPR002130 Cyclophilin-like peptidyl-prolyl cis-trans isomerase domain, IPR023222 PsbQ-like domain	LOC_Os08g29370.1	Peptidyl-prolyl cis-trans isomerase, chloroplast precursor, putative, expressed
337	Traes_7AS_EB043A711	sp|B0CG09|PCXA_ACAM1	Proton extrusion protein PcxA	IPR004282 Chloroplast envelope membrane protein, CemA	LOC_Os08g12780.4	Chloroplast envelope membrane protein, putative, expressed
338	Traes_7AS_5645EC64D	AT5G32470.1	Haem oxygenase-like, multi-helical Length=617	IPR016084 Haem oxygenase-like, multi-helical	LOC_Os08g45160.1	TENA/THI-4 family protein, putative, expressed
339	Traes_7AS_05503EE36	AT5G32470.1	Haem oxygenase-like, multi-helical Length=617		LOC_Os08g45160.1	TENA/THI-4 family protein, putative, expressed
340	Traes_7AS_76E4DFA74	AT5G03480.1	RNA-binding RRM/RBD/RNP motifs family protein Length=321	IPR012677 Nucleotide-binding, alpha-beta plait	LOC_Os08g09350.1	Gar2, putative, expressed
341	Traes_7AS_277FAC1AF	sp|F4IV66|RNE_ARATH	Ribonuclease E/G-like protein, chloroplastic	IPR013783 Immunoglobulin-like fold, IPR013784 Carbohydrate-binding-like fold	LOC_Os08g23430.2	Starch binding domain containing protein, putative, expressed
342	Traes_7AS_44BA3255B	sp|P72656|RNE_SYNY3	Ribonuclease E homolog	IPR012340 Nucleic acid-binding, OB-fold, IPR019307 RNA-binding protein AU-1/Ribonuclease E/G	LOC_Os08g23430.3	Starch binding domain containing protein, putative, expressed
343	Traes_7AS_5F13AC15D	sp|F4IV66|RNE_ARATH	Ribonuclease E/G-like protein, chloroplastic	IPR019307 RNA-binding protein AU-1/Ribonuclease E/G	LOC_Os08g23430.3	Starch binding domain containing protein, putative, expressed
344	Traes_7AS_235A8B4D8	sp|P21513|RNE_ECOLI	Ribonuclease E	IPR019307 RNA-binding protein AU-1/Ribonuclease E/G	LOC_Os08g23430.2	Starch binding domain containing protein, putative, expressed
345	Traes_7AS_97BCB0125	sp|F4IV66|RNE_ARATH	Ribonuclease E/G-like protein, chloroplastic		LOC_Os08g23430.1	Starch binding domain containing protein, putative, expressed
346	Traes_7AS_63136F7CF	AT1G73430.1	Sec34-like family protein Length=784	IPR007265 Conserved oligomeric Golgi complex, subunit 3	LOC_Os08g34970.1	Conserved oligomeric golgi complex component 3, putative, expressed
347	Traes_7AS_A40844F2A	sp|Q96JB2|COG3_HUMAN	Conserved oligomeric Golgi complex subunit 3	IPR007265 Conserved oligomeric Golgi complex, subunit 3	LOC_Os08g34970.1	Conserved oligomeric golgi complex component 3, putative, expressed
348	Traes_7AS_156A090DD	sp|Q54TT4|COG3_DICDI	Conserved oligomeric Golgi complex subunit 3	IPR007265 Conserved oligomeric Golgi complex, subunit 3	LOC_Os08g34970.1	Conserved oligomeric golgi complex component 3, putative, expressed
349	Traes_7AS_145CA9658	AT1G73430.1	Sec34-like family protein Length=784	IPR007265 Conserved oligomeric Golgi complex, subunit 3	LOC_Os08g34970.1	Conserved oligomeric golgi complex component 3, putative, expressed
350	Traes_7AS_7B93249F8	AT3G01150.1	Polypyrimidine tract-binding protein 1 Length=399	IPR012677 Nucleotide-binding, alpha-beta plait	LOC_Os08g33830.1	Polypyrimidine tract-binding protein, putative, expressed
351	Traes_7AS_87F396D76	AT3G01150.1	Polypyrimidine tract-binding protein 1 Length=399	IPR012677 Nucleotide-binding, alpha-beta plait	LOC_Os08g33830.1	Polypyrimidine tract-binding protein, putative, expressed
352	Traes_7AS_C82FBBBA0	AT5G57830.1	Protein of unknown function, DUF593 Length=387		LOC_Os08g34340.1	DUF593 domain containing protein, expressed
353	Traes_7AS_DEDCD66A2	sp|Q58DW6|RAB25_BOVIN	Ras-related protein Rab-25	IPR001806 Small GTPase superfamily, IPR005225 Small GTP-binding protein domain, IPR027417 P-loop containing nucleoside triphosphate hydrolase	LOC_Os05g48980.1	Ras-related protein, putative, expressed
354	Traes_7AS_160EEE9A4	sp|Q58DW6|RAB25_BOVIN	Ras-related protein Rab-25	IPR001806 Small GTPase superfamily, IPR027417 P-loop containing nucleoside triphosphate hydrolase	LOC_Os09g15790.1	Ras-related protein, putative, expressed
355	Traes_7AS_5B5797633	UniRef90_M8BED5	2-oxoglutarate/malate translocator, chloroplastic n=1 Tax=Aegilops tauschii RepID=M8BED5_AEGTA		LOC_Os08g37600.1	Citrate transporter, putative, expressed
356	Traes_7AS_908D0F113	AT5G64280.1	Dicarboxylate transporter 2.2 Length=549	IPR001898 Sodium/sulphate symporter	LOC_Os08g37600.1	Citrate transporter, putative, expressed
357	Traes_7AS_9ED02A5BC	AT5G64280.1	Dicarboxylate transporter 2.2 Length=549	IPR001898 Sodium/sulphate symporter	LOC_Os08g37600.1	Citrate transporter, putative, expressed
358	Traes_7AS_085DBE08B	sp|Q9FMF7|DIT21_ARATH	Dicarboxylate transporter 2.1, chloroplastic		LOC_Os08g37600.1	Citrate transporter, putative, expressed
359	Traes_7AS_3C6BF38D8	AT3G44730.1	Kinesin-like protein 1 Length=1087	IPR001752 Kinesin, motor domain, IPR027417 P-loop containing nucleoside triphosphate hydrolase, IPR027640 Kinesin-like protein	LOC_Os05g02670.1	Kinesin motor domain containing protein, putative, expressed
360	Traes_7AS_98A923E4D	UniRef90_C0VL78	Glutathione S-transferase domain-containing protein n=17 Tax=Acinetobacter RepID=C0VL78_9GAMM	IPR012336 Thioredoxin-like fold	LOC_Os08g44400.2	Glutathione s-transferase, n-terminal domain containing protein, expressed
361	Traes_7AS_10300DA90	sp|Q5JH35|RL1_PYRKO	50S ribosomal protein L1	IPR002143 Ribosomal protein L1, IPR023673 Ribosomal protein L1, conserved site, IPR023674 Ribosomal protein L1, superfamily	LOC_Os08g44450.1	L1P family of ribosomal proteins domain containing protein, expressed
362	Traes_7AS_414DF1075	sp|Q5PM78|RIHA_SALPA	Pyrimidine-specific ribonucleoside hydrolase RihA	IPR001910 Inosine/uridine-preferring nucleoside hydrolase domain, IPR023186 Inosine/uridine-preferring nucleoside hydrolase	LOC_Os08g44370.1	Inosine-uridine preferring nucleoside hydrolase family protein, putative, expressed
363	Traes_7AS_63A586587	sp|Q39152|FACR1_ARATH	Fatty acyl-CoA reductase 1	IPR016040 NADP-binding domain, IPR026055 Fatty acyl-CoA reductase	LOC_Os08g44360.1	Male sterility protein 2, putative, expressed
364	Traes_7AS_4C731EEF7	AT1G20550.1	O-fucosyltransferase family protein Length=564	IPR019378 GDP-fucose protein O-fucosyltransferase	LOC_Os08g44015.1	Growth regulator related protein, putative, expressed
365	Traes_7AS_324B88EA8	AT1G58470.1	RNA-binding protein 1 Length=360	IPR012677 Nucleotide-binding, alpha-beta plait	LOC_Os08g44290.1	RNA recognition motif containing protein, putative, expressed
366	Traes_7AS_40217426D	AT3G48330.1	Protein-l-isoaspartate methyltransferase 1 Length=230	IPR000682 Protein-L-isoaspartateD-aspartate O-methyltransferase	LOC_Os08g44280.2	Protein-l-isoaspartate o-methyltransferase, putative, expressed
367	Traes_7AS_B16A72F4C	UniRef90_Q7X704	n=1 Tax=Oryza sativa subsp. japonica RepID=Q7X704_ORYSJ	IPR008906 HAT dimerisation domain, C-terminal, IPR012337 Ribonuclease H-like domain	LOC_Os04g42810.1	Transposon protein, putative, unclassified
368	Traes_7AS_518C8E30A	AT5G40810.1	Cytochrome C1 family Length=307	IPR002326 Cytochrome c1	LOC_Os05g23620.3	Cytochrome c1-1, heme protein, mitochondrial precursor, putative, expressed
369	Traes_7AS_F082F3950	sp|P53433|PTPA_STRCO	Low molecular weight protein-tyrosine-phosphatase	IPR017867 Protein-tyrosine phosphatase, low molecular weight, IPR023485 Phosphotyrosine protein phosphatase I superfamily	LOC_Os08g44320.1	Low molecular weight protein-tyrosine-phosphatase slr0328, putative, expressed
370	Traes_7AS_BE1C829B0	sp|Q8CEC6|PPWD1_MOUSE	Peptidylprolyl isomerase domain and WD repeat-containing protein 1		LOC_Os08g44330.2	Peptidylprolyl isomerase domain and WD repeat-containing protein 1, putative, expressed
371	Traes_7AS_416A6FD49	sp|O74942|CYP9_SCHPO	Peptidyl-prolyl cis-trans isomerase 9		LOC_Os08g44330.2	Peptidylprolyl isomerase domain and WD repeat-containing protein 1, putative, expressed
372	Traes_7AS_903464C6B	sp|O74942|CYP9_SCHPO	Peptidyl-prolyl cis-trans isomerase 9	IPR002130 Cyclophilin-like peptidyl-prolyl cis-trans isomerase domain	LOC_Os08g44330.2	Peptidylprolyl isomerase domain and WD repeat-containing protein 1, putative, expressed
373	Traes_7AS_6EE0C96F1	AT3G52880.2	Monodehydroascorbate reductase 1 Length=466	IPR013027 FAD-dependent pyridine nucleotide-disulphide oxidoreductase, IPR016156 FAD/NAD-linked reductase, dimerisation domain, IPR023753 Pyridine nucleotide-disulphide oxidoreductase, FAD/NADP-binding domain	LOC_Os08g44340.1	Monodehydroascorbate reductase, putative, expressed
374	Traes_7AS_486DFA7A6	sp|Q13614|MTMR2_HUMAN	Myotubularin-related protein 2	IPR017906 Myotubularin phosphatase domain	LOC_Os08g44260.1	Inositol or phosphatidylinositol phosphatase/ phosphoric monoester hydrolase, putative, expressed
375	Traes_7AS_D744F246D	AT2G47690.1	NADH-ubiquinone oxidoreductase-related Length=118	IPR019342 NADH:ubiquinone oxidoreductase, iron-sulphur subunit 5	LOC_Os08g44250.1	Fiber protein fb14, putative, expressed
376	Traes_7AS_CB2A9275C	sp|P32794|AFG2_YEAST	ATPase family gene 2 protein	IPR025653 Peroxisome biogenesis factor 1, IPR027417 P-loop containing nucleoside triphosphate hydrolase	LOC_Os08g44240.1	AAA-type ATPase family protein, putative, expressed
377	Traes_7AS_3AB25BFAB	sp|Q54GX5|PEX1_DICDI	Peroxisome biogenesis factor 1	IPR009010 Aspartate decarboxylase-like domain, IPR015342 Peroxisome biogenesis factor 1, N-terminal, IPR025653 Peroxisome biogenesis factor 1	LOC_Os08g44240.1	AAA-type ATPase family protein, putative, expressed
378	Traes_7AS_FAC84FE90	AT4G15080.1	DHHC-type zinc finger family protein Length=718	IPR001594 Zinc finger, DHHC-type, palmitoyltransferase	LOC_Os09g38970.1	Zinc finger family protein, putative, expressed
379	Traes_7AS_F15CD856D	AT3G11750.1	Dihydroneopterin aldolase Length=146	IPR006156 Dihydroneopterin aldolase, IPR006157 Dihydroneopterin aldolase/epimerase domain	LOC_Os08g44210.1	Dihydroneopterin aldolase, putative, expressed
380	Traes_7AS_9FBCA572C	AT3G13060.2	Evolutionarily conserved C-terminal region 5 Length=634	IPR007275 YTH domain	LOC_Os08g44200.1	ECT5, putative, expressed
381	Traes_7AS_09344A629	AT5G57520.1	Zinc finger protein 2 Length=150	IPR007087 Zinc finger, C2H2, IPR027775 C2H2- zinc finger protein family	LOC_Os08g44190.1	ZOS8-13 - C2H2 zinc finger protein, expressed
382	Traes_7AS_2BF62E1DE	sp|Q7YRU6|S12A7_RABIT	Solute carrier family 12 member 7	IPR004842 Na/K/Cl co-transporter superfamily	LOC_Os08g23440.1	Amino acid permease family protein, putative, expressed
383	Traes_7AS_0A1BAEEAD	sp|P14275|CB2C_SOLLC	Chlorophyll a-b binding protein 1C, chloroplastic Fragments	IPR001344 Chlorophyll A-B binding protein, plant, IPR023329 Chlorophyll a/b binding protein domain	LOC_Os09g17740.1	Chlorophyll a-b binding protein, putative, expressed
384	Traes_7AS_C05C7D06B1	sp|P07370|CB2B_SOLLC	Chlorophyll a-b binding protein 1B, chloroplastic	IPR022796 Chlorophyll A-B binding protein, IPR023329 Chlorophyll a/b binding protein domain	LOC_Os01g52240.1	Chlorophyll a-b binding protein, putative, expressed
385	Traes_7AS_7BC5CCD10	AT1G09890.1	Rhamnogalacturonate lyase family protein Length=617	IPR008979 Galactose-binding domain-like, IPR010325 Rhamnogalacturonate lyase, IPR011013 Galactose mutarotase-like domain, IPR013784 Carbohydrate-binding-like fold, IPR014766 Carboxypeptidase, regulatory domain	LOC_Os08g44020.3	Rhamnogalacturonate lyase, putative, expressed
386	Traes_7AS_BE2AA7ACB	AT1G09910.1	Rhamnogalacturonate lyase family protein Length=675	IPR010325 Rhamnogalacturonate lyase	LOC_Os08g44020.2	Rhamnogalacturonate lyase, putative, expressed
387	Traes_7AS_9889BB0FC	UniRef90_UPI000234F068	UPI000234F068 related cluster n=1 Tax=unknown RepID=UPI000234F068		LOC_Os08g44015.1	Growth regulator related protein, putative, expressed
388	Traes_7AS_6E3A5291C	sp|Q8K0G5|TSSC1_MOUSE	Protein TSSC1	IPR015943 WD40/YVTN repeat-like-containing domain	LOC_Os08g44010.4	WD domain, G-beta repeat domain containing protein, expressed
389	Traes_7AS_870D77247	sp|Q6NPN9|DWA2_ARATH	WD repeat-containing protein DWA2		LOC_Os08g44010.1	WD domain, G-beta repeat domain containing protein, expressed
390	Traes_7AS_E457DEF46	UniRef90_K9QDY5	3-beta hydroxysteroid dehydrogenase/isomerase n=1 Tax=Nostoc sp. PCC 7107 RepID=K9QDY5_9NOSO	IPR016040 NADP-binding domain	LOC_Os08g44000.1	Uncharacterized protein ycf39, putative, expressed
391	Traes_7AS_77BACDED6	UniRef90_K9QDY5	3-beta hydroxysteroid dehydrogenase/isomerase n=1 Tax=Nostoc sp. PCC 7107 RepID=K9QDY5_9NOSO		LOC_Os08g44000.1	Uncharacterized protein ycf39, putative, expressed
392	Traes_7AS_D385576FC	sp|Q6NRL6|SYVNA_XENLA	E3 ubiquitin-protein ligase synoviolin A	IPR013083 Zinc finger, RING/FYVE/PHD-type	LOC_Os06g19680.2	Zinc finger, c3hc4 type domain containing protein, expressed
393	Traes_7AS_ACB267ACA	AT4G35240.1	Protein of unknown function DUF630 and DUF632 Length=865	IPR006867 Domain of unknown function DUF632	LOC_Os08g43730.1	DUF630/DUF632 domains containing protein, putative, expressed
394	Traes_7AS_AAABC1A89	AT1G29420.1	SAUR-like auxin-responsive protein family Length=141	IPR003676 Auxin-induced protein, ARG7	LOC_Os08g43700.1	OsSAUR36 - Auxin-responsive SAUR gene family member, expressed
395	Traes_7AS_FC4D18A1D	sp|Q9FKX5|NIPL1_ARATH	NEP1-interacting protein-like 1		LOC_Os08g43670.1	RING-H2 finger protein ATL2B, putative, expressed
396	Traes_7AS_9FD687625	UniRef90_M8A2G7	50S ribosomal protein L23 n=1 Tax=Triticum urartu RepID=M8A2G7_TRIUA		LOC_Os07g23244.1	Ribosomal protein l23 family protein, putative, expressed
397	Traes_7AS_05617A693	AT1G23300.1	MATE efflux family protein Length=515	IPR002528 Multi antimicrobial extrusion protein	LOC_Os08g43654.1	MATE efflux family protein, putative, expressed
398	Traes_7AS_34C211549	AT4G25050.2	Acyl carrier protein 4 Length=149	IPR009081 Acyl carrier protein-like	LOC_Os08g43580.1	Acyl carrier protein, putative, expressed
399	Traes_7AS_14C5A637A	AT4G35010.1	Beta-galactosidase 11 Length=845	IPR001944 Glycoside hydrolase, family 35	LOC_Os08g43570.1	Beta-galactosidase precursor, putative, expressed
400	Traes_7AS_3B31B1766	AT4G35010.1	Beta-galactosidase 11 Length=845	IPR001944 Glycoside hydrolase, family 35, IPR017853 Glycoside hydrolase, superfamily	LOC_Os08g43570.1	Beta-galactosidase precursor, putative, expressed
401	Traes_7AS_81327ECA0	sp|P14412|KATG_GEOSE	Catalase-peroxidase	IPR010255 Haem peroxidase	LOC_Os08g43560.1	OsAPx4 - Peroxisomal Ascorbate Peroxidase encoding gene 5,8,9, expressed
402	Traes_7AS_2EE7C2628	AT2G16720.1	Myb domain protein 7 Length=269	IPR009057 Homeodomain-like	LOC_Os08g43550.1	MYB family transcription factor, putative, expressed
403	Traes_7AS_8B382E1D0	sp|A2YXU2|PSA7A_ORYSI	Proteasome subunit alpha type-7-A	IPR000426 Proteasome, alpha-subunit, N-terminal domain, IPR001353 Proteasome, subunit alpha/beta	LOC_Os09g36710.1	Peptidase, t1 family, putative, expressed
404	Traes_7AS_C7B0B52DC		Unknown protein		LOC_Os08g43510.1	Thaumatin, putative, expressed
405	Traes_7AS_3E9300A81	AT4G38670.1	Pathogenesis-related thaumatin superfamily protein Length=281		LOC_Os08g43510.1	Thaumatin, putative, expressed
406	Traes_7AS_D9F9360DB	AT4G34940.1	Armadillo repeat only 1 Length=664	IPR011989 Armadillo-like helical	LOC_Os08g43500.1	Armadillo/beta-catenin repeat family protein, putative, expressed
407	Traes_7AS_135C2EB70	AT4G34940.1	Armadillo repeat only 1 Length=664	IPR011989 Armadillo-like helical	LOC_Os08g43500.1	Armadillo/beta-catenin repeat family protein, putative, expressed
408	Traes_7AS_9F6F8D395	AT5G66200.1	Armadillo repeat only 2 Length=651	IPR016024 Armadillo-type fold	LOC_Os08g43500.1	Armadillo/beta-catenin repeat family protein, putative, expressed
409	Traes_7AS_466B5A9CD	AT4G34940.1	Armadillo repeat only 1 Length=664		LOC_Os08g43500.1	Armadillo/beta-catenin repeat family protein, putative, expressed
410	Traes_7AS_470745126	AT3G19910.1	RING/U-box superfamily protein Length=340	IPR013083 Zinc finger, RING/FYVE/PHD-type	LOC_Os08g43480.2	Zinc finger, c3hc4 type family protein, expressed
411	Traes_7AS_B26D9E2E0	AT1G75760.1	ER lumen protein retaining receptor family protein Length=272	IPR000133 ER lumen protein retaining receptor	LOC_Os08g43470.1	ER lumen protein retaining receptor, putative, expressed
412	Traes_7AS_4352E58B01	AT5G07990.1	Cytochrome P450 superfamily protein Length=513	IPR001128 Cytochrome P450	LOC_Os08g43440.1	Cytochrome p450, putative, expressed
413	Traes_7AS_1A16D24B7	AT5G04330.1	Cytochrome P450 superfamily protein Length=512	IPR001128 Cytochrome P450	LOC_Os08g43440.1	Cytochrome p450, putative, expressed
414	Traes_7AS_3AF0AF0DB	AT2G45600.1	Alpha/beta-Hydrolases superfamily protein Length=329	IPR013094 Alpha/beta hydrolase fold-3	LOC_Os08g43430.1	CXE carboxylesterase, putative, expressed
415	Traes_7AS_40353CD8A	UniRef90_Q6YSZ8	Protein n=3 Tax=Oryza RepID=Q6YSZ8_ORYSJ		LOC_Os08g43430.1	CXE carboxylesterase, putative, expressed
416	Traes_7AS_EACFD92AA	AT5G66350.1	Lateral root primordium LRP protein-related Length=331	IPR007818 Protein of unknown function DUF702	LOC_Os08g43410.1	LRP1, putative, expressed
417	Traes_7AS_19CCA7976	AT5G27000.1	Kinesin 4 Length=987	IPR001752 Kinesin, motor domain, IPR027417 P-loop containing nucleoside triphosphate hydrolase, IPR027640 Kinesin-like protein	LOC_Os08g43400.3	Kinesin motor domain containing protein, expressed
418	Traes_7AS_EC6BE9367	sp|Q6S001|KIF11_DICDI	Kinesin-related protein 11	IPR021881 Protein of unknown function DUF3490, IPR027640 Kinesin-like protein	LOC_Os08g43400.2	Kinesin motor domain containing protein, expressed
419	Traes_7AS_465835EE6	AT2G46660.1	Cytochrome P450, family 78, subfamily A, polypeptide 6 Length=530	IPR001128 Cytochrome P450	LOC_Os08g43390.1	Cytochrome p450, putative, expressed
420	Traes_7AS_AC404EA9C	UniRef90_Q8W151	Polyprotein n=1 Tax=Oryza sativa subsp. japonica RepID=Q8W151_ORYSJ		LOC_Os02g19720.1	Retrotransposon protein, putative, unclassified, expressed
421	Traes_7AS_9E406E718	sp|P09379|GYP7_YARLI	GTPase-activating protein GYP7	IPR000195 Rab-GTPase-TBC domain	LOC_Os09g35960.1	TBC domain containing protein, expressed
422	Traes_7AS_CF83EC708		Unknown protein		LOC_Os08g43350.1	NC domain-containing protein, putative, expressed
423	Traes_7AS_642A89615	AT5G16360.1	NC domain-containing protein-related Length=283		LOC_Os08g43350.1	NC domain-containing protein, putative, expressed
424	Traes_7AL_BFCA8542E	sp|P14133|ASO_CUCSA	L-ascorbate oxidase	IPR008972 Cupredoxin	LOC_Os06g37080.1	L-ascorbate oxidase precursor, putative, expressed
425	Traes_7AL_2926695F1	AT2G30210.1	Laccase 3 Length=570	IPR008972 Cupredoxin	LOC_Os06g37080.1	L-ascorbate oxidase precursor, putative, expressed
426	Traes_7AL_A13A246B4	sp|Q5Z653|ZIP10_ORYSJ	Zinc transporter 10	IPR003689 Zinc/iron permease	LOC_Os06g37010.1	Metal cation transporter, putative, expressed
427	Traes_7AL_5D4028AF1	AT1G58470.1	RNA-binding protein 1 Length=360	IPR012677 Nucleotide-binding, alpha-beta plait	LOC_Os02g12850.1	RNA recognition motif containing protein, expressed
428	Traes_7AL_DAC427546	AT1G54280.1	ATPase E1-E2 type family protein / haloacid dehalogenase-like hydrolase family protein Length=1240	IPR001757 Cation-transporting P-type ATPase, IPR023214 HAD-like domain	LOC_Os06g36990.1	Phospholipid-transporting atpase 4, putative, expressed
429	Traes_7AL_5BBAC2C7D	AT3G13780.1	SMAD/FHA domain-containing protein Length=309		LOC_Os06g36940.1	Expressed protein
430	Traes_7AL_75B2875F9	sp|Q9ZUA2|PP141_ARATH	Pentatricopeptide repeat-containing protein	IPR002885 Pentatricopeptide repeat, IPR011990 Tetratricopeptide-like helical	LOC_Os06g36910.1	Pentatricopeptide, putative, expressed
431	Traes_7AL_639740846	AT5G28020.1	Cysteine synthase D2 Length=323	IPR001926 Tryptophan synthase beta subunit-like PLP-dependent enzymes superfamily	LOC_Os06g36840.1	Cysteine synthase, putative, expressed
432	Traes_7AL_2BD8D3641	AT3G04940.1	Cysteine synthase D1 Length=324	IPR005856 Cysteine synthase K/M	LOC_Os06g36840.1	Cysteine synthase, putative, expressed
433	Traes_7AL_FBCF18845	AT5G54570.1	Beta glucosidase 41 Length=535	IPR001360 Glycoside hydrolase, family 1, IPR017853 Glycoside hydrolase, superfamily	LOC_Os10g17650.1	Os10bglu34 - beta-glucosidase homologue, similar to os3bglu6, expressed
434	Traes_7AL_9D7EF2272	UniRef90_J2IEE0	Metal-dependent hydrolase, beta-lactamase superfamily I n=2 Tax=Rhizobium RepID=J2IEE0_9RHIZ	IPR001279 Beta-lactamase-like	LOC_Os03g44140.1	OsWAK26 - OsWAK receptor-like protein kinase, expressed
435	Traes_7AL_E65337407	sp|O75908|SOAT2_HUMAN	Sterol O-acyltransferase 2	IPR004299 Membrane bound O-acyl transferase, MBOAT	LOC_Os06g36800.1	O-acyltransferase, putative, expressed
436	Traes_7AL_51559BC2B	AT1G59960.1	NADP-linked oxidoreductase superfamily protein Length=326	IPR001395 Aldo/keto reductase, IPR023210 NADP-dependent oxidoreductase domain	LOC_Os04g08550.1	Oxidoreductase, aldo/keto reductase family protein, putative, expressed
437	Traes_7AL_41A757396	sp|Q0E2P1|2ABB_ORYSJ	Serine/threonine protein phosphatase 2A 55 kDa regulatory subunit B beta isoform	IPR000009 Protein phosphatase 2A, regulatory subunit PR55, IPR015943 WD40/YVTN repeat-like-containing domain	LOC_Os06g36770.2	Serine/threonine protein phosphatase 2a 55 kda regulatory subunit b, putative, expressed
438	Traes_7AL_419B8BD2B	UniRef90_O23969	Pollen-specific protein SF21 n=1 Tax=Helianthus annuus RepID=SF21_HELAN	IPR004142 Ndr	LOC_Os06g36740.1	Pollen-specific protein sf21, putative, expressed
439	Traes_7AL_929CE0BD0	sp|Q641G3|CCAR1_XENLA	Cell division cycle and apoptosis regulator protein 1	IPR011992 EF-hand domain pair, IPR025224 DBC1/CARP1, IPR025954 DBC1/CARP1 catalytically inactive NUDIX hydrolase domain	LOC_Os06g36710.1	Transposon protein, putative, cacta, en/spm sub-class, expressed
440	Traes_7AL_F3ED3303D	sp|P54411|TCPE2_AVESA	T-complex protein 1 subunit epsilon	IPR002423 Chaperonin Cpn60/TCP-1, IPR027409 GroEL-like apical domain, IPR027410 TCP-1-like chaperonin intermediate domain, IPR027413 GroEL-like equatorial domain	LOC_Os06g36700.1	T-complex protein, putative, expressed
441	Traes_7AL_B0FB0AA55	UniRef90_Q2QP24	Retrotransposon protein, putative, Ty3-gypsy subclass n=1 Tax=Oryza sativa subsp. japonica RepID=Q2QP24_ORYSJ		LOC_Os08g22380.1	Retrotransposon protein, putative, unclassified, expressed
442	Traes_7AL_DA2363243	sp|Q8LGU1|AB8C_ARATH	ABC transporter C family member 8	IPR011527 ABC transporter, transmembrane domain, type 1, IPR027417 P-loop containing nucleoside triphosphate hydrolase	LOC_Os06g36650.1	ABC transporter family protein, putative, expressed
443	Traes_7AL_E23AB4A0E	sp|Q8LGU1|AB8C_ARATH	ABC transporter C family member 8	IPR027417 P-loop containing nucleoside triphosphate hydrolase	LOC_Os05g10730.3	ABC transporter, ATP-binding protein, putative, expressed
444	Traes_7AL_23AA36A1B	sp|P44933|KEFX_HAEIN	Glutathione-regulated potassium-efflux system protein	IPR006153 Cation/H+ exchanger	LOC_Os06g36590.1	Transporter, monovalent cation:proton antiporter-2 family, putative, expressed
445	Traes_7AL_1BC53C605	sp|Q8L799|MIOX1_ARATH	Inositol oxygenase 1	IPR007828 Inositol oxygenase	LOC_Os06g36560.1	Inositol oxygenase, putative, expressed
446	Traes_7AL_EE81012F5	sp|Q9C7N4|GDL15_ARATH	GDSL esterase/lipase	IPR001087 Lipase, GDSL	LOC_Os06g36520.1	GDSL-like lipase/acylhydrolase, putative, expressed
447	Traes_7AL_74C1DC082	AT5G08460.1	GDSL-like Lipase/Acylhydrolase superfamily protein Length=385	IPR013831 SGNH hydrolase-type esterase domain	LOC_Os06g36520.1	GDSL-like lipase/acylhydrolase, putative, expressed
448	Traes_7AL_0C1A06009	sp|Q9BSY9|DESI2_HUMAN	Desumoylating isopeptidase 2	IPR008580 PPPDE putative peptidase domain	LOC_Os06g36490.1	Ethylene-responsive element-binding protein, putative, expressed
449	Traes_7AL_EFD897AFC	UniRef90_B9N5H6	NAC domain protein,	IPR003441 NAC domain	LOC_Os06g36480.1	No apical meristem protein, putative, expressed
450	Traes_7AL_A7020E7CC	sp|Q5Z922|S40A1_ORYSJ	Solute carrier family 40 member 1	IPR009716 Ferroporti-1, IPR016196 Major facilitator superfamily domain, general substrate transporter	LOC_Os06g36450.1	Ferroportin1 domain containing protein, expressed
451	Traes_7AL_BDB5F1971	sp|P27061|PPA1_SOLLC	Acid phosphatase 1	IPR005519 Acid phosphatase Class B, IPR023214 HAD-like domain	LOC_Os06g36400.1	HAD superfamily phosphatase, putative, expressed
452	Traes_7AL_9B2CA4A1D	AT2G25850.2	PolyA polymerase 2 Length=800	IPR014492 PolyA polymerase	LOC_Os06g36360.1	Expressed protein
453	Traes_7AL_0555E0B39	sp|Q9UBH6|XPR1_HUMAN	Xenotropic and polytropic retrovirus receptor 1	IPR004342 EXS, C-terminal	LOC_Os12g40340.1	EXS family protein, putative, expressed
454	Traes_7AL_8B7B9236A	AT1G58360.1	Amino acid permease 1 Length=485	IPR013057 Amino acid transporter, transmembrane	LOC_Os06g36210.1	Amino acid transporter, putative, expressed
455	Traes_7AL_D24FC3DE3	AT5G49630.1	Amino acid permease 6 Length=481	IPR013057 Amino acid transporter, transmembrane	LOC_Os06g36180.1	Amino acid transporter, putative, expressed
456	Traes_7AL_DA130E724	AT2G40570.1	Initiator tRNA phosphoribosyl transferase family protein Length=521	IPR007306 Initiator tRNA phosphoribosyl transferase	LOC_Os06g36170.1	Initiator trna phosphoribosyl transferase family protein, putative, expressed
457	Traes_7AL_E7E665596	sp|Q9SS17|RS241_ARATH	40S ribosomal protein S24-1		LOC_Os06g36160.1	40S ribosomal protein S24, putative, expressed
458	Traes_7AL_72D98CFA2	sp|Q9XIE2|AB36G_ARATH	ABC transporter G family member 36	IPR013525 ABC-2 type transporter, IPR013581 Plant PDR ABC transporter associated, IPR027417 P-loop containing nucleoside triphosphate hydrolase	LOC_Os06g36090.1	ABC-2 type transporter, putative, expressed
459	Traes_7AL_B3A794EC9	AT1G15210.1	Pleiotropic drug resistance 7 Length=1442		LOC_Os01g42350.1	Pleiotropic drug resistance protein, putative, expressed
460	Traes_7AL_7BD10B6C7	sp|Q94A18|AB29G_ARATH	ABC transporter G family member 29	IPR013525 ABC-2 type transporter, IPR013581 Plant PDR ABC transporter associated, IPR027417 P-loop containing nucleoside triphosphate hydrolase	LOC_Os06g36090.1	ABC-2 type transporter, putative, expressed
461	Traes_7AL_E71DEEF8F	AT3G44730.1	Kinesin-like protein 1 Length=1087	IPR001752 Kinesin, motor domain, IPR027417 P-loop containing nucleoside triphosphate hydrolase, IPR027640 Kinesin-like protein	LOC_Os06g36080.1	Kinesin motor domain containing protein, expressed
462	Traes_7AL_DEB86CB77	UniRef90_Q5Z9C3	Dentin sialophosphoprotein-like n=3 Tax=Oryza RepID=Q5Z9C3_ORYSJ		LOC_Os06g36050.1	Expressed protein
463	Traes_7AL_37251CE8A	UniRef90_B4FTV4	Meiosis 5 n=2 Tax=Zea mays RepID=B4FTV4_MAIZE		LOC_Os06g35970.1	Meiosis 5, putative, expressed
464	Traes_7AL_6931AA68B	sp|Q0DBL6|HFC2B_ORYSJ	Heat stress transcription factor C-2b	IPR011991 Winged helix-turn-helix DNA-binding domain, IPR027725 Heat shock transcription factor family	LOC_Os06g35960.1	HSF-type DNA-binding domain containing protein, expressed
465	Traes_7AL_51738B693	UniRef90_UPI0002C31864	UPI0002C31864 related cluster n=1 Tax=unknown RepID=UPI0002C31864			Nothing found in rice
466	Traes_7AL_0A5823569	sp|Q3SZ01|SH3Y1_BOVIN	SH3 domain-containing YSC84-like protein 1	IPR007461 Ysc84 actin-binding domain, IPR013083 Zinc finger, RING/FYVE/PHD-type	LOC_Os06g35910.1	FYVE zinc finger domain containing protein, expressed
467	Traes_7AL_E6BB0C160	UniRef90_Q7F971	n=1 Tax=Oryza sativa subsp. japonica RepID=Q7F971_ORYSJ	IPR019557 Aminotransferase-like, plant mobile domain	LOC_Os08g19970.1	Transposon protein, putative, unclassified, expressed
468	Traes_7AL_A17A9C1B0	AT5G24080.1	Protein kinase superfamily protein Length=470	IPR001480 Bulb-type lectin domain, IPR011009 Protein kinase-like domain, IPR013227 PAN-2 domain, IPR013320 Concanavalin A-like lectin/glucanase, subgroup	LOC_Os06g35850.1	Lectin protein kinase family protein, putative, expressed
469	Traes_7AL_0E9D7C1C8	AT4G20820.1	FAD-binding Berberine family protein Length=532	IPR016166 FAD-binding, type 2	LOC_Os06g35590.1	Reticuline oxidase-like protein precursor, putative, expressed
470	Traes_7AL_5E64FE700	AT1G30700.1	FAD-binding Berberine family protein Length=527	IPR016166 FAD-binding, type 2	LOC_Os06g35560.1	Reticuline oxidase-like protein precursor, putative, expressed
471	Traes_7AL_FFC5B8676	AT4G20860.1	FAD-binding Berberine family protein Length=530	IPR012951 Berberine/berberine-like	LOC_Os06g35550.1	Retrotransposon protein, putative, ty1-copia subclass, expressed
472	Traes_7AL_78692505E	AT2G30970.1	Aspartate aminotransferase 1 Length=430	IPR000796 Aspartate/other aminotransferase, IPR015424 Pyridoxal phosphate-dependent transferase	LOC_Os06g35540.1	Aminotransferase, classes i and ii, domain containing protein, expressed
473	Traes_7AL_E408AA65E	sp|P27337|PER1_HORVU	Peroxidase 1	IPR010255 Haem peroxidase	LOC_Os06g35520.1	Peroxidase precursor, putative, expressed
474	Traes_7AL_FFB6F9FB7	AT5G58400.1	Peroxidase superfamily protein Length=325	IPR010255 Haem peroxidase	LOC_Os06g35490.1	Peroxidase precursor, putative, expressed
475	Traes_7AL_53D418420	AT5G05340.1	Peroxidase superfamily protein Length=324	IPR010255 Haem peroxidase	LOC_Os01g10850.1	Peroxidase precursor, putative, expressed
476	Traes_7AL_8CFC38AC3	AT5G05340.1	Peroxidase superfamily protein Length=324	IPR010255 Haem peroxidase	LOC_Os06g35480.1	Peroxidase precursor, putative, expressed
477	Traes_7AL_2081C2547	sp|Q8VY78|SAE1A_ARATH	SUMO-activating enzyme subunit 1A	IPR016040 NADP-binding domain	LOC_Os11g30410.1	Thif family domain containing protein, putative, expressed
478	Traes_7AL_7DB8A9E73	sp|Q8VY78|SAE1A_ARATH	SUMO-activating enzyme subunit 1A	IPR016040 NADP-binding domain	LOC_Os11g30410.3	Thif family domain containing protein, putative, expressed
479	Traes_7AL_2C24BDBF3	AT5G58400.1	Peroxidase superfamily protein Length=325	IPR010255 Haem peroxidase	LOC_Os04g53640.1	Peroxidase precursor, putative, expressed
480	Traes_7AL_E6B307043	AT1G49570.1	Peroxidase superfamily protein Length=350	IPR010255 Haem peroxidase	LOC_Os02g14460.1	Peroxidase precursor, putative, expressed
481	Traes_7AL_332577B77	sp|B6JER6|RL1_OLICO	50S ribosomal protein L1	IPR002143 Ribosomal protein L1, IPR023673 Ribosomal protein L1, conserved site, IPR023674 Ribosomal protein L1, superfamily	LOC_Os06g35470.1	L1P family of ribosomal proteins domain containing protein, expressed
482	Traes_7AL_859E16E6D	AT1G11990.1	O-fucosyltransferase family protein Length=590	IPR019378 GDP-fucose protein O-fucosyltransferase	LOC_Os06g35410.1	Growth regulator related protein, putative, expressed
483	Traes_7AL_8A07184BC	AT5G21222.1	Protein kinase family protein Length=831	IPR011009 Protein kinase-like domain	LOC_Os06g35160.1	CAMK_KIN1/SNF1/Nim1_like.26 - CAMK includes calcium/calmodulin depedent protein kinases, expressed
484	Traes_7AL_FDE9FE6E7	AT4G18700.1	CBL-interacting protein kinase 12 Length=489	IPR004041 NAF domain, IPR011009 Protein kinase-like domain	LOC_Os06g35160.1	CAMK_KIN1/SNF1/Nim1_like.26 - CAMK includes calcium/calmodulin depedent protein kinases, expressed
485	Traes_7AL_7CFCFBFE3	AT5G05340.1	Peroxidase superfamily protein Length=324	IPR010255 Haem peroxidase	LOC_Os06g32960.1	Peroxidase precursor, putative, expressed
486	Traes_7AL_9E9F1E0E7	sp|Q8LGE9|CSTR1_ARATH	CMP-sialic acid transporter 1	IPR004689 UDP-galactose transporter, IPR007271 Nucleotide-sugar transporter	LOC_Os06g33210.1	UAA transporter family domain containing protein, expressed
487	Traes_7AL_03E492457	sp|Q5K654|CLF1_PARBR	Pre-mRNA-splicing factor CLF1	IPR011990 Tetratricopeptide-like helical	LOC_Os05g22260.1	Crooked neck, putative, expressed
488	Traes_7AL_3BC7FE4B7	AT3G61670.1	Protein of unknown function DUF3133 Length=790	IPR021480 Protein of unknown function DUF3133	LOC_Os06g33320.1	Extra-large g-protein-related, putative, expressed
489	Traes_7AL_E4AC651D8	AT4G11090.1	Trichome Biredingence-Like 23 Length=432	IPR025846 PMR5 N-terminal domain, IPR026057 PC-Esterase	LOC_Os06g33330.1	Powdery mildew resistant protein 5, putative, expressed
490	Traes_7AL_A1ECABC74	UniRef90_B6T2D1	PSRP4 n=2 Tax=Andropogoneae RepID=B6T2D1_MAIZE		LOC_Os05g09400.3	30s ribosomal protein s31, chloroplast precursor, putative, expressed
491	Traes_7AL_66779BB7C	sp|O49686|PYR1_ARATH	Abscisic acid receptor PYR1	IPR023393 START-like domain	LOC_Os02g15640.1	CAPIP1, putative, expressed
492	Traes_7AL_B1FF8B04A	sp|Q9UTP9|DBP4_SCHPO	ATP-dependent RNA helicase dbp4	IPR001650 Helicase, C-terminal, IPR014001 Helicase, superfamily 1/2, ATP-binding domain, IPR014014 RNA helicase, DEAD-box type, Q motif, IPR027417 P-loop containing nucleoside triphosphate hydrolase	LOC_Os06g33520.1	DEAD/DEAH box helicase, putative, expressed
493	Traes_7AL_4CA176EEB	AT5G53140.1	Protein phosphatase 2C family protein Length=420	IPR001932 Protein phosphatase 2C PP2C-like domain, IPR015655 Protein phosphatase 2C	LOC_Os06g33549.1	Protein phosphatase 2c, putative, expressed
494	Traes_7AL_73C8ED75D	AT5G53130.1	Cyclic nucleotide gated channel 1 Length=716	IPR005821 Ion transport domain, IPR014710 RmlC-like jelly roll fold	LOC_Os06g33570.1	Cyclic nucleotide-gated ion channel 1, putative, expressed
495	Traes_7AL_82257D100	AT5G53120.6	Spermidine synthase 3 Length=386	IPR001045 Spermidine/spermine synthases family	LOC_Os02g15550.2	Spermidine synthase, putative, expressed
496	Traes_7AL_4699F1953	UniRef90_UPI00032A8FB7	UPI00032A8FB7 related cluster n=1 Tax=unknown RepID=UPI00032A8FB7	IPR013083 Zinc finger, RING/FYVE/PHD-type	LOC_Os06g33810.1	Zinc finger protein, putative, expressed
497	Traes_7AL_78C66933C	sp|Q9LN01|PPR21_ARATH	Pentatricopeptide repeat-containing protein	IPR002885 Pentatricopeptide repeat, IPR011990 Tetratricopeptide-like helical	LOC_Os07g20420.1	Tetratricopeptide-like helical, putative, expressed
498	Traes_7AL_F046FDB9E	AT5G39030.1	Protein kinase superfamily protein Length=806		LOC_Os01g49580.1	Protein kinase domain containing protein, expressed
499	Traes_7AL_891D1B7CB	AT3G12685.1	Acid phosphatase/vanadium-dependent haloperoxidase-related protein Length=213	IPR003832 Acid phosphatase/vanadium-dependent haloperoxidase-related	LOC_Os06g33930.1	Divergent pap2 family domain containing protein, expressed
500	Traes_7AL_46F73E667	UniRef90_B9HI11	NAC domain protein,	IPR003441 NAC domain	LOC_Os06g33940.1	NAC domain containing protein, putative, expressed
501	Traes_7AL_725DE0FCC	AT1G30080.1	Glycosyl hydrolase superfamily protein Length=408	IPR000490 Glycoside hydrolase, family 17	LOC_Os06g34020.1	Glycosyl hydrolases family 17, putative, expressed
502	Traes_7AL_79EEDFD5D	UniRef90_F7YMB9	4-methyl-5B-hydroxyethyl-thiazole monophosphate biosynthesis enzyme n=1 Tax=Vibrio anguillarum strain ATCC 68554 / 775 RepID=F7YMB9_VIBA7	IPR006287 DJ-1	LOC_Os06g34040.1	DJ-1 family protein, putative, expressed
503	Traes_7AL_75FD7EC06	sp|Q9FJ45|GDL83_ARATH	GDSL esterase/lipase		LOC_Os06g34070.1	GDSL-like lipase/acylhydrolase, putative, expressed
504	Traes_7AS_DF4C76175	sp|Q6L3B9|RK2_SACHY	50S ribosomal protein L2, chloroplastic	IPR002171 Ribosomal protein L2		Nothing found in rice
505	Traes_7AL_DF4C761751	sp|Q6L3B9|RK2_SACHY	50S ribosomal protein L2, chloroplastic	IPR002171 Ribosomal protein L2		Nothing found in rice
506	Traes_7AL_DF4C76175	sp|Q6L3B9|RK2_SACHY	50S ribosomal protein L2, chloroplastic	IPR002171 Ribosomal protein L2		Nothing found in rice
507	Traes_7AL_162BF7B25	sp|Q94F40|GDL9_ARATH	GDSL esterase/lipase	IPR001087 Lipase, GDSL	LOC_Os06g34120.1	Gdsl-like lipase/acylhydrolase, putative, expressed
508	Traes_7AL_C5650E573	UniRef90_UPI0001EAA699	UPI0001EAA699 related cluster n=2 Tax=unknown RepID=UPI0001EAA699		LOC_Os07g36850.1	Transposon protein, putative, pong sub-class, expressed
509	Traes_7AL_303869441	AT4G10150.1	RING/U-box superfamily protein Length=236	IPR013083 Zinc finger, RING/FYVE/PHD-type	LOC_Os06g34450.1	Zinc finger, c3hc4 type domain containing protein, expressed
510	Traes_7AL_001F061F8	AT1G78760.1	F-box/RNI-like superfamily protein Length=452	IPR001810 F-box domain	LOC_Os10g03870.1	OsFBX353 - F-box domain containing protein, expressed
511	Traes_7AL_FDC2E2F77	AT2G18390.1	ADP-ribosylation factor family protein Length=185	IPR005225 Small GTP-binding protein domain, IPR006689 Small GTPase superfamily, ARF/SAR type, IPR027417 P-loop containing nucleoside triphosphate hydrolase	LOC_Os01g15010.1	Miro, putative, expressed
512	Traes_7AL_EB6ADD89A	AT5G18525.1	Protein serine/threonine kinases;protein tyrosine kinases;ATP binding;protein kinases Length=1639		LOC_Os01g22390.2	WD domain containing protein, putative, expressed
513	Traes_7AL_A2F6EC2D9	UniRef90_Q5Z6U7	Elicitor inducible beta-1,3-glucanase-like n=3 Tax=Oryza RepID=Q5Z6U7_ORYSJ		LOC_Os06g34660.1	X8 domain containing protein, expressed
514	Traes_7AL_D41925FB8	AT3G20050.1	T-complex protein 1 alpha subunit Length=545	IPR002423 Chaperonin Cpn60/TCP-1, IPR027409 GroEL-like apical domain, IPR027410 TCP-1-like chaperonin intermediate domain, IPR027413 GroEL-like equatorial domain	LOC_Os06g34690.1	T-complex protein, putative, expressed
515	Traes_7AL_DFD96E1F7	AT1G30010.1	Intron maturase, type II family protein Length=711		LOC_Os12g21870.1	Type ii intron maturase protein, putative, expressed
516	Traes_7AL_BF6B8C01A	AT1G30010.1	Intron maturase, type II family protein Length=711	IPR024937 Domain X	LOC_Os12g21870.1	Type ii intron maturase protein, putative, expressed
517	Traes_7AL_46EA905C1	sp|F4HT49|PABP1_ARATH	Polyadenylate-binding protein 1	IPR012677 Nucleotide-binding, alpha-beta plait	LOC_Os06g35030.3	RNA recognition motif containing protein, putative, expressed
518	Traes_7AL_C912A4C5E	AT5G34930.1	Arogenate dehydrogenase Length=640		LOC_Os06g35050.1	Arogenate dehydrogenase 1, chloroplast precursor, putative, expressed
519	Traes_7AL_BEC685E7D	AT5G34930.1	Arogenate dehydrogenase Length=640		LOC_Os06g35050.1	Arogenate dehydrogenase 1, chloroplast precursor, putative, expressed
520	Traes_7AL_CC6EB583C	AT5G34930.1	Arogenate dehydrogenase Length=640	IPR016040 NADP-binding domain	LOC_Os06g35050.1	Arogenate dehydrogenase 1, chloroplast precursor, putative, expressed
521	Traes_7AL_7D2ACC986	AT3G56891.1	Heavy metal transport/detoxification superfamily protein Length=166	IPR006121 Heavy metal-associated domain, HMA	LOC_Os06g35060.1	Heavy metal-associated domain containing protein, expressed
522	Traes_7AL_74239EBEC	AT3G14940.1	Phosphoenolpyruvate carboxylase 3 Length=968	IPR021135 Phosphoenolpyruvate carboxylase	LOC_Os02g14770.4	Phosphoenolpyruvate carboxylase, putative, expressed
523	Traes_7AL_352EEACBC	AT4G33870.1	Peroxidase superfamily protein Length=401	IPR010255 Haem peroxidase	LOC_Os06g33080.1	Peroxidase precursor, putative, expressed
524	Traes_7AL_368F3F79B	AT5G05340.1	Peroxidase superfamily protein Length=324	IPR010255 Haem peroxidase	LOC_Os06g32960.1	Peroxidase precursor, putative, expressed
525	Traes_7AL_43DF29D85	AT4G33870.1	Peroxidase superfamily protein Length=401	IPR010255 Haem peroxidase	LOC_Os06g32990.1	Peroxidase precursor, putative, expressed
526	Traes_7AL_5A75D1F34	AT1G14550.1	Peroxidase superfamily protein Length=321	IPR010255 Haem peroxidase	LOC_Os06g32960.1	Peroxidase precursor, putative, expressed
527	Traes_7AL_2420BFF64	sp|Q04500|UTP14_YEAST	U3 small nucleolar RNA-associated protein 14	IPR006709 Small-subunit processome, Utp14	LOC_Os03g22320.1	Utp14 protein, putative, expressed
528	Traes_7AL_356F6FF0E	sp|P77967|CRYD_SYNY3	Cryptochrome DASH	IPR005101 DNA photolyase, FAD-binding/Cryptochrome, C-terminal	LOC_Os03g22330.1	Blue-light photoreceptor phr2, putative, expressed
529	Traes_7AL_46FF52BCC	sp|Q9M9W1|RL222_ARATH	60S ribosomal protein L22-2	IPR002671 Ribosomal protein L22e	LOC_Os03g22340.1	60s ribosomal protein l22-2, putative, expressed
530	Traes_7AL_07A4C1CBA	UniRef90_UPI0002C31268	UPI0002C31268 related cluster n=1 Tax=unknown RepID=UPI0002C31268		LOC_Os06g31190.1	Intracellular protein transport protein uso1-related, putative, expressed
531	Traes_7AL_0709A3CC91	sp|Q9CZT4|RPC5_MOUSE	DNA-directed RNA polymerase III subunit RPC5	IPR006886 DNA-directed RNA polymerase III subunit Rpc5	LOC_Os08g16780.1	Sin-like protein conserved region containing protein, expressed
532	Traes_7AL_4BCFB9036	sp|Q6TDP4|KLH17_HUMAN	Kelch-like protein 17	IPR008974 TRAF-like, IPR011333 BTB/POZ fold, IPR011705 BTB/Kelch-associated	LOC_Os06g31100.1	E1-BTB2 - Bric-a-Brac, Tramtrack, and Broad Complex domain with E1 subfamily conserved sequence, expressed
533	Traes_7AL_8C16101E8	sp|Q5RGB8|KLH26_DANRE	Kelch-like protein 26	IPR008974 TRAF-like, IPR011333 BTB/POZ fold, IPR011705 BTB/Kelch-associated	LOC_Os06g31100.1	E1-BTB2 - Bric-a-Brac, Tramtrack, and Broad Complex domain with E1 subfamily conserved sequence, expressed
534	Traes_7AL_5D302F77B	AT5G53300.1	Ubiquitin-conjugating enzyme 10 Length=148	IPR016135 Ubiquitin-conjugating enzyme/RWD-like, IPR023313 Ubiquitin-conjugating enzyme, active site	LOC_Os02g16040.1	Ubiquitin-conjugating enzyme, putative, expressed
535	Traes_7AL_118E89CA7	sp|Q9FK13|PDV1_ARATH	Plastid division protein PDV1		LOC_Os06g30930.1	Expressed protein
536	Traes_7AL_6D17E9DFF	AT2G46330.1	Arabinogalactan protein 16 Length=73	IPR009424 Arabinogalactan peptide, AGP	LOC_Os02g16500.1	Expressed protein
537	Traes_7AL_1ADFCB2CD	AT5G11330.1	FAD/NADP-binding oxidoreductase family protein Length=408		LOC_Os06g39660.1	FAD binding domain containing protein, expressed
538	Traes_7AL_E278A9900	sp|Q9C866|PPR65_ARATH	Pentatricopeptide repeat-containing protein	IPR002885 Pentatricopeptide repeat, IPR011990 Tetratricopeptide-like helical	LOC_Os06g39650.1	Pentatricopeptide, putative, expressed
539	Traes_7AL_96766587F	AT2G27880.1	Argonaute family protein Length=997	IPR003100 Argonaute/Dicer protein, PAZ, IPR012337 Ribonuclease H-like domain	LOC_Os06g39640.1	PINHEAD, putative, expressed
540	Traes_7AL_36454256C	AT2G33700.1	Protein phosphatase 2C family protein Length=380	IPR001932 Protein phosphatase 2C PP2C-like domain, IPR015655 Protein phosphatase 2C	LOC_Os06g39600.2	Protein phosphatase 2c, putative, expressed
541	Traes_7AL_A48499922	UniRef90_B6TSR3	Phloem-specific lectin n=1 Tax=Zea mays RepID=B6TSR3_MAIZE	IPR001810 F-box domain	LOC_Os08g05480.1	OsFBX261 - F-box domain containing protein, expressed
542	Traes_7AL_DC85B24F6	UniRef90_B6U8E8	Phloem-specific lectin n=2 Tax=Zea mays RepID=B6U8E8_MAIZE	IPR025886 Phloem protein 2-like	LOC_Os08g05480.1	OsFBX261 - F-box domain containing protein, expressed
543	Traes_7AL_233FD66F1	UniRef90_B6U8E8	Phloem-specific lectin n=2 Tax=Zea mays RepID=B6U8E8_MAIZE	IPR025886 Phloem protein 2-like	LOC_Os08g05480.1	OsFBX261 - F-box domain containing protein, expressed
544	Traes_7AL_FBBF513C5	sp|Q2VZV5|RL19_MAGSA	50S ribosomal protein L19	IPR001857 Ribosomal protein L19, IPR008991 Translation protein SH3-like domain	LOC_Os02g11030.1	50s ribosomal protein l19, chloroplast precursor, putative, expressed
545	Traes_7AL_8258AAE78	AT4G38180.1	FAR1-related sequence 5 Length=788	IPR004330 FAR1 DNA binding domain, IPR007527 Zinc finger, SWIM-type, IPR018289 MULE transposase domain	LOC_Os06g39680.1	Transposon protein, putative, unclassified, expressed
546	Traes_7AL_D4F3CA9A0	sp|Q9LKJ1|HIBC1_ARATH	3-hydroxyisobutyryl-CoA hydrolase 1	IPR001753 Crotonase superfamily	LOC_Os06g39344.2	Enoyl-coa hydratase/isomerase family protein, putative, expressed
547	Traes_7AL_BF3EA280F	AT1G05675.1	UDP-Glycosyltransferase superfamily protein Length=453	IPR002213 UDP-glucuronosyl/UDP-glucosyltransferase	LOC_Os06g39330.1	UDP-glucoronosyl and UDP-glucosyl transferase domain containing protein, expressed
548	Traes_7AL_A553CD714	AT4G01730.1	DHHC-type zinc finger family protein Length=508		LOC_Os12g16210.1	Zinc finger family protein, putative, expressed
549	Traes_7AL_834BD59C4	AT4G01730.1	DHHC-type zinc finger family protein Length=508	IPR001594 Zinc finger, DHHC-type, palmitoyltransferase	LOC_Os12g16210.1	Zinc finger family protein, putative, expressed
550	Traes_7AL_3A910D814	sp|P58380|FABI1_RHIME	Enoyl-[acyl-carrier-protein] reductase [NADH] 1	IPR002347 Glucose/ribitol dehydrogenase	LOC_Os08g23810.1	Enoyl-acyl-carrier-protein reductase nadh, chloroplast precursor, expressed
551	Traes_7AL_5CA0B5935	AT1G14360.1	UDP-galactose transporter 3 Length=331	IPR013657 UAA transporter	LOC_Os06g39260.1	Solute carrier family 35 member b1, putative, expressed
552	Traes_7AL_15F92CFDE	AT1G50575.1	Putative lysine decarboxylase family protein Length=306	IPR005269 Cytokinin riboside 5'-monophosphate phosphoribohydrolase LOG	LOC_Os03g39010.1	Possible lysine decarboxylase domain containing protein, expressed
553	Traes_7AL_FA77CC1F41	AT3G24500.1	Multiprotein bridging factor 1C Length=148	IPR010982 Lambda repressor-like, DNA-binding domain	LOC_Os06g39240.1	Endothelial differentiation-related factor 1, putative, expressed
554	Traes_7AL_27F31D1E7	sp|P08157|ALDH_EMENI	Aldehyde dehydrogenase	IPR016161 Aldehyde/histidinol dehydrogenase	LOC_Os06g39230.1	Aldehyde dehydrogenase, putative, expressed
555	Traes_7AL_D84A76A1E	sp|P41751|ALDH_ASPNG	Aldehyde dehydrogenase	IPR016161 Aldehyde/histidinol dehydrogenase	LOC_Os06g39230.1	Aldehyde dehydrogenase, putative, expressed
556	Traes_7AL_554BB7138	sp|P42041|ALDH_ALTAL	Aldehyde dehydrogenase	IPR016161 Aldehyde/histidinol dehydrogenase	LOC_Os01g40860.1	Aldehyde dehydrogenase, putative, expressed
557	Traes_7AL_AFF655BDD	AT4G32690.1	Hemoglobin 3 Length=175	IPR001486 Globin, truncated bacterial-like, IPR009050 Globin-like	LOC_Os06g39140.1	Hemoglobin-like protein hbo, putative, expressed
558	Traes_7AL_017D12BD4	AT2G03870.2	Small nuclear ribonucleoprotein family protein Length=99	IPR010920 Like-Sm LSM domain, IPR017132 U6 snRNA-associated Sm-like protein LSm7	LOC_Os08g08040.1	LSM domain containing protein, expressed
559	Traes_7AL_C5DCF5E53	sp|Q499N3|WDR18_RAT	WD repeat-containing protein 18	IPR015943 WD40/YVTN repeat-like-containing domain, IPR020472 G-protein beta WD-40 repeat	LOC_Os07g22534.1	WD domain, G-beta repeat domain containing protein, expressed
560	Traes_7AL_F8641E103	UniRef90_M7ZUJ9	UDP-glycosyltransferase 71C4 n=1 Tax=Triticum urartu RepID=M7ZUJ9_TRIUA		LOC_Os06g39070.1	UDP-glucoronosyl and UDP-glucosyl transferase, putative, expressed
561	Traes_7AL_1E0820435	AT2G16890.2	UDP-Glycosyltransferase superfamily protein Length=478		LOC_Os06g39080.1	UDP-glucoronosyl and UDP-glucosyl transferase domain containing protein, expressed
562	Traes_7AL_90527641D	sp|O64791|SY124_ARATH	Syntaxin-124		LOC_Os06g39050.1	Syntaxin, putative, expressed
563	Traes_7AL_4D36F215D	UniRef90_D7LXC9	Short-chain dehydrogenase/reductase family protein n=4 Tax=Brassicaceae RepID=D7LXC9_ARALL		LOC_Os06g39040.1	Dehydrogenase/reductase sdr family member 12, putative, expressed
564	Traes_7AL_8EB8D2E42	sp|A0PJE2|DHR12_HUMAN	Dehydrogenase/reductase SDR family member 12	IPR016040 NADP-binding domain	LOC_Os06g39040.1	Dehydrogenase/reductase sdr family member 12, putative, expressed
565	Traes_7AL_34D6E5034	sp|Q9Y140|DHRS7_DROME	Dehydrogenase/reductase SDR family protein 7-like	IPR002347 Glucose/ribitol dehydrogenase	LOC_Os06g39040.1	Dehydrogenase/reductase sdr family member 12, putative, expressed
566	Traes_7AL_B4D368C3E	AT3G24240.1	Leucine-rich repeat receptor-like protein kinase family protein Length=1141	IPR001611 Leucine-rich repeat	LOC_Os06g38990.1	Receptor-like protein kinase 2 precursor, putative, expressed
567	Traes_7AL_7088BF451	UniRef90_B6SKI4	ATP binding protein n=3 Tax=Zea mays RepID=B6SKI4_MAIZE		LOC_Os06g38970.1	Expressed protein
568	Traes_7AL_8FFE599C0	UniRef90_B6SKI4	ATP binding protein n=3 Tax=Zea mays RepID=B6SKI4_MAIZE		LOC_Os06g38970.1	Expressed protein
569	Traes_7AL_6101D9D76	sp|Q9STT8|AB4A_ARATH	ABC transporter A family member 4	IPR026082 ABC transporter A, ABCA, IPR027417 P-loop containing nucleoside triphosphate hydrolase	LOC_Os06g38950.1	ABC transporter, ATP-binding protein, putative, expressed
570	Traes_7AL_87BACAD2E	sp|Q8LPK0|AB8A_ARATH	ABC transporter A family member 8	IPR026082 ABC transporter A, ABCA	LOC_Os06g38950.1	ABC transporter, ATP-binding protein, putative, expressed
571	Traes_7AL_198E593DB	sp|Q1PEH6|AB3A_ARATH	ABC transporter A family member 3	IPR026082 ABC transporter A, ABCA	LOC_Os06g38950.1	ABC transporter, ATP-binding protein, putative, expressed
572	Traes_7AL_0E4677CA2	sp|Q9H871|RMD5A_HUMAN	Protein RMD5 homolog A	IPR006594 LisH dimerisation motif, IPR006595 CTLH, C-terminal LisH motif, IPR013083 Zinc finger, RING/FYVE/PHD-type, IPR013144 CRA domain, IPR024964 CTLH/CRA C-terminal to LisH motif domain, IPR027370 RING-type zinc-finger, LisH dimerisation motif, IPR027711 Rmd5	LOC_Os06g38940.2	RMD5 homolog A, putative, expressed
573	Traes_7AL_9E6E83C28	AT4G08850.1	Leucine-rich repeat receptor-like protein kinase family protein Length=1045	IPR001611 Leucine-rich repeat, IPR003591 Leucine-rich repeat, typical subtype, IPR025875 Leucine rich repeat 4	LOC_Os06g38760.1	Retrotransposon protein, putative, unclassified, expressed
574	Traes_7AL_4A6E3BFB0	AT4G08850.1	Leucine-rich repeat receptor-like protein kinase family protein Length=1045	IPR001611 Leucine-rich repeat, IPR003591 Leucine-rich repeat, typical subtype, IPR011009 Protein kinase-like domain, IPR013210 Leucine-rich repeat-containing N-terminal, type 2, IPR013320 Concanavalin A-like lectin/glucanase, subgroup, IPR025875 Leucine rich repeat 4	LOC_Os06g38670.1	Receptor-like protein kinase precursor, putative, expressed
575	Traes_7AL_FE20E7A55	AT3G47570.1	Leucine-rich repeat protein kinase family protein Length=1010	IPR013210 Leucine-rich repeat-containing N-terminal, type 2	LOC_Os06g38650.1	Receptor-like protein kinase precursor, putative, expressed
576	Traes_7AL_0CFE6B74B	AT5G46330.1	Leucine-rich receptor-like protein kinase family protein Length=1173	IPR001611 Leucine-rich repeat, IPR003591 Leucine-rich repeat, typical subtype, IPR011009 Protein kinase-like domain, IPR013210 Leucine-rich repeat-containing N-terminal, type 2, IPR013320 Concanavalin A-like lectin/glucanase, subgroup, IPR025875 Leucine rich repeat 4	LOC_Os06g38670.1	Receptor-like protein kinase precursor, putative, expressed
577	Traes_7AL_1C7EDE4C1	AT4G08850.1	Leucine-rich repeat receptor-like protein kinase family protein Length=1045	IPR001611 Leucine-rich repeat, IPR003591 Leucine-rich repeat, typical subtype, IPR013210 Leucine-rich repeat-containing N-terminal, type 2	LOC_Os06g38670.1	Receptor-like protein kinase precursor, putative, expressed
578	Traes_7AL_D7DF5B535	AT3G01270.1	Pectate lyase family protein Length=475	IPR011050 Pectin lyase fold/virulence factor, IPR018082 AmbAllergen	LOC_Os06g38510.1	Pectate lyase precursor, putative, expressed
579	Traes_7AL_A04AC8D84	AT4G38130.1	Histone deacetylase 1 Length=501	IPR000286 Histone deacetylase superfamily, IPR023801 Histone deacetylase domain	LOC_Os06g38470.1	Histone deacetylase 19, putative, expressed
580	Traes_7AL_B517B3ECC	UniRef90_I1GXR6	Histone deacetylase n=8 Tax=Poaceae RepID=I1GXR6_BRADI		LOC_Os06g38470.1	Histone deacetylase 19, putative, expressed
581	Traes_7AL_E5C2A90B0	AT3G24240.1	Leucine-rich repeat receptor-like protein kinase family protein Length=1141	IPR001611 Leucine-rich repeat, IPR003591 Leucine-rich repeat, typical subtype, IPR013210 Leucine-rich repeat-containing N-terminal, type 2, IPR025875 Leucine rich repeat 4	LOC_Os06g38340.1	Receptor-like protein kinase precursor, putative, expressed
582	Traes_7AL_6A3AC2A57	AT3G59110.1	Protein kinase superfamily protein Length=512	IPR011009 Protein kinase-like domain, IPR013320 Concanavalin A-like lectin/glucanase, subgroup	LOC_Os06g38340.1	Receptor-like protein kinase precursor, putative, expressed
583	Traes_7AL_B71276E0A	AT1G48480.1	Receptor-like kinase 1 Length=655	IPR011009 Protein kinase-like domain	LOC_Os06g38340.1	Receptor-like protein kinase precursor, putative, expressed
584	Traes_7AL_1A6E009EA	AT3G24240.1	Leucine-rich repeat receptor-like protein kinase family protein Length=1141	IPR001611 Leucine-rich repeat, IPR025875 Leucine rich repeat 4	LOC_Os06g38830.1	Receptor-like protein kinase precursor, putative, expressed
585	Traes_7AL_4F6E02275	AT3G24240.1	Leucine-rich repeat receptor-like protein kinase family protein Length=1141	IPR013210 Leucine-rich repeat-containing N-terminal, type 2	LOC_Os06g38830.1	Receptor-like protein kinase precursor, putative, expressed
586	Traes_7AL_22324A52C1	sp|Q9ZUM9|ASHR2_ARATH	Histone-lysine N-methyltransferase ASHR2		LOC_Os08g10470.2	Histone-lysine n-methyltransferase ashr2, putative, expressed
587	Traes_7AL_B0D69806F	UniRef90_Q5VPM5	Protein n=1 Tax=Oryza sativa subsp. japonica RepID=Q5VPM5_ORYSJ		LOC_Os06g38210.2	Expressed protein
588	Traes_7AL_92413E81D	AT1G69960.1	Serine/threonine protein phosphatase 2A Length=307	IPR004843 Phosphoesterase domain	LOC_Os02g12580.1	OsPP2Ac-3 - Phosphatase 2A isoform 3 belonging to family 1, expressed
589	Traes_7AL_243EA67AC	UniRef90_UPI0002337A8E	UPI0002337A8E related cluster n=1 Tax=unknown RepID=UPI0002337A8E	IPR013929 RNA polymerase II-associated protein 1, C-terminal, IPR013930 RNA polymerase II-associated protein 1, N-terminal, IPR016024 Armadillo-type fold	LOC_Os06g37640.1	Expressed protein
590	Traes_7AL_2A72DE729	AT5G26150.1	Protein kinase family protein Length=703	IPR011009 Protein kinase-like domain, IPR013083 Zinc finger, RING/FYVE/PHD-type, IPR013320 Concanavalin A-like lectin/glucanase, subgroup	LOC_Os06g37620.1	Protein kinase family protein, putative, expressed
591	Traes_7AL_EAA637F04	AT3G23510.1	Cyclopropane-fatty-acyl-phospholipid synthase Length=867	IPR003333 Mycolic acid cyclopropane synthase	LOC_Os06g37610.1	Cyclopropane-fatty-acyl-phospholipid synthase, putative, expressed
592	Traes_7AL_A315F657C	sp|Q9ZUN4|ACCO1_ARATH	1-aminocyclopropane-1-carboxylate oxidase 1	IPR005123 Oxoglutarate/iron-dependent dioxygenase, IPR027443 Isopenicillin N synthase-like	LOC_Os06g37590.1	1-aminocyclopropane-1-carboxylate oxidase protein, putative, expressed
593	Traes_7AL_373698996	AT3G13750.1	Beta galactosidase 1 Length=847	IPR001944 Glycoside hydrolase, family 35	LOC_Os06g37560.1	Beta-galactosidase precursor, putative, expressed
594	Traes_7AL_2B7866B6B	AT1G45130.1	Beta-galactosidase 5 Length=732	IPR001944 Glycoside hydrolase, family 35	LOC_Os06g37560.1	Beta-galactosidase precursor, putative, expressed
595	Traes_7AL_71DF91125	AT4G26140.1	Beta-galactosidase 12 Length=728	IPR001944 Glycoside hydrolase, family 35, IPR017853 Glycoside hydrolase, superfamily	LOC_Os02g12730.3	Beta-galactosidase precursor, putative, expressed
596	Traes_7AL_FEC5C160B	AT5G46700.1	Tetraspanin family protein Length=269	IPR018499 Tetraspanin/Peripherin	LOC_Os06g37510.1	Tetraspanin family protein, putative, expressed
597	Traes_7AL_65B50E839	sp|A1E9I3|RPOC2_HORVU	DNA-directed RNA polymerase subunit beta''		LOC_Os08g05940.1	Retrotransposon protein, putative, unclassified, expressed
598	Traes_7AL_7D53CD449	UniRef90_M7YQF2	GATA transcription factor 21 n=1 Tax=Triticum urartu RepID=M7YQF2_TRIUA		LOC_Os02g12790.1	GATA zinc finger domain containing protein, expressed
599	Traes_7AL_7C3AF19DC	sp|Q6YW46|EF1G2_ORYSJ	Elongation factor 1-gamma 2	IPR001662 Translation elongation factor EF1B, gamma chain, conserved, IPR010987 Glutathione S-transferase, C-terminal-like, IPR012336 Thioredoxin-like fold	LOC_Os06g37440.1	Elongation factor 1-gamma, putative, expressed
600	Traes_7AL_CE76BC38A	AT5G26040.2	Histone deacetylase 2 Length=387	IPR000286 Histone deacetylase superfamily, IPR023801 Histone deacetylase domain	LOC_Os06g37420.1	Histone deacetylase, putative, expressed
601	Traes_7AL_73FE321EC	AT3G10560.1	Cytochrome P450 superfamily protein Length=514	IPR001128 Cytochrome P450	LOC_Os06g37364.3	Cytochrome p450, putative, expressed
602	Traes_7AL_12B79D25B	AT3G10560.1	Cytochrome P450 superfamily protein Length=514	IPR001128 Cytochrome P450	LOC_Os06g37364.3	Cytochrome p450, putative, expressed
603	Traes_7AL_B89A5FB9A	sp|O57729|VATB_PYRHO	V-type ATP synthase beta chain	IPR000793 ATPase, F1/V1/A1 complex, alpha/beta subunit, C-terminal, IPR022879 V-type ATP synthase regulatory subunit B/beta, IPR027417 P-loop containing nucleoside triphosphate hydrolase	LOC_Os06g37180.1	ATP synthase, putative, expressed
604	Traes_7AL_A64215A4A	sp|Q5RDY2|TM9S4_PONAB	Transmembrane 9 superfamily member 4	IPR004240 Nonaspanin TM9SF	LOC_Os06g37160.1	Transmembrane 9 superfamily member, putative, expressed
605	Traes_7AL_4878FA904	sp|Q69VE0|IAA23_ORYSJ	Auxin-responsive protein IAA23	IPR003311 AUX/IAA protein	LOC_Os06g39590.1	Osiaa23 - auxin-responsive aux/iaa gene family member, expressed
606	Traes_7AL_FAE816A85	sp|Q7M443|CHIT2_TULBA	Chitinase 2	IPR017853 Glycoside hydrolase, superfamily	LOC_Os10g28080.1	Glycosyl hydrolase, putative, expressed
607	Traes_7AL_5E754746A	AT3G26085.2	CAAX amino terminal protease family protein Length=322	IPR003675 CAAX amino terminal protease	LOC_Os05g22930.1	Caax amino terminal protease family protein, putative, expressed
608	Traes_7AL_DE59ED46C	AT4G13050.1	Acyl-ACP thioesterase Length=367	IPR002864 Acyl-ACP thioesterase	LOC_Os06g05130.1	Myristoyl-acyl carrier protein thioesterase, chloroplast precursor, putative, expressed
609	Traes_7AL_C6642C3C9	UniRef90_Q0D901	Protein n=1 Tax=Oryza sativa subsp. japonica RepID=Q0D901_ORYSJ	IPR026960 Reverse transcriptase zinc-binding domain	LOC_Os09g26860.1	Retrotransposon protein, putative, unclassified
610	Traes_7AL_C20BEE3A3	AT5G20140.2	SOUL heme-binding family protein Length=395	IPR006917 SOUL haem-binding protein	LOC_Os06g39690.1	Soul heme-binding protein, putative, expressed
611	Traes_7AL_E611655E8	AT5G20140.2	SOUL heme-binding family protein Length=395	IPR006917 SOUL haem-binding protein, IPR011256 Regulatory factor, effector, bacterial	LOC_Os06g39690.2	Soul heme-binding protein, putative, expressed
612	Traes_7AL_994EA104D	sp|P0CS33|EIF3I_CRYNB	Eukaryotic translation initiation factor 3 subunit I	IPR015943 WD40/YVTN repeat-like-containing domain	LOC_Os06g39760.1	Wd domain, g-beta repeat domain containing protein, expressed
613	Traes_7AL_877EDBA8B	sp|Q9C5U3|PRS8A_ARATH	26S protease regulatory subunit 8 homolog A	IPR005937 26S proteasome subunit P45, IPR027417 P-loop containing nucleoside triphosphate hydrolase	LOC_Os02g11050.1	26s protease regulatory subunit, putative, expressed
614	Traes_7AL_CEB78D7F0	AT2G26710.1	Cytochrome P450 superfamily protein Length=520	IPR001128 Cytochrome P450	LOC_Os06g39880.1	Cytochrome p450 72a1, putative, expressed
615	Traes_7AL_90DFCB464	AT2G26710.1	Cytochrome P450 superfamily protein Length=520	IPR001128 Cytochrome P450	LOC_Os02g11020.1	Cytochrome p450 72a1, putative, expressed
616	Traes_7AL_BAF59418A	AT1G72310.1	RING/U-box superfamily protein Length=324	IPR013083 Zinc finger, RING/FYVE/PHD-type	LOC_Os02g15060.1	Zinc finger, c3hc4 type domain containing protein, expressed
617	Traes_7AL_F8EB563ED	AT5G07990.1	Cytochrome P450 superfamily protein Length=513	IPR001128 Cytochrome P450	LOC_Os02g02230.1	Cytochrome p450, putative, expressed
618	Traes_7AL_0FFE02C4C	UniRef90_UPI00032ACCA1	UPI00032ACCA1 related cluster n=1 Tax=unknown RepID=UPI00032ACCA1	IPR009057 Homeodomain-like	LOC_Os06g39906.1	Homeobox domain containing protein, expressed
619	Traes_7AL_8F9207D51	AT3G26830.1	Cytochrome P450 superfamily protein Length=490	IPR001128 Cytochrome P450	LOC_Os07g19210.1	Cytochrome p450, putative, expressed
620	Traes_7AL_6AB9A9727	sp|Q6BU54|DED1_DEBHA	ATP-dependent RNA helicase DED1	IPR001650 Helicase, C-terminal, IPR014001 Helicase, superfamily 1/2, ATP-binding domain, IPR027417 P-loop containing nucleoside triphosphate hydrolase	LOC_Os06g40020.1	Dead-box atp-dependent rna helicase 52a, putative, expressed
621	Traes_7AL_78F17D2EA	UniRef90_A2ZP99	NBS-LRR disease resistance protein n=4 Tax=Oryza sativa RepID=A2ZP99_ORYSJ	IPR000767 Disease resistance protein, IPR027417 P-loop containing nucleoside triphosphate hydrolase	LOC_Os11g45050.1	NBS-LRR disease resistance protein, putative, expressed
622	Traes_7AL_9C04025B0	UniRef90_Q69XK0	Serine/threonine-protein kinase n=4 Tax=Oryza RepID=Q69XK0_ORYSJ		LOC_Os06g40030.1	S-locus-like receptor protein kinase, putative, expressed
623	Traes_7AL_71D0C034F	AT5G24080.1	Protein kinase superfamily protein Length=470	IPR000858 S-locus glycoprotein, IPR003609 Apple-like, IPR011009 Protein kinase-like domain, IPR013320 Concanavalin A-like lectin/glucanase, subgroup	LOC_Os06g40030.1	S-locus-like receptor protein kinase, putative, expressed
624	Traes_7AL_83483EC2B	sp|Q9SF78|GDL29_ARATH	GDSL esterase/lipase	IPR001087 Lipase, GDSL	LOC_Os02g19040.1	GDSL-like lipase/acylhydrolase, putative, expressed
625	Traes_7AL_ADBB39E9C	AT2G34160.1	Alba DNA/RNA-binding protein Length=130	IPR002775 DNA/RNA-binding protein Alba-like	LOC_Os06g40040.1	Protein of unknown function domain containing protein, expressed
626	Traes_7AL_B05A9EE7C	AT5G39990.1	Core-2/I-branching beta-1,6-N-acetylglucosaminyltransferase family protein Length=447	IPR003406 Glycosyl transferase, family 14	LOC_Os06g40060.1	Glycosyltransferase family protein, putative, expressed
627	Traes_7AL_FEC46E9BC	sp|Q55G88|PSMG3_DICDI	Proteasome assembly chaperone 3	IPR018788 Proteasome assembly chaperone 3	LOC_Os10g25600.1	Expressed protein
628	Traes_7AL_8B2703BF9	AT1G69720.1	Heme oxygenase 3 Length=285	IPR016053 Haem oxygenase-like, IPR016084 Haem oxygenase-like, multi-helical	LOC_Os06g40080.1	Heme oxygenase 1, putative, expressed
629	Traes_7AL_3D8294CA4	UniRef90_Q7F971	n=1 Tax=Oryza sativa subsp. japonica RepID=Q7F971_ORYSJ	IPR019557 Aminotransferase-like, plant mobile domain	LOC_Os02g37950.3	Transposon protein, putative, unclassified, expressed
630	Traes_7AL_AEA2C6497	sp|P94464|RSMB_BACSU	Ribosomal RNA small subunit methyltransferase B	IPR001678 Bacterial Fmu Sun/eukaryotic nucleolar NOL1/Nop2p, IPR015947 PUA-like domain	LOC_Os08g27824.1	NOL1/NOP2/sun family protein, putative, expressed
631	Traes_7AL_DE19C3E97	sp|Q0T529|RSMF_SHIF8	Ribosomal RNA small subunit methyltransferase F	IPR001678 Bacterial Fmu Sun/eukaryotic nucleolar NOL1/Nop2p, IPR023267 RNA C5-cytosine methyltransferase	LOC_Os08g27824.1	NOL1/NOP2/sun family protein, putative, expressed
632	Traes_7AL_FB9CA62EC	AT1G28960.1	Nudix hydrolase homolog 15 Length=293	IPR015797 NUDIX hydrolase domain-like	LOC_Os08g28840.1	Hydrolase, nudix family, domain containing protein, expressed
633	Traes_7AL_70C1B2A08	AT5G27290.1	Unknown protein; located in: chloroplast; expressed in: 22 plant structures; expressed during: 13 growth stages; BEST Arabidopsis thaliana protein match is: unknown protein . Length=341		LOC_Os01g28540.1	Stress regulated protein, putative, expressed
634	Traes_7AL_9F3DA9A7D	AT3G50120.1	Plant protein of unknown function DUF247 Length=531	IPR004158 Protein of unknown function DUF247, plant	LOC_Os11g34090.1	Plant protein of unknown function domain containing protein, expressed
635	Traes_7AL_2D8B863A7	AT2G26660.1	SPX domain gene 2 Length=287	IPR004331 SPX, N-terminal	LOC_Os06g40120.1	Spx domain containing protein, putative, expressed
636	Traes_7AL_076467EA7	UniRef90_Q69XI7	AP domain containing transcription factor n=4 Tax=Oryza RepID=Q69XI7_ORYSJ		LOC_Os06g40150.1	Ap2 domain containing protein, expressed
637	Traes_7AL_B28F320C7	AT3G05630.1	Phospholipase D P2 Length=1046	IPR015679 Phospholipase D family, IPR024632 Phospholipase D, C-terminal	LOC_Os06g40190.1	Phospholipase d, putative, expressed
638	Traes_7AL_AEFA60356	AT5G51050.1	Mitochondrial substrate carrier family protein Length=487	IPR002067 Mitochondrial carrier protein, IPR023395 Mitochondrial carrier domain	LOC_Os06g40200.2	Calcium-binding mitochondrial carrier cbg00135, putative, expressed
639	Traes_7AL_4C91CAF32	sp|C5X2M4|THI42_SORBI	Thiamine thiazole synthase 2, chloroplastic		LOC_Os07g34570.2	Fad dependent oxidoreductase domain containing protein, expressed
640	Traes_7AL_04CA95CD6	sp|P40998|THI4_SCHPO	Thiamine thiazole synthase	IPR002922 Thiazole biosynthetic enzyme Thi4 family	LOC_Os07g34570.2	Fad dependent oxidoreductase domain containing protein, expressed
641	Traes_7AL_6BDC0C3EA	sp|C5X2M4|THI42_SORBI	Thiamine thiazole synthase 2, chloroplastic		LOC_Os07g34570.1	Fad dependent oxidoreductase domain containing protein, expressed
642	Traes_7AL_D69B0DC0B	AT1G11910.1	Aspartic proteinase A1 Length=506	IPR001461 Peptidase A1, IPR011001 Saposin-like, IPR021109 Aspartic peptidase	LOC_Os05g04630.5	Retrotransposon protein, putative, sine subclass, expressed
643	Traes_7AL_0B837762D	sp|A6H779|FBXL2_BOVIN	F-box/LRR-repeat protein 2	IPR006553 Leucine-rich repeat, cysteine-containing subtype	LOC_Os06g40360.2	Osfbl30 - f-box domain and lrr containing protein, expressed
644	Traes_7AL_0AC3A4753	AT4G24400.1	CBL-interacting protein kinase 8 Length=445	IPR004041 NAF domain, IPR011009 Protein kinase-like domain	LOC_Os06g40370.1	Camk_kin1/snf1/nim1_like.27 - camk includes calcium/calmodulin depedent protein kinases, expressed
645	Traes_7AL_4EADEA35E	AT4G32340.1	Tetratricopeptide repeat TPR-like superfamily protein Length=238		LOC_Os06g40440.1	Expressed protein
646	Traes_7AL_378AC8E23	AT4G32330.1	TPX2 targeting protein for Xklp2 protein family Length=437	IPR027329 TPX2, C-terminal domain	LOC_Os06g40450.1	Targeting protein for xklp2, putative, expressed
647	Traes_7AL_4E9560A80	AT3G02130.1	Receptor-like protein kinase 2 Length=1151	IPR011009 Protein kinase-like domain, IPR013320 Concanavalin A-like lectin/glucanase, subgroup	LOC_Os02g12400.1	Receptor-like protein kinase precursor, putative, expressed
648	Traes_7AL_BD0DD1EB5	UniRef90_UPI0002C30375	UPI0002C30375 related cluster n=1 Tax=unknown RepID=UPI0002C30375		LOC_Os06g40460.1	Expressed protein
649	Traes_7AL_FCA9B01AD	sp|Q9ZQG9|E1314_ARATH	Glucan endo-1,3-beta-glucosidase 14	IPR000490 Glycoside hydrolase, family 17, IPR017853 Glycoside hydrolase, superfamily	LOC_Os06g40490.1	Glycosyl hydrolases family 17, putative, expressed
650	Traes_7AL_2306CFEBC	AT5G64550.1	loricrin-related Length=634		LOC_Os02g15885.1	Expressed protein
651	Traes_7AL_843851AC9	AT5G47730.1	Sec14p-like phosphatidylinositol transfer family protein Length=341	IPR001251 CRAL-TRIO domain, IPR011074 CRAL/TRIO, N-terminal domain	LOC_Os02g10650.1	Cral/trio domain containing protein, expressed
652	Traes_7AL_3FCCB8565	sp|Q9LK50|AB26G_ARATH	ABC transporter G family member 26	IPR027417 P-loop containing nucleoside triphosphate hydrolase	LOC_Os06g40550.1	ABC-2 type transporter domain containing protein, expressed
653	Traes_7AL_FFF5BD697	sp|Q9LK50|AB26G_ARATH	ABC transporter G family member 26	IPR013525 ABC-2 type transporter	LOC_Os06g40550.1	ABC-2 type transporter domain containing protein, expressed
654	Traes_7AL_EA1DE71E6	sp|P54814|PRS8_MANSE	26S protease regulatory subunit 8	IPR005937 26S proteasome subunit P45, IPR027417 P-loop containing nucleoside triphosphate hydrolase	LOC_Os02g10640.1	26s protease regulatory subunit, putative, expressed
655	Traes_7AL_88D4330E5	AT3G59660.1	C2 domain-containing protein / GRAM domain-containing protein Length=594	IPR004182 GRAM domain, IPR008973 C2 calcium/lipid-binding domain, CaLB	LOC_Os06g40570.1	Gram and c2 domains containing protein, putative, expressed
656	Traes_7AL_113B64D31	AT5G13700.1	Polyamine oxidase 1 Length=472	IPR002937 Amine oxidase	LOC_Os09g20260.1	Polyamine oxidase precursor, putative, expressed
657	Traes_7AL_425787F27	sp|O64411|PAO_MAIZE	Polyamine oxidase		LOC_Os09g20284.1	Amine oxidase, flavin-containing, domain containing protein, expressed
658	Traes_7AL_184C5BD7D	sp|O23337|PP311_ARATH	Pentatricopeptide repeat-containing protein	IPR002885 Pentatricopeptide repeat, IPR011990 Tetratricopeptide-like helical	LOC_Os09g38310.1	Pentatricopeptide, putative, expressed
659	Traes_7AL_B1540C4FE	sp|O80647|PP195_ARATH	Pentatricopeptide repeat-containing protein	IPR002885 Pentatricopeptide repeat	LOC_Os03g56850.1	Pentatricopeptide, putative, expressed
660	Traes_7AL_BD8071DDC	sp|Q0WN60|PPR48_ARATH	Pentatricopeptide repeat-containing protein	IPR002885 Pentatricopeptide repeat	LOC_Os03g58100.1	Pentatricopeptide, putative, expressed
661	Traes_7AL_26B0EBEE6	sp|Q39079|DNJ13_ARATH	Chaperone protein dnaJ 13		LOC_Os10g36370.1	Heat shock protein dnaj, putative, expressed
662	Traes_7AL_BBCAFE068	UniRef90_UPI000234F898	UPI000234F898 related cluster n=1 Tax=unknown RepID=UPI000234F898	IPR006566 FBD domain	LOC_Os01g41310.1	Osfbx18 - f-box domain containing protein, expressed
663	Traes_7AL_698CE4ED4	sp|P12311|ADH1_GEOSE	Alcohol dehydrogenase	IPR002085 Alcohol dehydrogenase superfamily, zinc-type, IPR011032 GroES-like, IPR013149 Alcohol dehydrogenase, C-terminal, IPR016040 NADP-binding domain	LOC_Os10g29470.1	Dehydrogenase, putative, expressed
664	Traes_7AL_A9263A12A	sp|Q90705|EF2_CHICK	Elongation factor 2	IPR000640 Translation elongation factor EFG, V domain, IPR000795 Elongation factor, GTP-binding domain, IPR009000 Translation elongation/initiation factor/Ribosomal, beta-barrel, IPR009022 Elongation factor G, III-V domain, IPR020568 Ribosomal protein S5 domain 2-type fold, IPR027417 P-loop containing nucleoside triphosphate hydrolase	LOC_Os06g40600.1	Elongation factor, putative, expressed
665	Traes_7AL_7637B6705	AT1G17410.1	Nucleoside diphosphate kinase family protein Length=181	IPR001564 Nucleoside diphosphate kinase	LOC_Os02g35700.1	Nucleoside diphosphate kinase, putative, expressed
666	Traes_7AL_837D163AC		Unknown protein		LOC_Os06g40620.1	Snf7 domain containing protein, putative, expressed
667	Traes_7AL_B0407BEE6	sp|Q5ABD0|SNF7_CANAL	Vacuolar-sorting protein SNF7	IPR005024 Snf7	LOC_Os06g40620.1	Snf7 domain containing protein, putative, expressed
668	Traes_7AL_BACBF2C46	sp|P0DI19|PHF5A_ARATH	PHD finger-like domain-containing protein 5A	IPR005345 PHF5-like	LOC_Os05g30410.1	Phf5-like protein domain containing protein, expressed
669	Traes_7AL_2736E0CC2	sp|Q9NP78|ABCB9_HUMAN	ATP-binding cassette sub-family B member 9	IPR011527 ABC transporter, transmembrane domain, type 1	LOC_Os07g28090.1	ABC transporter, atp-binding protein, putative, expressed
670	Traes_7AL_D94EE789C	sp|Q21NS8|MSBA_SACD2	Lipid A export ATP-binding/permease protein MsbA	IPR027417 P-loop containing nucleoside triphosphate hydrolase	LOC_Os07g28090.1	ABC transporter, atp-binding protein, putative, expressed
671	Traes_7AL_75E030C10	sp|P38166|SFT2_YEAST	Protein transport protein SFT2	IPR007305 Vesicle transport protein, Got1/SFT2-like	LOC_Os06g40630.1	Sft2, putative, expressed
672	Traes_7AL_A5EF0DB63	AT4G38970.1	Fructose-bisphosphate aldolase 2 Length=398	IPR000741 Fructose-bisphosphate aldolase, class-I, IPR013785 Aldolase-type TIM barrel	LOC_Os06g40640.4	Fructose-bisphospate aldolase isozyme, putative, expressed
673	Traes_7AL_5427988BA	AT4G38970.1	Fructose-bisphosphate aldolase 2 Length=398	IPR000741 Fructose-bisphosphate aldolase, class-I, IPR013785 Aldolase-type TIM barrel	LOC_Os06g40640.2	Fructose-bisphospate aldolase isozyme, putative, expressed
674	Traes_7AL_449A3E0C2	sp|Q09221|CPNA2_CAEEL	Copine family protein 2	IPR002035 von Willebrand factor, type A, IPR010734 Copine	LOC_Os06g40650.4	Copine-1, putative, expressed
675	Traes_7AL_8AB23776E	sp|Q09221|CPNA2_CAEEL	Copine family protein 2	IPR010734 Copine, IPR013083 Zinc finger, RING/FYVE/PHD-type	LOC_Os06g40650.2	Copine-1, putative, expressed
676	Traes_7AL_210DE01E9		Unknown protein		LOC_Os06g40650.4	Copine-1, putative, expressed
677	Traes_7AL_AEBB933C5	AT2G02040.1	Peptide transporter 2 Length=585	IPR000109 Proton-dependent oligopeptide transporter family, IPR016196 Major facilitator superfamily domain, general substrate transporter	LOC_Os10g02260.1	Peptide transporter ptr2, putative, expressed
678	Traes_7AL_022BCD953	sp|P46032|PTR2_ARATH	Peptide transporter PTR2	IPR000109 Proton-dependent oligopeptide transporter family	LOC_Os10g02260.1	Peptide transporter ptr2, putative, expressed
679	Traes_7AL_A28445E0B	AT3G54140.1	Peptide transporter 1 Length=570		LOC_Os10g02210.1	Peptide transporter ptr2, putative, expressed
680	Traes_7AL_77D76ABAD	AT2G02040.1	Peptide transporter 2 Length=585	IPR000109 Proton-dependent oligopeptide transporter family	LOC_Os10g22560.1	Peptide transporter ptr2, putative, expressed
681	Traes_7AL_FA4D27C61	AT3G54140.1	Peptide transporter 1 Length=570	IPR000109 Proton-dependent oligopeptide transporter family	LOC_Os10g02220.5	Peptide transporter ptr2, putative, expressed
682	Traes_7AL_37CA41BFB	AT5G01180.1	Peptide transporter 5 Length=570	IPR000109 Proton-dependent oligopeptide transporter family	LOC_Os10g02220.5	Peptide transporter ptr2, putative, expressed
683	Traes_7AL_9E204175A	AT2G02040.1	Peptide transporter 2 Length=585	IPR000109 Proton-dependent oligopeptide transporter family, IPR016196 Major facilitator superfamily domain, general substrate transporter	LOC_Os10g02210.1	Peptide transporter ptr2, putative, expressed
684	Traes_7AL_A33076690	AT3G25790.1	Myb-like transcription factor family protein Length=357	IPR009057 Homeodomain-like, IPR025756 MYB-CC type transcription factor, LHEQLE-containing domain	LOC_Os06g40710.1	Myb-like dna-binding domain containing protein, putative, expressed
685	Traes_7AL_E8D9120AA	AT4G26470.1	Calcium-binding EF-hand family protein Length=231	IPR011992 EF-hand domain pair	LOC_Os06g40720.1	Ef hand family protein, putative, expressed
686	Traes_7AL_1B44F545C	AT5G02910.1	F-box/RNI-like superfamily protein Length=458	IPR001810 F-box domain	LOC_Os08g09760.1	Osfbx275 - f-box domain containing protein, expressed
687	Traes_7AL_84BCD7C9F	AT4G17150.1	Alpha/beta-Hydrolases superfamily protein Length=502		LOC_Os06g40730.1	Protein with a conserved n-terminal region, putative, expressed
688	Traes_7AL_BAC282382	UniRef90_A0BSD5	Chromosome undetermined scaffold_125, whole genome shotgun sequence n=1 Tax=Paramecium tetraurelia RepID=A0BSD5_PARTE		LOC_Os06g40730.1	Protein with a conserved n-terminal region, putative, expressed
689	Traes_7AL_B7810831E	AT5G63400.1	Adenylate kinase 1 Length=246	IPR000850 Adenylate kinase, IPR027417 P-loop containing nucleoside triphosphate hydrolase	LOC_Os12g13380.1	Adenylate kinase, putative, expressed
690	Traes_7AL_724810139	sp|O52538|CAH_ERWCA	Carbonic anhydrase	IPR001148 Alpha carbonic anhydrase, IPR023561 Carbonic anhydrase, alpha-class	LOC_Os08g36630.1	Bifunctional monodehydroascorbate reductase and carbonic anhydrasenectarin-3 precursor, putative, expressed
691	Traes_7AL_57BED6E3A	sp|Q94KB2|MLO13_ARATH	MLO-like protein 13	IPR004326 Mlo-related protein	LOC_Os02g10350.1	Mlo domain containing protein, putative, expressed
692	Traes_7AL_55628E715	AT4G32710.1	Protein kinase superfamily protein Length=388	IPR003609 Apple-like, IPR011009 Protein kinase-like domain, IPR013320 Concanavalin A-like lectin/glucanase, subgroup	LOC_Os04g01320.1	Serine/threonine-protein kinase receptor precursor, putative, expressed
693	Traes_7AL_18EE69735	AT5G24080.1	Protein kinase superfamily protein Length=470	IPR000858 S-locus glycoprotein, IPR003609 Apple-like, IPR011009 Protein kinase-like domain, IPR013320 Concanavalin A-like lectin/glucanase, subgroup	LOC_Os04g01310.1	Serine/threonine-protein kinase receptor precursor, putative, expressed
694	Traes_7AL_0C45D8295	sp|Q9CLW3|DUSB_PASMU	tRNA-dihydrouridine synthase B	IPR001269 tRNA-dihydrouridine synthase, IPR013785 Aldolase-type TIM barrel	LOC_Os06g49870.1	Trna-dihydrouridine synthase, putative, expressed
695	Traes_7AL_DBC65AC77	AT3G51070.1	S-adenosyl-L-methionine-dependent methyltransferases superfamily protein Length=895	IPR004159 Putative S-adenosyl-L-methionine-dependent methyltransferase	LOC_Os06g49860.1	Methyltransferase, putative, expressed
696	Traes_7AL_1C76E543C	sp|Q944S9|MAD16_ORYSJ	MADS-box transcription factor 16	IPR002100 Transcription factor, MADS-box, IPR002487 Transcription factor, K-box	LOC_Os06g49840.1	Osmads16 - mads-box family gene with mikcc type-box, expressed
697	Traes_7AL_4F267DBCF	sp|A2YGY2|AMY2A_ORYSI	Alpha-amylase isozyme 2A	IPR017853 Glycoside hydrolase, superfamily	LOC_Os06g49970.2	Alpha-amylase precursor, putative, expressed
698	Traes_7AL_3C8D25CCD	sp|A2YGY2|AMY2A_ORYSI	Alpha-amylase isozyme 2A	IPR012850 Alpha-amylase, C-terminal beta-sheet, IPR013780 Glycosyl hydrolase, family 13, all-beta		Alpha-amylase precursor, putative, expressed
699	Traes_7AL_D70A37666	sp|Q9SD33|U183_ARATH	UPF0183 protein	IPR005373 Uncharacterised protein family UPF0183	LOC_Os06g49990.3	Upf0183 protein, putative, expressed
700	Traes_7AL_AD817EBE6	sp|Q945M1|NDUB9_ARATH	NADH dehydrogenase [ubiquinone] 1 beta subcomplex subunit 9		LOC_Os06g50000.1	Lyr motif containing protein, putative, expressed
701	Traes_7AL_A6429C2D4	AT3G56760.1	Protein kinase superfamily protein Length=577	IPR011009 Protein kinase-like domain, IPR011992 EF-hand domain pair	LOC_Os06g50030.1	Camk_camk_like.30 - camk includes calcium/calmodulin depedent protein kinases, expressed
702	Traes_7AL_D86200BB1	AT2G46690.1	SAUR-like auxin-responsive protein family Length=121	IPR003676 Auxin-induced protein, ARG7		Ossaur29 - auxin-responsive saur gene family member, expressed
703	Traes_7AL_0BE351CEA	AT3G22880.1	DNA repair Rad51 family protein Length=344	IPR016467 DNA recombination and repair protein, RecA-like, IPR027417 P-loop containing nucleoside triphosphate hydrolase	LOC_Os12g31370.1	Dna repair protein rad51, putative, expressed
704	Traes_7AL_9EFCAA261	sp|Q503W7|ATD1B_DANRE	ATPase family AAA domain-containing protein 1-B		LOC_Os06g50050.1	Aaa-type atpase family protein, putative, expressed
705	Traes_7AL_FD64090E6	sp|O60058|AFG2_SCHPO	ATPase family gene 2 protein	IPR027417 P-loop containing nucleoside triphosphate hydrolase	LOC_Os06g50050.1	Aaa-type atpase family protein, putative, expressed
706	Traes_7AL_599A9DBA6	sp|Q9LNK1|RABA3_ARATH	Ras-related protein RABA3	IPR001806 Small GTPase superfamily, IPR027417 P-loop containing nucleoside triphosphate hydrolase	LOC_Os09g35860.1	Ras-related protein, putative, expressed
707	Traes_7AL_C6ECA121F	AT5G47070.1	Protein kinase superfamily protein Length=410	IPR011009 Protein kinase-like domain	LOC_Os06g50100.1	Tyrosine protein kinase domain containing protein, putative, expressed
708	Traes_7AL_48612DFF5	AT2G35190.1	Novel plant snare 11 Length=265	IPR000727 Target SNARE coiled-coil domain, IPR005606 Sec20	LOC_Os06g50120.1	Novel plant snare 11, putative, expressed
709	Traes_7AL_E6076B3D1	AT2G17990.1	Best Arabidopsis thaliana protein match is: kinectin-related . Length=338			Calcium-dependent protein kinase cpk1 adapter protein 2, putative, expressed
710	Traes_7AL_74954F70D	AT1G73710.1	Pentatricopeptide repeat PPR superfamily protein Length=991	IPR002885 Pentatricopeptide repeat, IPR011990 Tetratricopeptide-like helical	LOC_Os07g28900.1	Ppr repeat domain containing protein, putative, expressed
711	Traes_7AL_8CDEE1219	sp|P45434|SSRA_ARATH	Translocon-associated protein subunit alpha	IPR005595 Translocon-associated protein TRAP, alpha subunit	LOC_Os06g50154.1	Translocon-associated protein subunit alpha precursor, putative, expressed
712	Traes_7AL_AF0405238	AT3G15840.1	Post-illumination chlorophyll fluorescence increase Length=268		LOC_Os03g38950.2	Chloroplast post-illumination chlorophyll fluorescence increase protein, putative, expressed
713	Traes_7AL_028C50BD7	AT3G12620.1	Protein phosphatase 2C family protein Length=385	IPR001932 Protein phosphatase 2C PP2C-like domain, IPR015655 Protein phosphatase 2C	LOC_Os01g74530.2	Protein phosphatase 2c, putative, expressed
714	Traes_7AL_867A52763	sp|Q3E6Q1|PPR32_ARATH	Pentatricopeptide repeat-containing protein	IPR002885 Pentatricopeptide repeat, IPR011990 Tetratricopeptide-like helical	LOC_Os01g25530.1	Pentatricopeptide repeat protein ppr986-12, putative, expressed
715	Traes_7AL_E977998C3	AT3G47520.1	Malate dehydrogenase Length=403	IPR001557 L-lactate/malate dehydrogenase	LOC_Os08g33720.1	Lactate/malate dehydrogenase, putative, expressed
716	Traes_7AL_C58BA6B2C	sp|Q2R2B4|RFC1_ORYSJ	Replication factor C subunit 1		LOC_Os11g36390.1	Rfc1 - putative clamp loader of pcna, replication factor c subunit 1, expressed
717	Traes_7AL_B951370C7	sp|Q2R2B4|RFC1_ORYSJ	Replication factor C subunit 1	IPR012178 DNA replication factor C, large subunit, IPR027417 P-loop containing nucleoside triphosphate hydrolase		Rfc1 - putative clamp loader of pcna, replication factor c subunit 1, expressed
718	Traes_7AL_B951370C71	sp|Q2R2B4|RFC1_ORYSJ	Replication factor C subunit 1	IPR012178 DNA replication factor C, large subunit, IPR027417 P-loop containing nucleoside triphosphate hydrolase	LOC_Os11g36390.1	Rfc1 - putative clamp loader of pcna, replication factor c subunit 1, expressed
719	Traes_7AL_2585DE9FB	AT5G39190.1	Germin-like protein 2 Length=222	IPR001929 Germin	LOC_Os08g13440.2	Cupin domain containing protein, expressed
720	Traes_7AL_EB08EE301	sp|Q568D5|BRE_DANRE	BRCA1-A complex subunit BRE	IPR010358 Brain/reproductive organ-expressed protein	LOC_Os06g50170.1	Bre, putative, expressed
721	Traes_7AL_31B287764	sp|Q6DJ78|BRE_XENTR	BRCA1-A complex subunit BRE	IPR010358 Brain/reproductive organ-expressed protein	LOC_Os06g50170.1	Bre, putative, expressed
722	Traes_7AL_E55526D7C	AT4G28680.2	L-tyrosine decarboxylase Length=547	IPR015424 Pyridoxal phosphate-dependent transferase		Decarboxylase, putative, expressed
723	Traes_7AL_92598DE70	sp|Q99259|DCE1_HUMAN	Glutamate decarboxylase 1	IPR002129 Pyridoxal phosphate-dependent decarboxylase, IPR015424 Pyridoxal phosphate-dependent transferase	LOC_Os08g04540.1	Decarboxylase, putative, expressed
724	Traes_7AL_0F8FA764F	sp|Q5IS68|DCE1_PANTR	Glutamate decarboxylase 1	IPR002129 Pyridoxal phosphate-dependent decarboxylase, IPR015424 Pyridoxal phosphate-dependent transferase	LOC_Os08g04540.1	Decarboxylase, putative, expressed
725	Traes_7AL_1D98FDA9A	UniRef90_N1R3A6	Centromere/kinetochore zw10-like protein n=1 Tax=Aegilops tauschii RepID=N1R3A6_AEGTA			Nothing found in rice
726	Traes_7AL_4DAAB4C8D	AT2G32900.1	Centromere/kinetochore protein, putative ZW10 Length=742	IPR009361 RZZ complex, subunit Zw10	LOC_Os11g34310.1	Centromere/kinetochore protein zw10, putative, expressed
727	Traes_1DS_679202645	sp|Q67IG8|NU2C_COECR	NADPH-quinone oxidoreductase subunit 2, chloroplastic		LOC_Os04g16742.1	Nadph-dependent oxidoreductase, putative, expressed
728	Traes_7AL_6792026451	sp|Q67IG8|NU2C_COECR	NADPH-quinone oxidoreductase subunit 2, chloroplastic		LOC_Os04g16742.1	Nadph-dependent oxidoreductase, putative, expressed
729	Traes_7AL_679202645	sp|Q67IG8|NU2C_COECR	NADPH-quinone oxidoreductase subunit 2, chloroplastic			Nadph-dependent oxidoreductase, putative, expressed
730	Traes_7AL_7D9389DDD	sp|P0CD54|NU2C1_WHEAT	NADPH-quinone oxidoreductase subunit 2 A, chloroplastic		LOC_Os04g16854.1	Nadph-dependent oxidoreductase, putative, expressed
731	Traes_7AL_CB15FDA60	sp|A1EA53|RR7_AGRST	30S ribosomal protein S7, chloroplastic	IPR000235 Ribosomal protein S5/S7, IPR023798 Ribosomal protein S7 domain	LOC_Os10g21372.1	Chloroplast 30s ribosomal protein s7, putative, expressed
732	Traes_7AL_917E4394E	sp|B3CSH1|NUOD_ORITI	NADH-quinone oxidoreductase subunit D		LOC_Os12g33958.1	Nadh-ubiquinone oxidoreductase 49 kda subunit, putative, expressed
733	Traes_7AL_7D1D623E11	sp|A0LII6|RS12_SYNFM	30S ribosomal protein S12	IPR006032 Ribosomal protein S12/S23	LOC_Os12g34062.1	Mitochondrial ribosomal protein s12, putative, expressed
734	Traes_7AL_469B2EE88	sp|Q73NV5|RS12_TREDE	30S ribosomal protein S12	IPR006032 Ribosomal protein S12/S23	LOC_Os12g34062.1	Mitochondrial ribosomal protein s12, putative, expressed
735	Traes_7AL_469B2EE881	sp|Q73NV5|RS12_TREDE	30S ribosomal protein S12	IPR006032 Ribosomal protein S12/S23	LOC_Os12g34062.1	Mitochondrial ribosomal protein s12, putative, expressed
736	Traes_7AL_7D1D623E1	sp|A0LII6|RS12_SYNFM	30S ribosomal protein S12	IPR006032 Ribosomal protein S12/S23	LOC_Os12g34062.1	Mitochondrial ribosomal protein s12, putative, expressed
737	Traes_7AL_6520316C9	UniRef90_Q09EJ3	Cytochrome c biogenesis FC n=18 Tax=commelinids RepID=Q09EJ3_SORBI			Nothing found in rice
738	Traes_7AL_DAFFC4DDC	sp|Q2W3J1|NUOH_MAGSA	NADH-quinone oxidoreductase subunit H	IPR001694 NADH:ubiquinone oxidoreductase, subunit 1/F420H2 oxidoreductase subunit H	LOC_Os10g21396.1	Nadph-dependent oxidoreductase, putative, expressed
739	Traes_7AL_59E732BDD	AT5G42570.1	B-cell receptor-associated 31-like Length=218	IPR008417 B-cell receptor-associated 31-like	LOC_Os02g21650.1	Prefoldin, putative, expressed
740	Traes_7AL_7F9BCAA1B	sp|Q2MHE4|HT1_ARATH	Serine/threonine-protein kinase HT1		LOC_Os06g43030.1	Protein kinase domain containing protein, expressed
741	Traes_7AL_92254B0D2	AT1G62400.1	Protein kinase superfamily protein Length=345	IPR011009 Protein kinase-like domain	LOC_Os06g43030.1	Protein kinase domain containing protein, expressed
742	Traes_7AL_5B1F1D686	AT4G22290.1	Ubiquitin-specific protease family C19-related protein Length=445		LOC_Os06g43020.1	Expressed protein
743	Traes_7AL_16DE994DE	AT2G43945.1	Unknown protein; located in: chloroplast; Best Arabidopsis thaliana protein match is: unknown protein . Length=289		LOC_Os01g23680.1	Rossmann fold nucleotide-binding protein involved in dna uptake, putative, expressed
744	Traes_7AL_AF8E10958	AT3G59870.1	Unknown protein; functions in: molecular_function unknown; involved in: biological_process unknown; located in: chloroplast; expressed in: 23 plant structures; expressed during: 13 growth stages; BEST Arabidopsis thaliana protein match is: unknown protein . Length=288			Rossmann fold nucleotide-binding protein involved in dna uptake, putative, expressed
745	Traes_7AL_6AA5BACC7	sp|Q8R3D1|TBC13_MOUSE	TBC1 domain family member 13	IPR000195 Rab-GTPase-TBC domain	LOC_Os11g28990.1	Tbc domain containing protein, expressed
746	Traes_7AL_84A71B21D	AT1G26560.1	Beta glucosidase 40 Length=510	IPR001360 Glycoside hydrolase, family 1, IPR017853 Glycoside hydrolase, superfamily	LOC_Os10g17650.1	Os10bglu34 - beta-glucosidase homologue, similar to os3bglu6, expressed
747	Traes_7AL_5CD79C613	UniRef90_N1QQB9	Lectin-domain containing receptor kinase A4.3 n=1 Tax=Aegilops tauschii RepID=N1QQB9_AEGTA			Nothing found in rice
748	Traes_7AL_F0FC9571E	sp|Q39152|FACR1_ARATH	Fatty acyl-CoA reductase 1	IPR016040 NADP-binding domain, IPR026055 Fatty acyl-CoA reductase	LOC_Os08g20200.1	Male sterility protein, putative, expressed
749	Traes_7AL_9519EF0FE	AT2G15230.1	Lipase 1 Length=393	IPR000073 Alpha/beta hydrolase fold-1, IPR006693 Partial AB-hydrolase lipase domain, IPR025483 Lipase, eukaryotic		Triacylglycerol lipase precursor, putative, expressed
750	Traes_7AL_33F0E8FBE	AT2G15230.1	Lipase 1 Length=393	IPR000073 Alpha/beta hydrolase fold-1, IPR006693 Partial AB-hydrolase lipase domain, IPR025483 Lipase, eukaryotic	LOC_Os06g42860.1	Triacylglycerol lipase precursor, putative, expressed
751	Traes_7AL_2F53FC860	AT3G20300.1	Protein of unknown function DUF3537 Length=452	IPR021924 Protein of unknown function DUF3537	LOC_Os06g42850.1	Extracellular ligand-gated ion channel, putative, expressed
752	Traes_7AL_2379F24C4	AT3G20300.1	Protein of unknown function DUF3537 Length=452	IPR021924 Protein of unknown function DUF3537	LOC_Os06g42850.1	Extracellular ligand-gated ion channel, putative, expressed
753	Traes_7AL_B56BAED58	AT3G20300.1	Protein of unknown function DUF3537 Length=452	IPR021924 Protein of unknown function DUF3537	LOC_Os06g42850.1	Extracellular ligand-gated ion channel, putative, expressed
754	Traes_7AL_AE0A638CD	AT3G21660.1	UBX domain-containing protein Length=435	IPR001012 UBX, IPR012989 SEP domain		Uba and ubx domain-containing protein, putative, expressed
755	Traes_7AL_AB7A2AB91	AT1G20650.1	Protein kinase superfamily protein Length=381	IPR001611 Leucine-rich repeat, IPR011009 Protein kinase-like domain, IPR013320 Concanavalin A-like lectin/glucanase, subgroup	LOC_Os02g09740.1	Strubbelig-receptor family 7 precursor, putative, expressed
756	Traes_7AL_F0EDA7A1B	AT5G47650.1	Nudix hydrolase homolog 2 Length=278	IPR003293 Nudix hydrolase 6-like	LOC_Os06g42790.2	Hydrolase, nudix family, domain containing protein, expressed
757	Traes_7AL_E3AACCABE	AT5G04050.2	RNA-directed DNA polymerase reverse transcriptase Length=695	IPR000477 Reverse transcriptase, IPR024937 Domain X	LOC_Os06g42770.1	Type ii intron maturase protein, putative, expressed
758	Traes_7AL_A1CA3F782	sp|Q9LZS8|GDL70_ARATH	GDSL esterase/lipase	IPR001087 Lipase, GDSL	LOC_Os04g55660.1	Gdsl-like lipase/acylhydrolase, putative, expressed
759	Traes_7AL_0E74302A6	sp|Q9LZS8|GDL70_ARATH	GDSL esterase/lipase	IPR001087 Lipase, GDSL		Gdsl-like lipase/acylhydrolase, putative, expressed
760	Traes_7AL_773C8EC8C	AT1G15520.1	Pleiotropic drug resistance 12 Length=1423		LOC_Os01g42370.1	Pleiotropic drug resistance protein, putative, expressed
761	Traes_7AL_7E1C0EDEE	sp|Q9M9E1|AB40G_ARATH	ABC transporter G family member 40	IPR013525 ABC-2 type transporter, IPR013581 Plant PDR ABC transporter associated, IPR027417 P-loop containing nucleoside triphosphate hydrolase	LOC_Os01g42410.1	Pleiotropic drug resistance protein, putative, expressed
762	Traes_7AL_A29227860	sp|Q9M9E1|AB40G_ARATH	ABC transporter G family member 40	IPR013525 ABC-2 type transporter, IPR013581 Plant PDR ABC transporter associated, IPR027417 P-loop containing nucleoside triphosphate hydrolase	LOC_Os08g29570.1	Pleiotropic drug resistance protein 3, putative, expressed
763	Traes_7AL_1873B692E	AT1G15520.1	Pleiotropic drug resistance 12 Length=1423	IPR027417 P-loop containing nucleoside triphosphate hydrolase	LOC_Os01g24010.1	Pleiotropic drug resistance protein, putative, expressed
764	Traes_7AL_C253DE882	sp|Q7ZVZ7|AB17C_DANRE	Alpha/beta hydrolase domain-containing protein 17C			Ospop14 - putative prolyl oligopeptidase homologue, expressed
765	Traes_7AL_A5E8C7ED0	sp|Q8L7W8|FUCO2_ARATH	Alpha-L-fucosidase 2	IPR008928 Six-hairpin glycosidase-like	LOC_Os10g19334.2	Alpha-1,2-fucosidase, putative, expressed
766	Traes_7AL_F26643AD2	sp|Q8L7W8|FUCO2_ARATH	Alpha-L-fucosidase 2	IPR008928 Six-hairpin glycosidase-like, IPR027414 Glycosyl hydrolase family, N-terminal domain	LOC_Os10g19334.1	Alpha-1,2-fucosidase, putative, expressed
767	Traes_7AL_2E6812C87	AT2G20900.1	Diacylglycerol kinase 5 Length=509	IPR000756 Diacylglycerol kinase, accessory domain, IPR016064 ATP-NAD kinase-like domain	LOC_Os04g54200.2	Diacylglycerol kinase, putative, expressed
768	Traes_7AL_076AA8AB8	AT2G20900.1	Diacylglycerol kinase 5 Length=509	IPR001206 Diacylglycerol kinase, catalytic domain, IPR016064 ATP-NAD kinase-like domain	LOC_Os08g08110.1	Diacylglycerol kinase, putative, expressed
769	Traes_7AL_2190E63ED	sp|Q9I7W5|SAS10_DROME	Something about silencing protein 10	IPR007146 Sas10/Utp3/C1D, IPR018972 Sas10 C-terminal domain		Sas10/utp3 family protein, expressed
770	Traes_7AL_C33195CCB	AT3G30390.1	Transmembrane amino acid transporter family protein Length=460	IPR013057 Amino acid transporter, transmembrane	LOC_Os06g42720.1	Amino acid transporter, putative, expressed
771	Traes_7AL_7E5D9DD30	AT5G08139.1	RING/U-box superfamily protein Length=376	IPR013083 Zinc finger, RING/FYVE/PHD-type	LOC_Os06g42700.1	Zinc finger, c3hc4 type domain containing protein, expressed
772	Traes_7AL_97B3AD746	UniRef90_UPI0002BCB58C	UPI0002BCB58C related cluster n=1 Tax=unknown RepID=UPI0002BCB58C	IPR000270 Phox/Bem1p, IPR004332 Transposase, MuDR, plant, IPR007527 Zinc finger, SWIM-type		Transposon protein, putative, unclassified, expressed
773	Traes_7AL_8E0D8C484	sp|Q5ZLH4|TM230_CHICK	Transmembrane protein 230	IPR008590 Protein of unknown function DUF872, transmembrane	LOC_Os12g03500.2	Expressed protein
774	Traes_7AL_6C94D6216	sp|O29028|TRPB2_ARCFU	Tryptophan synthase beta chain 2	IPR006316 Tryptophan synthase, beta chain-like	LOC_Os06g42560.3	Tryptophan synthase beta chain 2, putative, expressed
775	Traes_7AL_291471D52	sp|O67409|TRPB2_AQUAE	Tryptophan synthase beta chain 2	IPR006316 Tryptophan synthase, beta chain-like		Tryptophan synthase beta chain 2, putative, expressed
776	Traes_7AL_D083A8F5F	UniRef90_UPI0002C36F36	UPI0002C36F36 related cluster n=2 Tax=unknown RepID=UPI0002C36F36	IPR015270 Protein RDM1	LOC_Os06g42430.3	Expressed protein
777	Traes_7AL_1453BA604	UniRef90_M8B3P4	Chromodomain-helicase-DNA-binding protein 3-like protein n=1 Tax=Triticum urartu RepID=M8B3P4_TRIUA			Nothing found in rice
778	Traes_7AL_E931A7EBF	UniRef90_Q7XWT6	n=1 Tax=Oryza sativa subsp. japonica RepID=Q7XWT6_ORYSJ	IPR025312 Domain of unknown function DUF4216	LOC_Os06g13270.1	Transposon protein, putative, cacta, en/spm sub-class, expressed
779	Traes_7AL_46D8E3417		Unknown protein		LOC_Os07g45250.1	Transposon protein, putative, unclassified, expressed
780	Traes_7AL_8D380032A	UniRef90_Q0DAD6	protein n=1 Tax=Oryza sativa subsp. japonica RepID=Q0DAD6_ORYSJ	IPR018289 MULE transposase domain		Transposon protein, putative, unclassified, expressed
781	Traes_7AL_9A055F988	sp|A0LII6|RS12_SYNFM	30S ribosomal protein S12	IPR006032 Ribosomal protein S12/S23		Mitochondrial ribosomal protein s12, putative, expressed
782	Traes_7AL_06400DA6C	AT5G14880.1	Potassium transporter family protein Length=781	IPR003855 K+ potassium transporter	LOC_Os06g42030.1	Potassium transporter, putative, expressed
783	Traes_7AL_4E5E99B8D	sp|O23491|PP315_ARATH	Pentatricopeptide repeat-containing protein		LOC_Os05g30710.1	Pentatricopeptide, putative, expressed
784	Traes_7AL_A749D2BAF	AT1G23480.1	Cellulose synthase-like A3 Length=556		LOC_Os06g42020.1	Csla9 - cellulose synthase-like family a, expressed
785	Traes_7AL_5C96AEC7F	AT1G23480.1	Cellulose synthase-like A3 Length=556		LOC_Os06g42020.1	Csla9 - cellulose synthase-like family a, expressed
786	Traes_7AL_4420DA0E0	AT1G23480.1	Cellulose synthase-like A3 Length=556			Csla9 - cellulose synthase-like family a, expressed
787	Traes_7AL_FF5852F09	AT1G23480.1	Cellulose synthase-like A3 Length=556		LOC_Os06g42020.1	Csla9 - cellulose synthase-like family a, expressed
788	Traes_7AL_7C2989119	AT3G03740.1	BTB-POZ and MATH domain 4 Length=465	IPR008974 TRAF-like	LOC_Os10g29310.1	Mbtb51 - bric-a-brac, tramtrack, broad complex btb domain with meprin and traf homology math domain, expressed
789	Traes_7AL_4D97FC4CE	AT5G42390.1	Insulinase Peptidase family M16 family protein Length=1265	IPR011249 Metalloenzyme, LuxS/M16 peptidase-like	LOC_Os06g41990.1	M16 domain containing zinc peptidase, putative, expressed
790	Traes_7AL_5FDCF3E64		Unknown protein		LOC_Os06g41930.2	Zinc-binding protein, putative, expressed
791	Traes_7AL_0D6795125	AT1G21000.1	PLATZ transcription factor family protein Length=246	IPR006734 Protein of unknown function DUF597		Zinc-binding protein, putative, expressed
792	Traes_7AL_F598A6A99	UniRef90_UPI0001C70AA7	UPI0001C70AA7 related cluster n=1 Tax=unknown RepID=UPI0001C70AA7	IPR011009 Protein kinase-like domain, IPR015655 Protein phosphatase 2C	LOC_Os11g37540.1	Protein phosphatase 2c, putative, expressed
793	Traes_7AL_AF69B6853	sp|Q05869|MUTY_SALTY	A/G-specific adenine glycosylase	IPR011257 DNA glycosylase, IPR015797 NUDIX hydrolase domain-like, IPR023170 Helix-turn-helix, base-excision DNA repair, C-terminal	LOC_Os12g10850.1	Hhh-gpd superfamily base excision dna repair protein, putative, expressed
794	Traes_7AL_03178E2BD	AT1G05840.1	Eukaryotic aspartyl protease family protein Length=485	IPR001461 Peptidase A1, IPR021109 Aspartic peptidase	LOC_Os04g26834.1	Eukaryotic aspartyl protease domain containing protein, expressed
795	Traes_7AL_5D6B7BFCB	AT4G35420.1	Dihydroflavonol 4-reductase-like1 Length=326	IPR016040 NADP-binding domain	LOC_Os06g41810.1	Reductase, putative, expressed
796	Traes_7AL_E375196AC	sp|Q5ZIZ2|SMYD5_CHICK	SET and MYND domain-containing protein 5	IPR001214 SET domain		Set domain protein 123, putative, expressed
797	Traes_7AL_4E9F3315E	AT2G33590.1	NADP-binding Rossmann-fold superfamily protein Length=321	IPR001509 NAD-dependent epimerase/dehydratase, IPR016040 NADP-binding domain	LOC_Os06g41810.1	Reductase, putative, expressed
798	Traes_7AL_BC145287D	AT4G35420.1	Dihydroflavonol 4-reductase-like1 Length=326	IPR001509 NAD-dependent epimerase/dehydratase, IPR016040 NADP-binding domain	LOC_Os06g41810.1	Reductase, putative, expressed
799	Traes_7AL_6C351FE90	AT4G35420.1	Dihydroflavonol 4-reductase-like1 Length=326	IPR001509 NAD-dependent epimerase/dehydratase, IPR016040 NADP-binding domain	LOC_Os06g41810.1	Reductase, putative, expressed
800	Traes_7AL_D1CAF31D3	AT4G11290.1	Peroxidase superfamily protein Length=326	IPR010255 Haem peroxidase	LOC_Os03g25320.1	Peroxidase precursor, putative, expressed
801	Traes_7AL_748A1D705	AT4G35420.1	Dihydroflavonol 4-reductase-like1 Length=326	IPR001509 NAD-dependent epimerase/dehydratase, IPR016040 NADP-binding domain		Reductase, putative, expressed
802	Traes_7AL_0D3EF0026	AT3G59050.1	Polyamine oxidase 3 Length=488		LOC_Os04g53190.2	Cpuorf12 - conserved peptide uorf-containing transcript, expressed
803	Traes_7AL_5A1AC6EFC	UniRef90_Q9MFB3	Orf145 protein n=1 Tax=Beta vulgaris subsp. vulgaris RepID=Q9MFB3_BETVU			Nothing found in rice
804	Traes_7AL_008E9B4FC	sp|Q02500|NU6M_WHEAT	NADH-ubiquinone oxidoreductase chain 6	IPR001457 NADH:ubiquinone/plastoquinone oxidoreductase, chain 6	LOC_Os12g34014.1	Nadh-ubiquinone oxidoreductase chain 6, putative, expressed
805	Traes_7AL_008E9B4FC1	sp|Q02500|NU6M_WHEAT	NADH-ubiquinone oxidoreductase chain 6	IPR001457 NADH:ubiquinone/plastoquinone oxidoreductase, chain 6	LOC_Os12g34014.1	Nadh-ubiquinone oxidoreductase chain 6, putative, expressed
806	Traes_7AL_008E9B4FC2	sp|Q02500|NU6M_WHEAT	NADH-ubiquinone oxidoreductase chain 6	IPR001457 NADH:ubiquinone/plastoquinone oxidoreductase, chain 6		Nadh-ubiquinone oxidoreductase chain 6, putative, expressed
807	Traes_7AL_33B58D8DB	sp|Q9LKW9|NHX7_ARATH	Sodium/hydrogen exchanger 7	IPR018422 Cation/H+ exchanger, CPA1 family	LOC_Os12g44360.1	Sodium/hydrogen exchanger 7, putative, expressed
808	Traes_7AL_A145AD691	AT3G03910.1	Glutamate dehydrogenase 3 Length=411	IPR016040 NADP-binding domain	LOC_Os03g58040.2	Glutamate dehydrogenase protein, putative, expressed
809	Traes_7AL_42A799C65	AT2G33600.1	NADP-binding Rossmann-fold superfamily protein Length=321	IPR016040 NADP-binding domain		Reductase, putative, expressed
810	Traes_7AL_0AA2FF9F0	sp|Q7T3I7|RBM38_XENLA	RNA-binding protein 38		LOC_Os06g41790.1	RNA recognition motif containing protein, putative, expressed
811	Traes_7AL_2956F12D8	sp|F4JSZ5|BIG1_ARATH	Brefeldin A-inhibited guanine nucleotide-exchange protein 1	IPR000904 SEC7-like, IPR016024 Armadillo-type fold, IPR023394 SEC7-like, alpha orthogonal bundle	LOC_Os03g14260.1	Guanine nucleotide exchange family protein, putative, expressed
812	Traes_7AL_25850F96F	sp|Q9C7S0|BZI60_ARATH	bZIP transcription factor 60	IPR004827 Basic-leucine zipper domain	LOC_Os06g41770.1	Bzip transcription factor domain containing protein, expressed
813	Traes_7AL_BAE1025EB	AT1G15950.1	Cinnamoyl coa reductase 1 Length=344	IPR016040 NADP-binding domain	LOC_Os03g60380.1	Cinnamoyl coa reductase, putative, expressed
814	Traes_7AL_439BD4406	sp|Q8LGU6|CD27B_ARATH	Cell division cycle protein 27 homolog B	IPR011990 Tetratricopeptide-like helical, IPR026819 Cell division cycle protein 27B		Tetratricopeptide repeat domain containing protein, expressed
815	Traes_7AL_C7B648974	sp|Q8LGU6|CD27B_ARATH	Cell division cycle protein 27 homolog B	IPR013026 Tetratricopeptide repeat-containing domain, IPR026819 Cell division cycle protein 27B	LOC_Os06g41750.1	Tetratricopeptide repeat domain containing protein, expressed
816	Traes_7AL_1870F5894	sp|P92994|TCMO_ARATH	Trans-cinnamate 4-monooxygenase		LOC_Os02g26810.1	Cytochrome p450, putative, expressed
817	Traes_7AL_2356DAFC0	sp|Q14149|MORC3_HUMAN	MORC family CW-type zinc finger protein 3	IPR003594 Histidine kinase-like ATPase, ATP-binding domain, IPR011124 Zinc finger, CW-type	LOC_Os06g41710.1	Cw-type zinc finger, putative, expressed
818	Traes_7AL_4760FF8A3	AT5G05290.1	Expansin A2 Length=255	IPR002963 Expansin	LOC_Os06g41700.1	Expansin precursor, putative, expressed
819	Traes_7AL_0969B1A46	AT4G38210.1	Expansin A20 Length=256	IPR014733 Barwin-like endoglucanase		Expansin precursor, putative, expressed
820	Traes_7AL_8F5339EAC	sp|O24412|PSD7A_ARATH	26S proteasome non-ATPase regulatory subunit 7 homolog A	IPR000555 JAB/MPN domain	LOC_Os04g56646.1	Mee34, putative, expressed
821	Traes_7AL_06A5A5CC0	AT4G20830.1	FAD-binding Berberine family protein Length=570	IPR012951 Berberine/berberine-like	LOC_Os06g35630.1	Reticuline oxidase-like protein precursor, putative, expressed
822	Traes_7AL_BBBA81A74	sp|Q6GN58|YF1BA_XENLA	Protein YIF1B-A	IPR005578 Hrf1	LOC_Os06g41590.1	Yif1b, putative, expressed
823	Traes_7AL_484324A6C	AT5G60900.1	Receptor-like protein kinase 1 Length=748	IPR011009 Protein kinase-like domain, IPR013320 Concanavalin A-like lectin/glucanase, subgroup	LOC_Os06g41510.1	D-mannose binding lectin family protein, expressed
824	Traes_7AL_583171195	UniRef90_B6TKF4	F-box domain containing protein n=2 Tax=Zea mays RepID=B6TKF4_MAIZE			Osfbx10 - f-box domain containing protein, expressed
825	Traes_7AL_5679550BA	sp|Q683I9|PP295_ARATH	Pentatricopeptide repeat-containing protein	IPR002885 Pentatricopeptide repeat, IPR011990 Tetratricopeptide-like helical	LOC_Os10g26070.1	Pentatricopeptide, putative, expressed
826	Traes_7AL_8765F32C5	sp|Q73NT9|SYM_TREDE	Methionine--tRNA ligase	IPR009080 Aminoacyl-tRNA synthetase, class 1a, anticodon-binding, IPR014729 Rossmann-like alpha/beta/alpha sandwich fold, IPR015413 Methionyl/Leucyl tRNA synthetase	LOC_Os10g26050.2	Methionyl-trna synthetase, putative, expressed
827	Traes_7AL_979B94E75	UniRef90_B6SS41	VQ motif family protein n=2 Tax=Zea mays RepID=B6SS41_MAIZE		LOC_Os06g41450.1	Vq domain containing protein, putative, expressed
828	Traes_7AL_C727B92D1	sp|Q8BHT7|RGP1_MOUSE	Retrograde Golgi transport protein RGP1 homolog	IPR014848 Reduced growth phenotype protein 1	LOC_Os06g41440.2	Expressed protein
829	Traes_7AL_A75D5C56E	AT2G44420.1	Protein N-terminal asparagine amidohydrolase family protein Length=347	IPR026750 Protein N-terminal asparagine amidohydrolase		N-terminal asparagine amidohydrolase, putative, expressed
830	Traes_7AL_DE759149B	sp|Q7F8R0|C3H14_ORYSJ	Zinc finger CCCH domain-containing protein 14	IPR000571 Zinc finger, CCCH-type, IPR004087 K Homology domain	LOC_Os06g41384.1	Zinc finger c-x8-c-x5-c-x3-h type family protein, expressed
831	Traes_7AL_54790F481	sp|Q9XG98|KPRS1_SPIOL	Ribose-phosphate pyrophosphokinase 1	IPR005946 Ribose-phosphate diphosphokinase	LOC_Os06g41360.2	Phosphoribosyl transferase, putative, expressed
832	Traes_7AL_A4D76A941	UniRef90_Q7G1M5	Transposon protein, putative, unclassified, expressed n=2 Tax=Oryza sativa subsp. japonica RepID=Q7G1M5_ORYSJ		LOC_Os02g25470.1	Transposon protein, putative, unclassified, expressed
833	Traes_7AL_907D276AA	sp|Q9NVR7|TBCC1_HUMAN	TBCC domain-containing protein 1	IPR017901 C-CAP/cofactor C-like domain		Tubulin binding cofactor c, putative, expressed
834	Traes_7AL_867BB43CD	AT5G06850.1	C2 calcium/lipid-binding plant phosphoribosyltransferase family protein Length=794	IPR008973 C2 calcium/lipid-binding domain, CaLB	LOC_Os06g41090.1	Anthranilate phosphoribosyltransferase, putative, expressed
835	Traes_7AL_6F3742F4C	AT5G06850.1	C2 calcium/lipid-binding plant phosphoribosyltransferase family protein Length=794	IPR008973 C2 calcium/lipid-binding domain, CaLB	LOC_Os06g41090.1	Anthranilate phosphoribosyltransferase, putative, expressed
836	Traes_7AL_4E998FAC1	AT3G57800.1	Basic helix-loop-helix bHLH DNA-binding superfamily protein Length=426		LOC_Os06g41060.1	Helix-loop-helix dna-binding, putative, expressed
837	Traes_7AL_B5A390A35	sp|Q9SY02|PP301_ARATH	Pentatricopeptide repeat-containing protein	IPR002885 Pentatricopeptide repeat, IPR011990 Tetratricopeptide-like helical	LOC_Os06g41040.1	Pentatricopeptide, putative, expressed
838	Traes_7AL_21DF0F04B	AT5G12950.1	Putative glycosyl hydrolase of unknown function DUF1680 Length=861	IPR012878 Protein of unknown function DUF1680		Duf1680 domain containing protein, putative, expressed
839	Traes_7AL_A00A370A4	AT5G12960.1	Putative glycosyl hydrolase of unknown function DUF1680 Length=865	IPR012878 Protein of unknown function DUF1680	LOC_Os06g41030.1	Duf1680 domain containing protein, putative, expressed
840	Traes_7AL_BD3769424	AT5G12960.1	Putative glycosyl hydrolase of unknown function DUF1680 Length=865	IPR012878 Protein of unknown function DUF1680	LOC_Os06g41020.1	Duf1680 domain containing protein, putative, expressed
841	Traes_7AL_B88F6A3D3	sp|A2YEZ6|SAP8_ORYSI	Zinc finger A20 and AN1 domain-containing stress-associated protein 8	IPR000058 Zinc finger, AN1-type, IPR002653 Zinc finger, A20-type	LOC_Os06g41010.3	Zinc finger a20 and an1 domain-containing stress-associated protein, putative, expressed
842	Traes_7AL_1070DBD71	sp|Q9UDV7|ZN282_HUMAN	Zinc finger protein 282	IPR013087 Zinc finger C2H2-type/integrase DNA-binding domain	LOC_Os06g40960.1	Zos6-05 - c2h2 zinc finger protein, expressed
843	Traes_7AL_8BA6E3585	UniRef90_Q7XE51	Retrotransposon protein, putative, unclassified n=1 Tax=Oryza sativa subsp. japonica RepID=Q7XE51_ORYSJ	IPR000477 Reverse transcriptase		Retrotransposon protein, putative, unclassified, expressed
844	Traes_7AL_2C088C7C61	AT3G07840.1	Pectin lyase-like superfamily protein Length=401	IPR000743 Glycoside hydrolase, family 28, IPR011050 Pectin lyase fold/virulence factor	LOC_Os06g35370.1	Polygalacturonase, putative, expressed
845	Traes_7AL_E22C75A0B	AT2G15460.1	Pectin lyase-like superfamily protein Length=402	IPR000743 Glycoside hydrolase, family 28, IPR011050 Pectin lyase fold/virulence factor	LOC_Os06g35370.1	Polygalacturonase, putative, expressed
846	Traes_7AL_42231E70D	AT2G15460.1	Pectin lyase-like superfamily protein Length=402	IPR000743 Glycoside hydrolase, family 28, IPR011050 Pectin lyase fold/virulence factor	LOC_Os06g35370.1	Polygalacturonase, putative, expressed
847	Traes_7AL_35165D4BE	AT2G15460.1	Pectin lyase-like superfamily protein Length=402	IPR000743 Glycoside hydrolase, family 28, IPR011050 Pectin lyase fold/virulence factor	LOC_Os06g35370.1	Polygalacturonase, putative, expressed
848	Traes_7AL_389F26C83	AT2G43880.1	Pectin lyase-like superfamily protein Length=394	IPR000743 Glycoside hydrolase, family 28, IPR011050 Pectin lyase fold/virulence factor	LOC_Os06g40880.1	Polygalacturonase, putative, expressed
849	Traes_7AL_665E85885	AT3G07820.1	Pectin lyase-like superfamily protein Length=391	IPR000743 Glycoside hydrolase, family 28, IPR011050 Pectin lyase fold/virulence factor	LOC_Os06g35370.1	Polygalacturonase, putative, expressed
850	Traes_7AL_7C2F5E19F	AT3G07840.1	Pectin lyase-like superfamily protein Length=401	IPR000743 Glycoside hydrolase, family 28, IPR011050 Pectin lyase fold/virulence factor	LOC_Os06g35370.1	Polygalacturonase, putative, expressed
851	Traes_7AL_39167F23D	sp|Q9LR69|PPR8_ARATH	Pentatricopeptide repeat-containing protein	IPR002885 Pentatricopeptide repeat	LOC_Os06g40860.1	Pentatricopeptide, putative, expressed
852	Traes_7AL_4FEB8B8D0	sp|Q9LR69|PPR8_ARATH	Pentatricopeptide repeat-containing protein	IPR002885 Pentatricopeptide repeat, IPR011990 Tetratricopeptide-like helical		Pentatricopeptide, putative, expressed
853	Traes_7AL_2693BEDC1	AT5G35670.1	IQ-domain 33 Length=442		LOC_Os06g40850.1	Iq calmodulin-binding motif family protein, putative, expressed
854	Traes_7AL_0FBE31D74	sp|Q9FLP0|MA651_ARATH	65-kDa microtubule-associated protein 1	IPR007145 Microtubule-associated protein, MAP65/Ase1/PRC1	LOC_Os06g40840.1	Microtubule associated protein, putative, expressed
855	Traes_7AL_49530F617	UniRef90_Q0D9K5	Protein n=1 Tax=Oryza sativa subsp. japonica RepID=Q0D9K5_ORYSJ		LOC_Os06g49770.1	Ltpl86 - protease inhibitor/seed storage/ltp family protein precursor, expressed
856	Traes_7AL_E48B8530F	sp|Q8BYI6|PCAT2_MOUSE	Lysophosphatidylcholine acyltransferase 2	IPR011992 EF-hand domain pair		Acyltransferase, putative, expressed
857	Traes_7AL_4551DFBEF	sp|A3KQS4|FA63A_DANRE	Protein FAM63A	IPR003903 Ubiquitin interacting motif, IPR007518 Protein of unknown function DUF544	LOC_Os06g49800.1	Ubiquitin interaction motif family protein, expressed
858	Traes_7AL_CBD6BFB38	sp|Q28G05|SYF2_XENTR	Pre-mRNA-splicing factor syf2	IPR013260 mRNA splicing factor SYF2	LOC_Os06g49740.1	Pre-mrna-splicing factor syf2, putative, expressed
859	Traes_7AL_20DD351C2	UniRef90_UPI0002B447B7	UPI0002B447B7 related cluster n=1 Tax=unknown RepID=UPI0002B447B7		LOC_Os06g49700.2	Expressed protein
860	Traes_7AL_99483DCCC	AT2G46320.1	Mitochondrial substrate carrier family protein Length=361	IPR018108 Mitochondrial substrate/solute carrier, IPR023395 Mitochondrial carrier domain	LOC_Os08g29720.2	Mitochondrial carrier protein, putative, expressed
861	Traes_7AL_B4081DB55	sp|Q6P316|S2540_XENTR	Solute carrier family 25 member 40	IPR018108 Mitochondrial substrate/solute carrier, IPR023395 Mitochondrial carrier domain		Mitochondrial carrier protein, putative, expressed
862	Traes_7AL_C32C0325F	AT5G42310.1	Pentatricopeptide repeat PPR-like superfamily protein Length=709	IPR002885 Pentatricopeptide repeat, IPR011990 Tetratricopeptide-like helical	LOC_Os06g49670.2	Pentatricopeptide, putative, expressed
863	Traes_7AL_367C15C93	UniRef90_Q5Z9G1	Protein n=4 Tax=Oryza RepID=Q5Z9G1_ORYSJ		LOC_Os06g49680.1	Expressed protein
864	Traes_7AL_051AEA32C	UniRef90_UPI000234FDCD	UPI000234FDCD related cluster n=1 Tax=unknown RepID=UPI000234FDCD		LOC_Os06g49650.1	Harpin-induced protein 1 domain containing protein, expressed
865	Traes_7AL_CA59B4626	AT4G19390.1	Uncharacterised protein family UPF0114 Length=273	IPR005134 Uncharacterised protein family UPF0114	LOC_Os06g49640.1	Uncharacterized upf0114 domain containing protein, expressed
866	Traes_7AL_E6C1FAF61	AT1G07660.1	Histone superfamily protein Length=103	IPR001951 Histone H4, IPR009072 Histone-fold	LOC_Os10g39410.1	Core histone h2a/h2b/h3/h4 domain containing protein, putative, expressed
867	Traes_7AL_677F233CE	UniRef90_Q7G5F5	F-box domain containing protein, expressed n=3 Tax=Oryza sativa RepID=Q7G5F5_ORYSJ	IPR001810 F-box domain, IPR003101 Coactivator CBP, KIX domain	LOC_Os08g18000.1	Osfbx283 - f-box domain containing protein, expressed
868	Traes_7AL_B60734AB6	sp|Q9FHK0|SKI31_ARATH	F-box protein SKIP31		LOC_Os06g49530.1	Osfbx206 - f-box domain containing protein, expressed
869	Traes_7AL_A71877D6D	sp|Q9SWE7|VATE_CITLI	V-type proton ATPase subunit E	IPR002842 ATPase, V1/A1 complex, subunit E	LOC_Os01g12260.1	Vacuolar atp synthase subunit e, putative, expressed
870	Traes_7AL_4E5191FA0	AT5G34930.1	Arogenate dehydrogenase Length=640	IPR016040 NADP-binding domain	LOC_Os06g49505.1	Arogenate dehydrogenase 1, chloroplast precursor, putative, expressed
871	Traes_7AL_A6D712A88	sp|Q5ZI03|CIR1_CHICK	Corepressor interacting with RBPJ 1		LOC_Os06g49510.1	Zinc knuckle family protein, putative, expressed
872	Traes_7AL_C501CCF17	AT2G35510.1	Similar to RCD one 1 Length=568	IPR012317 PolyADP-ribose polymerase, catalytic domain, IPR022003 RST domain of plant C-terminal	LOC_Os04g57640.1	Rcd1, putative, expressed
873	Traes_7AL_087706730	sp|O93988|ACL1_SORMK	ATP-citrate synthase subunit 1	IPR002020 Citrate synthase-like, IPR005810 Succinyl-CoA ligase, alpha subunit, IPR016040 NADP-binding domain, IPR016102 Succinyl-CoA synthetase-like	LOC_Os01g19450.1	Atp-citrate synthase subunit 1, putative, expressed
874	Traes_7AL_52779A5E2	AT3G45870.1	Nodulin MtN21 /EamA-like transporter family protein Length=385	IPR000620 Drug/metabolite transporter		Integral membrane protein, putative, expressed
875	Traes_7AL_89E0BA362	sp|Q9TW32|PPIB_DICDI	Peptidyl-prolyl cis-trans isomerase B	IPR002130 Cyclophilin-like peptidyl-prolyl cis-trans isomerase domain, IPR024936 Cyclophilin-type peptidyl-prolyl cis-trans isomerase	LOC_Os06g49480.2	Peptidyl-prolyl cis-trans isomerase, putative, expressed
876	Traes_7AL_F60FF74CA	AT4G39220.1	Rer1 family protein Length=191	IPR004932 Retrieval of early ER protein Rer1	LOC_Os01g01640.1	Rer1 protein, putative, expressed
877	Traes_7AL_13DE4FF55	sp|P17573|LIP1_GEOCN	Lipase 1	IPR013094 Alpha/beta hydrolase fold-3	LOC_Os06g49440.1	Serine esterase, putative, expressed
878	Traes_7AL_B9975335F	UniRef90_Q7X8Y7	n=2 Tax=Oryza sativa subsp. japonica RepID=Q7X8Y7_ORYSJ			Transposon protein, putative, pong sub-class, expressed
879	Traes_7AL_CD8AEFE26	UniRef90_Q7X8Y7	n=2 Tax=Oryza sativa subsp. japonica RepID=Q7X8Y7_ORYSJ	IPR006912 Harbinger transposase-derived protein, plant	LOC_Os12g35900.1	Transposon protein, putative, pong sub-class
880	Traes_7AL_530CAE15B	AT5G19010.1	Mitogen-activated protein kinase 16 Length=567	IPR011009 Protein kinase-like domain	LOC_Os06g49430.2	Cgmc_mapkcmgc_2.11 - cgmc includes cda, mapk, gsk3, and clkc kinases, expressed
881	Traes_7AL_81A545A54	AT5G19010.1	Mitogen-activated protein kinase 16 Length=567	IPR011009 Protein kinase-like domain	LOC_Os06g49430.2	Cgmc_mapkcmgc_2.11 - cgmc includes cda, mapk, gsk3, and clkc kinases, expressed
882	Traes_7AL_05778CC85	sp|A8JUV0|SBNO_DROME	Protein strawberry notch	IPR026741 Protein strawberry notch, IPR026937 Strawberry notch, helicase C domain	LOC_Os04g52020.1	Phd-finger domain containing protein, putative, expressed
883	Traes_7AL_22DFDE2DC	sp|A8JUV0|SBNO_DROME	Protein strawberry notch	IPR026741 Protein strawberry notch		Zinc finger domain, lsd1 subclass family protein, expressed
884	Traes_7AL_0C9BD31B2	UniRef90_Q8LM92	Flavonoid 3'-monooxygenase, putative, expressed n=4 Tax=Oryza RepID=Q8LM92_ORYSJ	IPR001128 Cytochrome P450	LOC_Os10g16974.1	Cytochrome P450, putative, expressed
885	Traes_7AL_7A73E11E5	sp|A8AH48|MDTK_CITK8	Multidrug resistance protein MdtK	IPR002528 Multi antimicrobial extrusion protein	LOC_Os06g49310.1	MATE efflux family protein, putative, expressed
886	Traes_7AL_B39135D55	sp|Q6DYE5|U496K_ARATH	UPF0496 protein	IPR007749 Protein of unknown function DUF677	LOC_Os04g34590.1	UPF0496 protein 2, putative, expressed
887	Traes_7AL_42AE56678	AT2G41640.1	Glycosyltransferase family 61 protein Length=500		LOC_Os06g49300.1	Glycosyltransferase protein, putative, expressed
888	Traes_7AL_60BCA711A	AT2G02040.1	Peptide transporter 2 Length=585	IPR000109 Proton-dependent oligopeptide transporter family	LOC_Os06g49220.1	Peptide transporter, putative, expressed
889	Traes_7AL_4835DC1DE	AT2G06050.2	Oxophytodienoate-reductase 3 Length=391	IPR013785 Aldolase-type TIM barrel	LOC_Os08g35740.2	12-oxophytodienoate reductase, putative, expressed
890	Traes_7AL_0A000D23A	AT3G02100.1	UDP-Glycosyltransferase superfamily protein Length=464	IPR002213 UDP-glucuronosyl/UDP-glucosyltransferase	LOC_Os09g03140.1	Cytokinin-O-glucosyltransferase 2, putative, expressed
891	Traes_7AL_AF0251049	AT5G38010.1	UDP-Glycosyltransferase superfamily protein Length=453		LOC_Os09g03140.1	Cytokinin-O-glucosyltransferase 2, putative, expressed
892	Traes_7AL_6599B5B49	sp|Q9T048|DRL27_ARATH	Disease resistance protein	IPR002182 NB-ARC, IPR027417 P-loop containing nucleoside triphosphate hydrolase	LOC_Os06g06390.1	NBS-LRR type disease resistance protein, putative, expressed
893	Traes_7AL_2C31E1078	AT1G58807.1	Disease resistance protein CC-NBS-LRR class family Length=1017	IPR002182 NB-ARC, IPR027417 P-loop containing nucleoside triphosphate hydrolase	LOC_Os06g06380.1	NBS-LRR type disease resistance protein, putative, expressed
894	Traes_7AL_806B7F922	AT1G62200.1	Major facilitator superfamily protein Length=590	IPR000109 Proton-dependent oligopeptide transporter family	LOC_Os06g49250.4	Peptide transporter PTR2, putative, expressed
895	Traes_7AL_37EE7BB49	UniRef90_M7ZPS1	Peptide transporter PTR2 n=1 Tax=Triticum urartu RepID=M7ZPS1_TRIUA		LOC_Os06g49220.1	Peptide transporter, putative, expressed
896	Traes_7AL_70F3CF8E7	AT2G21090.1	Pentatricopeptide repeat PPR-like superfamily protein Length=597	IPR002885 Pentatricopeptide repeat	LOC_Os02g09800.1	Pentatricopeptide, putative, expressed
897	Traes_7AL_02047F474	sp|Q9FI80|PP425_ARATH	Pentatricopeptide repeat-containing protein	IPR002885 Pentatricopeptide repeat, IPR011990 Tetratricopeptide-like helical	LOC_Os02g09800.1	Pentatricopeptide, putative, expressed
898	Traes_7AL_F822510FA	AT3G10250.1	Plant protein 1589 of unknown function Length=324	IPR006476 Conserved hypothetical protein CHP01589, plant	LOC_Os06g49180.1	Plant-specific domain TIGR01589 family protein, putative, expressed
899	Traes_7AL_CA3D296A7	sp|O22773|TL16_ARATH	Thylakoid lumenal 16.5 kDa protein, chloroplastic		LOC_Os06g49160.1	Thylakoid lumenal 16.5 kDa protein, chloroplast precursor, putative, expressed
900	Traes_7AL_1C7BD24FB	sp|Q5IGR8|EXT1A_DANRE	Exostosin-1A	IPR004263 Exostosin-like, IPR015338 EXTL2, alpha-1,4-N-acetylhexosaminyltransferase	LOC_Os06g49150.1	Exostosin, putative, expressed
901	Traes_7AL_622057926	sp|Q4FMX1|RLME_PELUB	Ribosomal RNA large subunit methyltransferase E	IPR015507 Ribosomal RNA large subunit methyltransferase E	LOC_Os06g49140.1	Ribosomal RNA large subunit methyltransferase J, putative, expressed
902	Traes_7AL_5B57EF9FC	AT5G57620.1	MYB domain protein 36 Length=333	IPR009057 Homeodomain-like	LOC_Os03g56090.1	MYB family transcription factor, putative, expressed
903	Traes_7AL_F45599D0D	AT1G16710.1	Histone acetyltransferase of the CBP family 12 Length=1706	IPR000197 Zinc finger, TAZ-type, IPR000433 Zinc finger, ZZ-type, IPR013083 Zinc finger, RING/FYVE/PHD-type, IPR013178 Histone H3-K56 acetyltransferase, RTT109	LOC_Os02g04490.1	Histone acetyltransferase HAC1, putative, expressed
904	Traes_7AL_2328547FB	UniRef90_B7KAZ6	NADH:ubiquinone oxidoreductase complex I intermediate-associated protein 30 n=1 Tax=Cyanothece sp. strain PCC 7424 RepID=B7KAZ6_CYAP7	IPR008979 Galactose-binding domain-like, IPR013857 NADH:ubiquinone oxidoreductase intermediate-associated protein 30, IPR016040 NADP-binding domain	LOC_Os06g49120.1	Complex I intermediate-associated protein 30 domain containing protein, putative, expressed
905	Traes_7AL_C2E746BAB	sp|A6QL88|SAC1_BOVIN	Phosphatidylinositide phosphatase SAC1	IPR002013 Synaptojanin, N-terminal	LOC_Os08g01750.3	SAC domain containing protein, putative, expressed
906	Traes_7AL_8755C994C	AT1G74800.1	Galactosyltransferase family protein Length=672	IPR002659 Glycosyl transferase, family 31	LOC_Os03g58900.1	Galactosyltransferase family protein, putative, expressed
907	Traes_7AL_E9733B552	sp|Q5Z8Q9|PRP2A_ORYSJ	Poly [ADP-ribose] polymerase 2-A	IPR003034 SAP domain, IPR004102 PolyADP-ribose polymerase, regulatory domain, IPR008893 WGR domain, IPR012317 PolyADP-ribose polymerase, catalytic domain	LOC_Os01g24940.1	Poly synthetase 2-A, putative, expressed
908	Traes_7AL_3C614133C	sp|Q8KCJ0|HEM2_CHLTE	Delta-aminolevulinic acid dehydratase	IPR001731 Porphobilinogen synthase, IPR013785 Aldolase-type TIM barrel	LOC_Os06g49110.1	Delta-aminolevulinic acid dehydratase, chloroplast precursor, putative, expressed
909	Traes_7AL_637213401	sp|Q5Z807|C3H46_ORYSJ	Zinc finger CCCH domain-containing protein 46		LOC_Os06g49080.1	Zinc finger C-x8-C-x5-C-x3-H type family protein, expressed
910	Traes_7AL_1AE4B1087	sp|Q5Z807|C3H46_ORYSJ	Zinc finger CCCH domain-containing protein 46		LOC_Os06g49080.1	Zinc finger C-x8-C-x5-C-x3-H type family protein, expressed
911	Traes_7AL_617F7F8E6	sp|Q5Z807|C3H46_ORYSJ	Zinc finger CCCH domain-containing protein 46	IPR026290 Putative E3 ubiquitin-protein ligase, makorin-related	LOC_Os06g49080.1	Zinc finger C-x8-C-x5-C-x3-H type family protein, expressed
912	Traes_7AL_E92ABFC84	AT3G13000.2	Protein of unknown function, DUF547 Length=582	IPR006869 Domain of unknown function DUF547	LOC_Os06g49060.1	Ternary complex factor MIP1, putative, expressed
913	Traes_7AL_3AE7B9753	AT3G13020.1	HAT transposon superfamily protein Length=605	IPR007021 Domain of unknown function DUF659, IPR012337 Ribonuclease H-like domain	LOC_Os06g49050.1	HAT dimerisation domain containing protein, expressed
914	Traes_7AL_8FA89220D	AT3G13020.1	HAT transposon superfamily protein Length=605	IPR007021 Domain of unknown function DUF659, IPR012337 Ribonuclease H-like domain	LOC_Os06g49050.1	HAT dimerisation domain containing protein, expressed
915	Traes_7AL_44086C56B	sp|Q0AXM5|RIBBA_SYNWW	Riboflavin biosynthesis protein RibBA	IPR000422 3,4-dihydroxy-2-butanone 4-phosphate synthase, RibB, IPR000926 GTP cyclohydrolase II, RibA, IPR016299 Riboflavin biosynthesis protein RibBA	LOC_Os08g37605.1	Riboflavin biosynthesis protein ribAB, chloroplast precursor, putative, expressed
916	Traes_7AL_A6418EDAE	AT4G15020.1	HAT transposon superfamily Length=768	IPR007021 Domain of unknown function DUF659, IPR012337 Ribonuclease H-like domain	LOC_Os06g49050.1	HAT dimerisation domain containing protein, expressed
917	Traes_7AL_954EA6D48	AT5G28950.1	Unknown protein; Best Arabidopsis thaliana protein match is: unknown protein . Length=148	IPR026103 Harbinger transposase-derived nuclease, IPR027806 Harbinger transposase-derived nuclease domain	LOC_Os01g66930.2	Transposon protein, putative, CACTA, En/Spm sub-class, expressed
918	Traes_7AL_D45376F32	AT3G25790.1	myb-like transcription factor family protein Length=357	IPR009057 Homeodomain-like, IPR025756 MYB-CC type transcription factor, LHEQLE-containing domain	LOC_Os06g49040.1	Myb-like DNA-binding domain containing protein, putative, expressed
919	Traes_7AL_819EA90CB	AT3G10572.1	3-phosphoinositide-dependent protein kinase-1, putative Length=333		LOC_Os06g48970.2	Expressed protein
920	Traes_7AL_32E43BE3F	UniRef90_Q5Z824	3-phosphoinositide-dependent protein kinase-1-like n=3 Tax=Oryza RepID=Q5Z824_ORYSJ		LOC_Os06g48970.2	Expressed protein
921	Traes_7AL_251958439	sp|P54121|AIG2_ARATH	Protein AIG2	IPR013024 Butirosin biosynthesis, BtrG-like	LOC_Os06g48960.1	AIG2-like family domain containing protein, expressed
922	Traes_7AL_F36D340F4	AT1G19220.1	Auxin response factor 19 Length=1086	IPR003311 AUX/IAA protein, IPR010525 Auxin response factor, IPR015300 DNA-binding pseudobarrel domain	LOC_Os02g04810.1	Auxin response factor 5, putative, expressed
923	Traes_7AL_3BA8FFCEA	UniRef90_Q0JM26	Protein n=1 Tax=Oryza sativa subsp. japonica RepID=Q0JM26_ORYSJ		LOC_Os10g27370.1	Transposon protein, putative, Pong sub-class, expressed
924	Traes_7AL_BFC6A152E	UniRef90_Q7X8Y7	n=2 Tax=Oryza sativa subsp. japonica RepID=Q7X8Y7_ORYSJ		LOC_Os07g27660.1	Transposon protein, putative, Pong sub-class
925	Traes_7AL_78EC96ECB	sp|Q9T048|DRL27_ARATH	Disease resistance protein	IPR000767 Disease resistance protein, IPR027417 P-loop containing nucleoside triphosphate hydrolase	LOC_Os08g28460.1	NBS-LRR disease resistance protein, putative, expressed
926	Traes_7AL_2279551BA	AT3G24160.1	Putative type 1 membrane protein Length=364		LOC_Os08g45220.2	Expressed protein
927	Traes_7AL_96CE50D0D	sp|C4LB24|GAL1_TOLAT	Galactokinase	IPR006206 Mevalonate/galactokinase	LOC_Os06g48940.1	GHMP kinases ATP-binding protein, putative, expressed
928	Traes_7AL_AE382F8D0	AT5G35330.1	methyl-CPG-binding domain protein 02 Length=272	IPR011124 Zinc finger, CW-type, IPR016177 DNA-binding domain	LOC_Os06g48870.1	Methyl-binding domain protein MBD, putative, expressed
929	Traes_7AL_49B2EF748	sp|Q6ZQ18|EFR3B_MOUSE	Protein EFR3 homolog B	IPR016024 Armadillo-type fold	LOC_Os07g10550.1	Cyclin-related protein, putative, expressed
930	Traes_7AL_A9F7F3170	AT2G19090.1	Protein of unknown function DUF630 and DUF632 Length=814	IPR006867 Domain of unknown function DUF632	LOC_Os02g07850.1	DUF630/DUF632 domains containing protein, putative, expressed
931	Traes_7AL_0E143E0C2	sp|A2YGP9|HKT1_ORYSI	Cation transporter HKT1	IPR003445 Cation transporter	LOC_Os06g48810.1	OsHKT2;1 - Na+ transporter, expressed
932	Traes_7AL_D35672777	sp|A2YGP9|HKT1_ORYSI	Cation transporter HKT1	IPR003445 Cation transporter	LOC_Os06g48800.1	OsHKT2;4 - Na+ transporter, expressed
933	Traes_7AL_7838263C4	sp|Q9SVP7|PP307_ARATH	Pentatricopeptide repeat-containing protein	IPR002885 Pentatricopeptide repeat, IPR011990 Tetratricopeptide-like helical	LOC_Os11g37660.1	Vegetative storage protein, putative, expressed
934	Traes_7AL_7B5BA5BB3	sp|C7AU21|D27_ORYSJ	Beta-carotene isomerase D27, chloroplastic	IPR025114 Domain of unknown function DUF4033	LOC_Os08g02210.1	Expressed protein
935	Traes_7AL_787769413	AT4G25890.1	60S acidic ribosomal protein family Length=119	IPR001813 Ribosomal protein L10/L12	LOC_Os01g13080.1	60S acidic ribosomal protein, putative, expressed
936	Traes_7AL_BDB97667C	AT4G24810.2	Protein kinase superfamily protein Length=481	IPR009330 Lipopolysaccharide core heptoseII kinase, IPR011009 Protein kinase-like domain, IPR012338 Beta-lactamase/transpeptidase-like	LOC_Os06g48770.1	OsSBeL1 - Putative Serine Beta-Lactamase homologue, expressed
937	Traes_7AL_564CCD4D1	AT5G24810.2	ABC1 family protein Length=1040	IPR012338 Beta-lactamase/transpeptidase-like	LOC_Os06g48770.2	OsSBeL1 - Putative Serine Beta-Lactamase homologue, expressed
938	Traes_7AL_8CDD7A174	AT5G52560.1	UDP-sugar pyrophosphorylase Length=614	IPR002618 UTP--glucose-1-phosphate uridylyltransferase	LOC_Os06g48760.1	UTP--glucose-1-phosphate uridylyltransferase, putative, expressed
939	Traes_7AL_A761447C9	UniRef90_E1ZM95	Eukaryotic initiation factor 4A ATP-dependent RNA helicase eIF4A n=2 Tax=Trebouxiophyceae RepID=E1ZM95_CHLVA	IPR001650 Helicase, C-terminal, IPR014001 Helicase, superfamily 1/2, ATP-binding domain, IPR014014 RNA helicase, DEAD-box type, Q motif, IPR027417 P-loop containing nucleoside triphosphate hydrolase	LOC_Os06g48750.2	DEAD-box ATP-dependent RNA helicase, putative, expressed
940	Traes_7AL_DA18B95F8	AT3G05970.1	Long-chain acyl-CoA synthetase 6 Length=701		LOC_Os12g04990.3	Acyl-CoA synthetase protein, putative, expressed
941	Traes_7AL_8304348B7	sp|Q8R8I6|ATKB_THETN	Potassium-transporting ATPase B chain	IPR001757 Cation-transporting P-type ATPase, IPR023214 HAD-like domain	LOC_Os07g12900.1	Cadmium/zinc-transporting ATPase, putative, expressed
942	Traes_7AL_F255D54F8	sp|P0C1I0|PPIB2_RHIO9	Peptidyl-prolyl cis-trans isomerase B2	IPR002130 Cyclophilin-like peptidyl-prolyl cis-trans isomerase domain	LOC_Os08g19610.3	Peptidyl-prolyl cis-trans isomerase, putative, expressed
943	Traes_7AL_178AEF03D	AT5G65550.1	UDP-Glycosyltransferase superfamily protein Length=466	IPR002213 UDP-glucuronosyl/UDP-glucosyltransferase	LOC_Os03g49550.1	Glucosyltransferase, putative, expressed
944	Traes_7AL_3C266A69B	AT2G19160.1	Core-2/I-branching beta-1,6-N-acetylglucosaminyltransferase family protein Length=394		LOC_Os06g48700.1	DNA binding protein, putative, expressed
945	Traes_7AL_A9B295DE4	AT5G57270.1	Core-2/I-branching beta-1,6-N-acetylglucosaminyltransferase family protein Length=388	IPR003406 Glycosyl transferase, family 14	LOC_Os06g48700.1	DNA binding protein, putative, expressed
946	Traes_7AL_C94EDBDCE	AT4G25870.1	Core-2/I-branching beta-1,6-N-acetylglucosaminyltransferase family protein Length=389		LOC_Os06g48700.1	DNA binding protein, putative, expressed
947	Traes_7AL_6AE850114	sp|P57700|ATKB_THEAC	Potassium-transporting ATPase B chain	IPR001757 Cation-transporting P-type ATPase, IPR023214 HAD-like domain	LOC_Os07g12900.1	Cadmium/zinc-transporting ATPase, putative, expressed
948	Traes_7AL_78100D515	AT4G30110.1	Heavy metal atpase 2 Length=951	IPR006121 Heavy metal-associated domain, HMA	LOC_Os06g48720.1	Cadmium/zinc-transporting ATPase 4, putative, expressed
949	Traes_7AL_F1D611563	sp|Q5Z653|ZIP10_ORYSJ	Zinc transporter 10	IPR003689 Zinc/iron permease	LOC_Os06g37010.1	Metal cation transporter, putative, expressed
950	Traes_7AL_893DEB3EB	sp|Q5Z653|ZIP10_ORYSJ	Zinc transporter 10	IPR003689 Zinc/iron permease	LOC_Os06g37010.1	Metal cation transporter, putative, expressed
951	Traes_7AL_29D547ED5	AT5G24380.1	Yellow stripe like 2 Length=664	IPR004813 Oligopeptide transporter, OPT superfamily	LOC_Os02g43410.2	Transposon protein, putative, unclassified, expressed
952	Traes_7AL_7A572FF1F	sp|Q9SIM4|RL141_ARATH	60S ribosomal protein L14-1	IPR008991 Translation protein SH3-like domain	LOC_Os02g40880.2	Ribosomal protein L14, putative, expressed
953	Traes_7AL_A8CAE984E	AT4G35040.1	Basic-leucine zipper bZIP transcription factor family protein Length=261	IPR004827 Basic-leucine zipper domain	LOC_Os06g50310.1	E2F-related protein, putative, expressed
954	Traes_7AL_64B51D52A	sp|Q9SRX9|BAH1_ARATH	E3 ubiquitin-protein ligase BAH1		LOC_Os07g47590.3	Expressed protein
955	Traes_7AL_A33512917	UniRef90_Q0JDY4	Protein n=1 Tax=Oryza sativa subsp. japonica RepID=Q0JDY4_ORYSJ		LOC_Os10g19270.1	Retrotransposon protein, putative, Ty3-gypsy subclass, expressed
956	Traes_7AL_28C9FA3AC	AT2G01770.1	Vacuolar iron transporter 1 Length=250	IPR008217 Domain of unknown function DUF125, transmembrane	LOC_Os04g38940.1	Integral membrane protein, putative, expressed
957	Traes_7AL_AF1593775	sp|Q9M1K1|ORG2_ARATH	Transcription factor ORG2	IPR015660 Achaete-scute transcription factor-related	LOC_Os01g72370.2	Helix-loop-helix DNA-binding domain containing protein, expressed
958	Traes_7AL_BD8F7EFFD	sp|Q8LK93|PP145_ARATH	Pentatricopeptide repeat-containing protein	IPR002885 Pentatricopeptide repeat	LOC_Os06g48660.1	DEFL21 - Defensin and Defensin-like DEFL family, expressed
959	Traes_7AL_8DCB7BFF6	AT2G19170.1	Subtilisin-like serine protease 3 Length=815	IPR008962 PapD-like, IPR009020 Proteinase inhibitor, propeptide, IPR010435 Peptidase S8A, DUF1034 C-terminal, IPR015500 Peptidase S8, subtilisin-related, IPR023827 Peptidase S8, subtilisin, Asp-active site, IPR023828 Peptidase S8, subtilisin, Ser-active site	LOC_Os06g48650.2	OsSub52 - Putative Subtilisin homologue, expressed
960	Traes_7AL_FD03D8A1D	AT4G28470.1	26S proteasome regulatory subunit S2 1B Length=891	IPR016643 26S proteasome regulatory complex, non-ATPase subcomplex, Rpn1 subunit	LOC_Os06g48640.1	Proteasome/cyclosome repeat containing protein, expressed
961	Traes_7AL_84032922E	AT4G28470.1	26S proteasome regulatory subunit S2 1B Length=891	IPR016643 26S proteasome regulatory complex, non-ATPase subcomplex, Rpn1 subunit	LOC_Os06g48640.3	Proteasome/cyclosome repeat containing protein, expressed
962	Traes_7AL_F1C4D0950	AT2G20580.1	26S proteasome regulatory subunit S2 1A Length=891	IPR016643 26S proteasome regulatory complex, non-ATPase subcomplex, Rpn1 subunit	LOC_Os06g48640.1	Proteasome/cyclosome repeat containing protein, expressed
963	Traes_7AL_0F64506F6	AT2G01600.1	ENTH/ANTH/VHS superfamily protein Length=571	IPR011417 AP180 N-terminal homology ANTH domain	LOC_Os06g48630.1	ANTH/ENTH domain containing protein, putative, expressed
964	Traes_7AL_2A4BE3D88	AT1G79550.1	Phosphoglycerate kinase Length=401	IPR015824 Phosphoglycerate kinase, N-terminal	LOC_Os02g07260.3	Phosphoglycerate kinase protein, putative, expressed
965	Traes_7AL_2AAF201B1	AT2G28080.1	UDP-Glycosyltransferase superfamily protein Length=482		LOC_Os10g30560.1	UDP-glucoronosyl and UDP-glucosyl transferase domain containing protein, expressed
966	Traes_7AL_EB9BE608A	sp|P14953|TRPE_CLOTM	Anthranilate synthase component 1	IPR017926 Glutamine amidotransferase, IPR019999 Anthranilate synthase component I - like	LOC_Os06g48620.1	4-amino-4-deoxychorismate synthase, putative, expressed
967	Traes_7AL_8783C1471	sp|Q9C9A9|COL7_ARATH	Zinc finger protein CONSTANS-LIKE 7	IPR010402 CCT domain	LOC_Os06g48610.1	CCT motif family protein, expressed
968	Traes_7AL_4AF13CC8B	AT1G10210.1	Mitogen-activated protein kinase 1 Length=370	IPR011009 Protein kinase-like domain	LOC_Os06g48590.2	CGMC_MAPKCMGC_2_SLT2y_ERK.2 - CGMC includes CDA, MAPK, GSK3, and CLKC kinases, expressed
969	Traes_7AL_094506A5A	sp|Q9CX48|ZCH10_MOUSE	Zinc finger CCHC domain-containing protein 10	IPR001878 Zinc finger, CCHC-type	LOC_Os11g09310.1	Zinc finger CCHC domain-containing protein 10, putative, expressed
970	Traes_7AL_9A3E1D004	sp|Q05924|DCR2_YEAST	Phosphatase DCR2	IPR004843 Phosphoesterase domain	LOC_Os06g48570.1	Ser/Thr protein phosphatase family protein, putative, expressed
971	Traes_7AL_7AA2DB78A		Unknown protein		LOC_Os06g48534.1	GATA transcription factor 25, putative, expressed
972	Traes_7AL_EA6F4FFDE	sp|Q8H1G0|GAT28_ARATH	GATA transcription factor 28	IPR010399 Tify, IPR010402 CCT domain, IPR013088 Zinc finger, NHR/GATA-type	LOC_Os06g48534.1	GATA transcription factor 25, putative, expressed
973	Traes_7AL_F959F4117	sp|Q9ZVD0|SRRT_ARATH	Serrate RNA effector molecule	IPR007042 Arsenite-resistance protein 2, IPR021933 Protein of unknown function DUF3546	LOC_Os06g48530.1	ZOS6-09 - C2H2 zinc finger protein, expressed
974	Traes_7AL_FDE2EA258	sp|Q9T048|DRL27_ARATH	Disease resistance protein	IPR000767 Disease resistance protein, IPR027417 P-loop containing nucleoside triphosphate hydrolase	LOC_Os07g08890.1	Disease resistance protein RPM1, putative, expressed
975	Traes_7AL_44206BE21	AT4G37790.1	Homeobox-leucine zipper protein family Length=278	IPR003106 Leucine zipper, homeobox-associated, IPR009057 Homeodomain-like	LOC_Os06g48290.1	Homeobox associated leucine zipper, putative, expressed
976	Traes_7AL_BB8CDE628	AT5G24940.1	Protein phosphatase 2C family protein Length=447	IPR001932 Protein phosphatase 2C PP2C-like domain, IPR015655 Protein phosphatase 2C	LOC_Os06g48300.1	Protein phosphatase 2C, putative, expressed
977	Traes_7AL_DAFE84FC0	sp|Q9ZPW2|APC10_ARATH	Anaphase-promoting complex subunit 10	IPR004939 Anaphase-promoting complex, subunit 10/DOC domain, IPR008979 Galactose-binding domain-like	LOC_Os05g50360.1	Anaphase-promoting complex subunit 10, putative, expressed
978	Traes_7AL_80967149B	AT2G38380.1	Peroxidase superfamily protein Length=349	IPR010255 Haem peroxidase	LOC_Os10g02040.1	Peroxidase precursor, putative, expressed
979	Traes_7AL_D12C48F5D	UniRef90_M7ZJS0	Peroxidase 54 n=1 Tax=Triticum urartu RepID=M7ZJS0_TRIUA	IPR010255 Haem peroxidase	LOC_Os10g02040.1	Peroxidase precursor, putative, expressed
980	Traes_7AL_649FAE738	AT5G10750.1	Protein of unknown function DUF1336 Length=302	IPR009769 Domain of unknown function DUF1336	LOC_Os06g48320.1	EDR2, putative, expressed
981	Traes_7AL_067A71FED	AT4G15840.1	BTB/POZ domain-containing protein Length=836		LOC_Os01g70670.1	BTBM1 - Bric-a-Brac, Tramtrack, Broad Complex BTB domain with Meprin and TRAF Homology MATH domain, expressed
982	Traes_7AL_AFF44715B	UniRef90_R7WA27	Auxin response factor 3 n=1 Tax=Aegilops tauschii RepID=R7WA27_AEGTA		LOC_Os06g42890.1	DNA binding protein, putative, expressed
983	Traes_7AL_432085C4D1	AT4G31540.1	Exocyst subunit exo70 family protein G1 Length=687	IPR004140 Exocyst complex protein Exo70, IPR016159 Cullin repeat-like-containing domain	LOC_Os06g48330.1	ATEXO70G1, putative, expressed
984	Traes_7AL_7B680A58E	AT2G33170.1	Leucine-rich repeat receptor-like protein kinase family protein Length=1124	IPR025875 Leucine rich repeat 4	LOC_Os03g32580.1	Brassinosteroid Insensitive 1-associated receptor kinase 1 precursor, putative, expressed
985	Traes_7AL_5D3D685E3	sp|O07824|NDOB_PSEFL	Naphthalene 1,2-dioxygenase subunit alpha	IPR001663 Aromatic-ring-hydroxylating dioxygenase, alpha subunit, IPR015879 Aromatic-ring-hydroxylating dioxygenase, alpha subunit, C-terminal domain	LOC_Os06g48510.1	Choline monooxygenase, chloroplast precursor, putative, expressed
986	Traes_7AL_29FDD0019	AT5G16000.1	NSP-interacting kinase 1 Length=638	IPR013210 Leucine-rich repeat-containing N-terminal, type 2	LOC_Os08g34380.2	Receptor-like kinase, putative, expressed

## Sheet: QK.asl-2B.1
List of genes within the interval of QK.asl-2B.1
No	Gene ID	MIPS annotation Hit ID	MIPS annotation Description	MIPS annotation Interpro ID	Rice annotation Hit ID	Rice annotation Description
1	Traes_2BS_A0851924B	AT5G20630.1	Germin 3 Length=211	IPR001929 Germin	LOC_Os08g35760.1	Cupin domain containing protein, expressed
2	Traes_2BS_E63580979	AT2G45290.1	Transketolase Length=741	IPR005474 Transketolase, N-terminal	LOC_Os04g19740.1	Transketolase, chloroplast precursor, putative, expressed
3	Traes_2BS_1BF51A71A	UniRef90_C7J035	Protein n=1 Tax=Oryza sativa subsp. japonica RepID=C7J035_ORYSJ		LOC_Os03g59960.1	Transposon protein, putative, Mutator sub-class
4	Traes_2BS_7BECBE43C	AT4G38180.1	FAR1-related sequence 5 Length=788	IPR018289 MULE transposase domain	LOC_Os02g31850.1	Transposon protein, putative, unclassified, expressed
5	Traes_2BS_7BECBE43C1	AT4G38180.1	FAR1-related sequence 5 Length=788	IPR018289 MULE transposase domain	LOC_Os02g31850.1	Transposon protein, putative, unclassified, expressed
6	Traes_2BS_CB618F677	UniRef90_Q84SV9	F-box domain containing protein n=3 Tax=Oryza RepID=Q84SV9_ORYSJ	IPR001810 F-box domain	LOC_Os01g60920.1	OsFBX30 - F-box domain containing protein, expressed
7	Traes_2BS_9A7AA30FC	sp|Q96FW1|OTUB1_HUMAN	Ubiquitin thioesterase OTUB1	IPR019400 Peptidase C65, otubain	LOC_Os08g42540.1	Ubiquitin thioesterase otubain-like, putative, expressed
8	Traes_2BS_5E950DBC6	sp|Q8LG98|OTUBL_ARATH	Ubiquitin thioesterase otubain-like	IPR019400 Peptidase C65, otubain	LOC_Os08g42540.1	Ubiquitin thioesterase otubain-like, putative, expressed
9	Traes_2BS_C171FE28A	UniRef90_Q7XWL4	n=1 Tax=Oryza sativa subsp. japonica RepID=Q7XWL4_ORYSJ		LOC_Os04g12960.1	UDP-glucoronosyl/UDP-glucosyl transferase, putative, expressed
10	Traes_2BS_14A78E8AD	AT2G43840.2	UDP-glycosyltransferase 74 F1 Length=449	IPR002213 UDP-glucuronosyl/UDP-glucosyltransferase	LOC_Os04g12980.1	UDP-glucoronosyl/UDP-glucosyl transferase, putative, expressed
11	Traes_2BS_EF4964AE8		Unknown protein		LOC_Os12g34058.1	NADH-ubiquinone oxidoreductase chain 3, putative, expressed
12	Traes_2BS_7E42E9630	AT2G33060.1	Receptor like protein 27 Length=808	IPR001611 Leucine-rich repeat	LOC_Os04g55440.1	Cf-4A protein, putative, expressed
13	Traes_2BS_177D5FFCD	sp|Q39962|CBPR_HEVBR	Citrate-binding protein		LOC_Os12g06900.1	Citrate-binding protein precursor, putative, expressed
14	Traes_2BS_E4DAB1247	AT1G69910.1	Protein kinase superfamily protein Length=636	IPR011009 Protein kinase-like domain	ChrSy.fgenesh.mRNA.14	Expressed protein
15	Traes_2BS_422B8F82D	UniRef90_UPI0002B4BFDE	UPI0002B4BFDE related cluster n=1 Tax=unknown RepID=UPI0002B4BFDE	IPR010994 RuvA domain 2-like	LOC_Os05g51060.1	DNA ligase, putative, expressed
16	Traes_2BS_F3D1922E5	UniRef90_Q6Z3Y5	PWWP domain protein-like n=4 Tax=Oryza RepID=Q6Z3Y5_ORYSJ		LOC_Os07g49380.2	PWWP domain containing protein, expressed
17	Traes_2BS_F53E07FB0	sp|Q9VTG7|B3G2P_DROME	Galactosylgalactosylxylosylprotein 3-beta-glucuronosyltransferase P	IPR005027 Glycosyl transferase, family 43	LOC_Os03g17850.1	Glycosyltransferase family 43 protein, putative, expressed
18	Traes_2BS_0A4A8DCE7	AT2G37090.1	Nucleotide-diphospho-sugar transferases superfamily protein Length=351	IPR005027 Glycosyl transferase, family 43	LOC_Os07g49370.1	Glycosyltransferase family 43 protein, putative, expressed
19	Traes_2BS_1301C97D6	UniRef90_B6STW3	Beta3-glucuronyltransferase n=1 Tax=Zea mays RepID=B6STW3_MAIZE	IPR005027 Glycosyl transferase, family 43	LOC_Os03g17850.1	Glycosyltransferase family 43 protein, putative, expressed
20	Traes_2BS_F172A4661		Unknown protein		LOC_Os07g49370.1	Glycosyltransferase family 43 protein, putative, expressed
21	Traes_2BS_C6A61B8E3	UniRef90_Q7X8Y7	n=2 Tax=Oryza sativa subsp. japonica RepID=Q7X8Y7_ORYSJ	IPR006912 Harbinger transposase-derived protein, plant	LOC_Os09g08510.1	Transposon protein, putative, Pong sub-class, expressed
22	Traes_2BS_64F2A8C5B	sp|Q40034|EF1A2_HORVU	Elongation factor 1-alpha	IPR004539 Translation elongation factor EF1A, eukaryotic/archaeal, IPR009000 Translation elongation/initiation factor/Ribosomal, beta-barrel, IPR027417 P-loop containing nucleoside triphosphate hydrolase	LOC_Os03g08050.1	Elongation factor Tu, putative, expressed
23	Traes_2BS_C54A8ACDC	sp|Q40034|EF1A2_HORVU	Elongation factor 1-alpha	IPR009000 Translation elongation/initiation factor/Ribosomal, beta-barrel, IPR009001 Translation elongation factor EF1A/initiation factor IF2gamma, C-terminal	LOC_Os03g08050.1	Elongation factor Tu, putative, expressed
24	Traes_2BS_56E01E82B	sp|Q40034|EF1A2_HORVU	Elongation factor 1-alpha	IPR004539 Translation elongation factor EF1A, eukaryotic/archaeal, IPR009000 Translation elongation/initiation factor/Ribosomal, beta-barrel, IPR027417 P-loop containing nucleoside triphosphate hydrolase	LOC_Os03g08050.1	Elongation factor Tu, putative, expressed
25	Traes_2BS_7BB329E52	sp|Q40034|EF1A2_HORVU	Elongation factor 1-alpha	IPR009000 Translation elongation/initiation factor/Ribosomal, beta-barrel, IPR009001 Translation elongation factor EF1A/initiation factor IF2gamma, C-terminal	LOC_Os03g08050.1	Elongation factor Tu, putative, expressed
26	Traes_2BS_F118753CB	AT3G27020.1	Yellow stripe like 6 Length=676	IPR004813 Oligopeptide transporter, OPT superfamily	LOC_Os04g32050.1	Transposon protein, putative, unclassified, expressed
27	Traes_2BS_22338066D	AT3G27020.1	Yellow stripe like 6 Length=676	IPR004813 Oligopeptide transporter, OPT superfamily	LOC_Os04g32050.1	Transposon protein, putative, unclassified, expressed
28	Traes_2BS_DABEABDDC	sp|O49621|MLO1_ARATH	MLO-like protein 1	IPR004326 Mlo-related protein	LOC_Os01g66510.1	MLO domain containing protein, putative, expressed
29	Traes_2BS_3F2EDD7AB	sp|O49621|MLO1_ARATH	MLO-like protein 1	IPR004326 Mlo-related protein	LOC_Os01g66510.1	MLO domain containing protein, putative, expressed
30	Traes_2BS_09313A224	AT2G37130.1	Peroxidase superfamily protein Length=327	IPR010255 Haem peroxidase	LOC_Os07g49360.1	Peroxidase precursor, putative, expressed
31	Traes_2BS_D7FDE1B87	AT2G37130.1	Peroxidase superfamily protein Length=327	IPR010255 Haem peroxidase	LOC_Os07g49360.1	Peroxidase precursor, putative, expressed
32	Traes_2BS_9C5D0A591	AT2G37130.1	Peroxidase superfamily protein Length=327	IPR010255 Haem peroxidase	LOC_Os07g49360.1	Peroxidase precursor, putative, expressed
33	Traes_2BS_B4AB09A4E	AT2G37130.1	Peroxidase superfamily protein Length=327	IPR010255 Haem peroxidase	LOC_Os07g49360.1	Peroxidase precursor, putative, expressed
34	Traes_2BS_232AE7601	AT2G37130.1	Peroxidase superfamily protein Length=327	IPR010255 Haem peroxidase	LOC_Os07g49360.1	Peroxidase precursor, putative, expressed
35	Traes_2BS_9DDBD8C10	sp|P40977|PLC1_SCHPO	1-phosphatidylinositol 4,5-bisphosphate phosphodiesterase 1	IPR001192 Phosphoinositide phospholipase C, IPR008973 C2 calcium/lipid-binding domain, CaLB	LOC_Os07g49330.1	Phospholipase C, putative, expressed
36	Traes_2BS_88E1B6AE0	AT2G37130.1	Peroxidase superfamily protein Length=327	IPR010255 Haem peroxidase	LOC_Os07g49360.1	Peroxidase precursor, putative, expressed
37	Traes_2BS_24FFAB957	AT2G37130.1	Peroxidase superfamily protein Length=327	IPR010255 Haem peroxidase	LOC_Os07g49360.1	Peroxidase precursor, putative, expressed
38	Traes_2BS_28060C11E	AT2G37130.1	Peroxidase superfamily protein Length=327	IPR010255 Haem peroxidase	LOC_Os07g49360.1	Peroxidase precursor, putative, expressed
39	Traes_2BS_37191961E	sp|Q80X82|SYMPK_MOUSE	Symplekin	IPR022075 Symplekin C-terminal	LOC_Os07g49320.1	HEAT repeat family protein, putative, expressed
40	Traes_2BS_D7ED8BF9A	sp|P48619|FAD3C_RICCO	Omega-3 fatty acid desaturase, chloroplastic	IPR005804 Fatty acid desaturase, type 1, IPR021863 Protein of unknown function DUF3474	LOC_Os07g49310.1	OMEGA-3 fatty acid desaturase, chloroplast precursor, putative, expressed
41	Traes_2BS_3DB1096E3	sp|P0CW07|DNAJ_METMA	Chaperone protein DnaJ	IPR001623 DnaJ domain, IPR024593 Domain of unknown function DUF3444	LOC_Os11g36960.1	DnaJ domain containing protein, expressed
42	Traes_2BS_009718F07	sp|Q9Y2K9|STB5L_HUMAN	Syntaxin-binding protein 5-like	IPR015943 WD40/YVTN repeat-like-containing domain	LOC_Os07g49300.1	Expressed protein
43	Traes_2BS_982CB9820	AT5G62690.1	Tubulin beta chain 2 Length=450	IPR000217 Tubulin	LOC_Os01g18050.1	Tubulin/FtsZ domain containing protein, putative, expressed
44	Traes_2BS_2FFB4E9BD	sp|P10978|POLX_TOBAC	Retrovirus-related Pol polyprotein from transposon TNT 1-94		LOC_Os06g47070.1	Retrotransposon protein, putative, unclassified, expressed
45	Traes_2BS_F80549151	sp|P85200|PRS6B_HELAN	26S protease regulatory subunit 6B homolog	IPR005937 26S proteasome subunit P45, IPR027417 P-loop containing nucleoside triphosphate hydrolase	LOC_Os02g21970.1	26S protease regulatory subunit 6B, putative, expressed
46	Traes_2BS_FC456664B	AT1G60160.1	Potassium transporter family protein Length=827	IPR003855 K+ potassium transporter	LOC_Os07g32530.1	Potassium transporter, putative, expressed
47	Traes_2BS_201B3A7BF	UniRef90_Q2QWD7	Jasmonate-induced protein, putative, expressed n=2 Tax=Oryza sativa RepID=Q2QWD7_ORYSJ	IPR004265 Plant disease resistance response protein	LOC_Os12g09700.1	Jacalin-like lectin domain containing protein, putative, expressed
48	Traes_2BS_A1F541056	AT1G19715.3	Mannose-binding lectin superfamily protein Length=601	IPR001229 Mannose-binding lectin, IPR004265 Plant disease resistance response protein	LOC_Os12g09700.1	Jacalin-like lectin domain containing protein, putative, expressed
49	Traes_2BS_A307BC857	sp|Q7XBQ9|RGA2_SOLBU	Disease resistance protein RGA2	IPR002182 NB-ARC, IPR027417 P-loop containing nucleoside triphosphate hydrolase	LOC_Os01g52330.1	NB-ARC domain containing protein, expressed
50	Traes_2BS_23FDA3250		Unknown protein	IPR018908 Uncharacterised protein family UPF0546	LOC_Os05g09600.3	GA11916-PA, putative, expressed
51	Traes_2BS_C59A110A2	UniRef90_Q53JN6	Transposon protein, putative, Mutator sub-class n=1 Tax=Oryza sativa subsp. japonica RepID=Q53JN6_ORYSJ		LOC_Os02g46200.1	Transposon protein, putative, unclassified, expressed
52	Traes_2BS_B650F673B	AT2G40150.1	Trichome Biredingence-Like 28 Length=424	IPR025846 PMR5 N-terminal domain, IPR026057 PC-Esterase	LOC_Os07g49280.1	PMR5, putative, expressed
53	Traes_2BS_FBBD5645B	sp|O80452|AMPD_ARATH	AMP deaminase	IPR006329 AMP deaminase	LOC_Os07g49270.2	AMP deaminase, putative, expressed
54	Traes_2BS_AED10CD44	AT2G30020.1	Protein phosphatase 2C family protein Length=396	IPR001932 Protein phosphatase 2C PP2C-like domain	LOC_Os03g18150.1	Protein phosphatase 2C, putative, expressed
55	Traes_2BS_8AA848037	AT3G24315.1	Sec20 family protein Length=293	IPR005606 Sec20	LOC_Os02g44111.2	Sec20 domain containing protein, expressed
56	Traes_2BS_2FD1D68FB	AT5G26860.1	lon protease 1 Length=940	IPR015947 PUA-like domain, IPR027065 Lon protease, IPR027417 P-loop containing nucleoside triphosphate hydrolase	LOC_Os07g48960.1	OsLonP3 - Putative Lon protease homologue, expressed
57	Traes_2BS_8D25129AA	AT5G26860.1	lon protease 1 Length=940	IPR020568 Ribosomal protein S5 domain 2-type fold, IPR027065 Lon protease, IPR027417 P-loop containing nucleoside triphosphate hydrolase	LOC_Os07g48960.1	OsLonP3 - Putative Lon protease homologue, expressed
58	Traes_2BS_33981FD61	AT4G35160.1	O-methyltransferase family protein Length=382	IPR016461 Caffeate O-methyltransferase COMT family	LOC_Os09g17560.1	O-methyltransferase, putative, expressed
59	Traes_2BS_8506C57C5	AT3G53930.2	Protein kinase superfamily protein Length=712	IPR011009 Protein kinase-like domain, IPR016024 Armadillo-type fold	LOC_Os12g24550.1	Expressed protein
60	Traes_2BS_928B08FD2	AT4G16146.1	cAMP-regulated phosphoprotein 19-related protein Length=102	IPR006760 Endosulphine	LOC_Os03g19220.2	Expressed protein
61	Traes_2BS_BA425ADE0	AT4G02100.1	Heat shock protein DnaJ with tetratricopeptide repeat Length=546		LOC_Os07g49000.1	DNAJ heat shock N-terminal domain-containing protein, putative, expressed
62	Traes_2BS_6DB91427E	sp|O04251|Y4211_ARATH	BRCT domain-containing protein	IPR001357 BRCT domain	LOC_Os07g49010.1	TOPBP1B - Similar to DNA replication protein TOPBP1 from, expressed
63	Traes_2BS_BC7099C57	AT1G56600.1	Galactinol synthase 2 Length=335	IPR002495 Glycosyl transferase, family 8	LOC_Os07g48830.1	Glycosyl transferase 8 domain containing protein, putative, expressed
64	Traes_2BS_E69390845	AT1G56600.1	Galactinol synthase 2 Length=335	IPR002495 Glycosyl transferase, family 8	LOC_Os07g48830.1	Glycosyl transferase 8 domain containing protein, putative, expressed
65	Traes_2BS_CB8DF8A02	sp|Q9SRX2|RL191_ARATH	60S ribosomal protein L19-1	IPR000196 Ribosomal protein L19/L19e domain	LOC_Os03g38260.1	60S ribosomal protein L19-3, putative, expressed
66	Traes_2BS_D7A73A455	sp|Q9P1Y6|PHRF1_HUMAN	PHD and RING finger domain-containing protein 1	IPR013083 Zinc finger, RING/FYVE/PHD-type	LOC_Os07g49030.1	PHD-finger family protein, expressed
67	Traes_2BS_A17045AA9	UniRef90_Q6YZ27	Protein n=2 Tax=Oryza sativa RepID=Q6YZ27_ORYSJ	IPR005174 Protein of unknown function DUF295	LOC_Os05g03210.1	OsFBDUF23 - F-box and DUF domain containing protein, expressed
68	Traes_2BS_4AC449580	AT1G09160.2	Protein phosphatase 2C family protein Length=428	IPR001932 Protein phosphatase 2C PP2C-like domain, IPR015655 Protein phosphatase 2C	LOC_Os07g49040.1	Protein phosphotase protein, putative, expressed
69	Traes_2BS_DB8EB0632	sp|Q8GZ17|COBL7_ARATH	COBRA-like protein 7	IPR006918 COBRA, plant	LOC_Os07g49080.1	COBRA-like protein 7 precursor, putative, expressed
70	Traes_2BS_FC3070266	AT4G05320.2	Polyubiquitin 10 Length=457	IPR019955 Ubiquitin supergroup	LOC_Os09g39500.1	Ubiquitin fusion protein, putative, expressed
71	Traes_2BS_BE7D83F34	AT3G14300.1	Pectinesterase family protein Length=968	IPR006501 Pectinesterase inhibitor domain, IPR011050 Pectin lyase fold/virulence factor	LOC_Os07g49100.1	Pectinesterase, putative, expressed
72	Traes_2BS_B7BAC6B4F1	AT1G76990.1	ACT domain repeat 3 Length=453	IPR002912 ACT domain	LOC_Os02g34990.1	ACT domain containing protein, putative, expressed
73	Traes_2BS_B7BAC6B4F	AT1G76990.1	ACT domain repeat 3 Length=453	IPR002912 ACT domain	LOC_Os02g34990.1	ACT domain containing protein, putative, expressed
74	Traes_2BS_BD49453B7	AT3G08840.2	D-alanine--D-alanine ligase family Length=937	IPR005905 D-alanine--D-alanine ligase, IPR011761 ATP-grasp fold, IPR016185 Pre-ATP-grasp domain	LOC_Os07g49110.1	D-alanine--D-alanine ligase family, putative, expressed
75	Traes_2BS_A22F0E338	sp|P20144|WUN1_SOLTU	Wound-induced protein 1	IPR009798 Wound-induced protein, Wun1	LOC_Os03g18770.1	Wound-induced protein WI12, putative, expressed
76	Traes_2BS_A22F0E3381	sp|P20144|WUN1_SOLTU	Wound-induced protein 1	IPR009798 Wound-induced protein, Wun1	LOC_Os03g18770.1	Wound-induced protein WI12, putative, expressed
77	Traes_2BS_45DB3F48E	AT1G48480.1	Receptor-like kinase 1 Length=655	IPR011009 Protein kinase-like domain	LOC_Os08g45060.1	Protein Kinase-like protein TMKL1 precursor, putative, expressed
78	Traes_2BS_CF59DCDF31	sp|Q9SCU0|SDR2A_ARATH	Short-chain dehydrogenase reductase 2a	IPR002347 Glucose/ribitol dehydrogenase	LOC_Os03g18740.1	Oxidoreductase, short chain dehydrogenase/reductase family, putative, expressed
79	Traes_2BS_2C594923E	AT3G51680.1	NADP-binding Rossmann-fold superfamily protein Length=303	IPR002347 Glucose/ribitol dehydrogenase	LOC_Os07g49120.1	Sex determination protein tasselseed-2, putative, expressed
80	Traes_2BS_56373D360	sp|Q9SCU0|SDR2A_ARATH	Short-chain dehydrogenase reductase 2a	IPR002347 Glucose/ribitol dehydrogenase	LOC_Os07g49120.1	Sex determination protein tasselseed-2, putative, expressed
81	Traes_2BS_1CEE22532	UniRef90_M7Z5S7	L-type lectin-domain containing receptor kinase IV.1 n=1 Tax=Triticum urartu RepID=M7Z5S7_TRIUA		LOC_Os07g38800.1	Lectin-like receptor kinase, putative, expressed
82	Traes_2BS_3827D0CC3	sp|O13535|YH11B_YEAST	Transposon Ty1-H Gag-Pol polyprotein	IPR013103 Reverse transcriptase, RNA-dependent DNA polymerase	LOC_Os07g15560.1	Retrotransposon protein, putative, unclassified, expressed
83	Traes_2BS_710A67321	AT2G37710.1	Receptor lectin kinase Length=675	IPR008985 Concanavalin A-like lectin/glucanases superfamily, IPR011009 Protein kinase-like domain	LOC_Os07g38810.1	Lectin receptor-type protein kinase, putative, expressed
84	Traes_2BS_123DDF962	AT1G65800.1	Receptor kinase 2 Length=847	IPR011009 Protein kinase-like domain	LOC_Os07g38800.1	Lectin-like receptor kinase, putative, expressed
85	Traes_2BS_97934559D	AT2G37710.1	Receptor lectin kinase Length=675	IPR008985 Concanavalin A-like lectin/glucanases superfamily	LOC_Os02g10860.1	BZIP transcription factor domain containing protein, expressed
86	Traes_2BS_494F02775	AT5G43170.1	Zinc-finger protein 3 Length=193	IPR015880 Zinc finger, C2H2-like	LOC_Os03g32220.1	ZOS3-11 - C2H2 zinc finger protein, expressed
87	Traes_2BS_C5CDBD022	AT1G17230.1	Leucine-rich receptor-like protein kinase family protein Length=1101	IPR001611 Leucine-rich repeat, IPR011009 Protein kinase-like domain, IPR013320 Concanavalin A-like lectin/glucanase, subgroup	LOC_Os10g06740.1	Receptor-like protein kinase precursor, putative, expressed
88	Traes_2BS_597A71513	AT3G24240.1	Leucine-rich repeat receptor-like protein kinase family protein Length=1141	IPR001611 Leucine-rich repeat	LOC_Os10g06740.1	Receptor-like protein kinase precursor, putative, expressed
89	Traes_2BS_2FB6DB866	sp|P46466|PRS4_ORYSJ	26S protease regulatory subunit 4 homolog	IPR005937 26S proteasome subunit P45, IPR027417 P-loop containing nucleoside triphosphate hydrolase	LOC_Os07g49150.1	26S protease regulatory subunit 4, putative, expressed
90	Traes_2BS_C1FFCFF3E	sp|F2E2E4|CSPL3_HORVD	CASP-like protein 3	IPR006702 Uncharacterised protein family UPF0497, trans-membrane plant	LOC_Os07g49200.1	Membrane associated DUF588 domain containing protein, putative, expressed
91	Traes_2BS_456235DA9	UniRef90_UPI0002336EA8	UPI0002336EA8 related cluster n=1 Tax=unknown RepID=UPI0002336EA8	IPR006342 Methyltransferase FkbM	LOC_Os07g49210.1	Helicase conserved C-terminal domain containing protein, expressed
92	Traes_2BS_84F813947	AT3G32330.1	DNA repair protein-related Length=327	IPR000330 SNF2-related, IPR001650 Helicase, C-terminal, IPR027417 P-loop containing nucleoside triphosphate hydrolase	LOC_Os07g49210.1	Helicase conserved C-terminal domain containing protein, expressed
93	Traes_2BS_6428AA6CC	sp|O49686|PYR1_ARATH	Abscisic acid receptor PYR1	IPR023393 START-like domain	LOC_Os03g18600.1	Cyclase/dehydrase family protein, putative, expressed
94	Traes_2BS_ECF9B4EB4	sp|Q6VBB2|HFA2B_ORYSJ	Heat stress transcription factor A-2b	IPR011991 Winged helix-turn-helix DNA-binding domain, IPR027725 Heat shock transcription factor family	LOC_Os07g08140.1	Heat stress transcription factor, putative, expressed
95	Traes_2BS_96D64756B	AT2G40290.1	Eukaryotic translation initiation factor 2 subunit 1 Length=344	IPR011488 Translation initiation factor 2, alpha subunit, IPR024055 Translation initiation factor 2, alpha subunit, C-terminal	LOC_Os07g49220.1	Expressed protein
96	Traes_2BS_65BC9BB6B	AT4G28850.1	Xyloglucan endotransglucosylase/hydrolase 26 Length=292	IPR008985 Concanavalin A-like lectin/glucanases superfamily, IPR016455 Xyloglucan endotransglucosylase/hydrolase	LOC_Os02g17880.1	Glycosyl hydrolases family 16, putative, expressed
97	Traes_2BS_42897F765	AT2G30110.1	Ubiquitin-activating enzyme 1 Length=1080	IPR000011 Ubiquitin/SUMO-activating enzyme E1, IPR018075 Ubiquitin-activating enzyme, E1, IPR018965 Ubiquitin-activating enzyme e1, C-terminal, IPR023280 Ubiquitin-like 1 activating enzyme, catalytic cysteine domain	LOC_Os07g49230.2	Ubiquitin-activating enzyme, putative, expressed
98	Traes_2BS_B88CDE912	AT3G56050.1	Protein kinase family protein Length=499	IPR011009 Protein kinase-like domain, IPR013320 Concanavalin A-like lectin/glucanase, subgroup	LOC_Os07g49240.1	MRH1, putative, expressed
99	Traes_2BS_372400B94	AT5G54960.1	Pyruvate decarboxylase-2 Length=607	IPR011766 Thiamine pyrophosphate enzyme, C-terminal TPP-binding, IPR012110 Thiamine pyrophosphate TPP-dependent enzyme	LOC_Os03g18220.1	Pyruvate decarboxylase isozyme 2, putative, expressed
100	Traes_2BS_8DBB523E3	AT5G54960.1	Pyruvate decarboxylase-2 Length=607	IPR012110 Thiamine pyrophosphate TPP-dependent enzyme	LOC_Os07g49250.1	Thiamine pyrophosphate enzyme, C-terminal TPP binding domain containing protein, expressed
101	Traes_2BS_228023FCA	AT5G54960.1	Pyruvate decarboxylase-2 Length=607	IPR011766 Thiamine pyrophosphate enzyme, C-terminal TPP-binding, IPR012110 Thiamine pyrophosphate TPP-dependent enzyme	LOC_Os03g18220.1	Pyruvate decarboxylase isozyme 2, putative, expressed
102	Traes_2BS_AF98B1454	sp|P93143|PILR1_FORIN	Bifunctional pinoresinol-lariciresinol reductase	IPR008030 NmrA-like, IPR016040 NADP-binding domain	LOC_Os12g16220.3	nmrA-like family domain containing protein, expressed
103	Traes_2BS_CBD522C54	AT5G01290.1	mRNA capping enzyme family protein Length=657	IPR000340 Dual specificity phosphatase, catalytic domain	LOC_Os12g09120.1	mRNA-capping enzyme, putative, expressed
104	Traes_2BS_B5954EDDD	AT3G09100.2	mRNA capping enzyme family protein Length=672	IPR001339 mRNA capping enzyme, IPR013846 mRNA capping enzyme, C-terminal	LOC_Os11g11070.1	mRNA-capping enzyme, putative, expressed
105	Traes_2BS_86F3D27CB	AT1G80400.1	RING/U-box superfamily protein Length=407	IPR013083 Zinc finger, RING/FYVE/PHD-type	LOC_Os04g16970.1	Zinc finger, C3HC4 type domain containing protein, expressed
106	Traes_2BS_2C02AF687	AT1G17010.1	2-oxoglutarate 2OG and FeII-dependent oxygenase superfamily protein Length=361	IPR026992 Non-haem dioxygenase N-terminal domain, IPR027443 Isopenicillin N synthase-like	LOC_Os10g40990.1	Flavonol synthase/flavanone 3-hydroxylase, putative, expressed
107	Traes_2BS_99A2EAF73	AT4G25310.1	2-oxoglutarate 2OG and FeII-dependent oxygenase superfamily protein Length=353	IPR005123 Oxoglutarate/iron-dependent dioxygenase, IPR026992 Non-haem dioxygenase N-terminal domain, IPR027443 Isopenicillin N synthase-like	LOC_Os10g40934.3	Flavonol synthase/flavanone 3-hydroxylase, putative, expressed
108	Traes_2BS_480F818C8	AT1G78550.1	2-oxoglutarate 2OG and FeII-dependent oxygenase superfamily protein Length=356	IPR005123 Oxoglutarate/iron-dependent dioxygenase, IPR026992 Non-haem dioxygenase N-terminal domain, IPR027443 Isopenicillin N synthase-like	LOC_Os10g40880.1	Flavonol synthase/flavanone 3-hydroxylase, putative, expressed
109	Traes_2BS_D8EC76A3B	AT2G37180.1	Aquaporin-like superfamily protein Length=285	IPR000425 Major intrinsic protein, IPR023271 Aquaporin-like	LOC_Os07g26640.1	Aquaporin protein, putative, expressed
110	Traes_2BS_8D80A2F9A	AT4G25310.1	2-oxoglutarate 2OG and FeII-dependent oxygenase superfamily protein Length=353	IPR005123 Oxoglutarate/iron-dependent dioxygenase, IPR026992 Non-haem dioxygenase N-terminal domain, IPR027443 Isopenicillin N synthase-like	LOC_Os01g24980.2	Naringenin,2-oxoglutarate 3-dioxygenase, putative, expressed
111	Traes_2BS_12F08B556	sp|Q9T048|DRL27_ARATH	Disease resistance protein	IPR000767 Disease resistance protein, IPR027417 P-loop containing nucleoside triphosphate hydrolase	LOC_Os10g04674.3	Disease resistance protein RPM1, putative, expressed
112	Traes_2BS_AEDF00C67	sp|Q9M3V8|RS6_ASPOF	40S ribosomal protein S6	IPR001377 Ribosomal protein S6e	LOC_Os03g27260.1	40S ribosomal protein S6, putative, expressed
113	Traes_2BS_C41E04839	sp|Q9M3V8|RS6_ASPOF	40S ribosomal protein S6	IPR001377 Ribosomal protein S6e	LOC_Os03g27260.1	40S ribosomal protein S6, putative, expressed
114	Traes_2BS_1C1C3CF4B	sp|F4JI46|RGAP2_ARATH	Rho GTPase-activating protein 2	IPR000095 CRIB domain, IPR008936 Rho GTPase activation protein	LOC_Os07g22580.1	RhoGAP domain containing protein, expressed
115	Traes_2BS_F1BD842AB	sp|Q8LG98|OTUBL_ARATH	Ubiquitin thioesterase otubain-like	IPR019400 Peptidase C65, otubain	LOC_Os08g42540.1	Ubiquitin thioesterase otubain-like, putative, expressed
116	Traes_2BS_0083D53CA	AT4G39330.1	Cinnamyl alcohol dehydrogenase 9 Length=360	IPR002085 Alcohol dehydrogenase superfamily, zinc-type	LOC_Os04g15920.1	Dehydrogenase, putative, expressed
117	Traes_2BS_BEC566006	AT1G77120.1	Alcohol dehydrogenase 1 Length=379	IPR002085 Alcohol dehydrogenase superfamily, zinc-type, IPR011032 GroES-like, IPR013149 Alcohol dehydrogenase, C-terminal, IPR016040 NADP-binding domain	LOC_Os04g15920.1	Dehydrogenase, putative, expressed
118	Traes_2BS_9957A14D4	UniRef90_Q7XW82	n=1 Tax=Oryza sativa subsp. japonica RepID=Q7XW82_ORYSJ		LOC_Os04g21580.1	Retrotransposon protein, putative, unclassified, expressed
119	Traes_2BS_FB140D3A3	AT1G20190.1	Expansin 11 Length=252	IPR007118 Expansin/Lol pI, IPR014733 Barwin-like endoglucanase	LOC_Os04g15840.1	Expansin precursor, putative, expressed
120	Traes_2BS_23E094F33	sp|Q40004|RBS_HORVU	Ribulose bisphosphate carboxylase small chain, chloroplastic	IPR000894 Ribulose bisphosphate carboxylase small chain, domain, IPR024681 Ribulose bisphosphate carboxylase, small chain	LOC_Os12g19381.1	Ribulose bisphosphate carboxylase small chain, chloroplast precursor, putative, expressed
121	Traes_2BS_0AF61748C	sp|Q40004|RBS_HORVU	Ribulose bisphosphate carboxylase small chain, chloroplastic	IPR000894 Ribulose bisphosphate carboxylase small chain, domain, IPR024680 Ribulose-1,5-bisphosphate carboxylase small subunit, N-terminal, IPR024681 Ribulose bisphosphate carboxylase, small chain	LOC_Os12g17600.2	Ribulose bisphosphate carboxylase small chain, chloroplast precursor, putative, expressed
122	Traes_2BS_ADC2F0EB8	sp|Q40004|RBS_HORVU	Ribulose bisphosphate carboxylase small chain, chloroplastic	IPR000894 Ribulose bisphosphate carboxylase small chain, domain, IPR024680 Ribulose-1,5-bisphosphate carboxylase small subunit, N-terminal, IPR024681 Ribulose bisphosphate carboxylase, small chain	LOC_Os12g19381.1	Ribulose bisphosphate carboxylase small chain, chloroplast precursor, putative, expressed
123	Traes_2BS_640D008BF	sp|Q40004|RBS_HORVU	Ribulose bisphosphate carboxylase small chain, chloroplastic	IPR000894 Ribulose bisphosphate carboxylase small chain, domain, IPR024680 Ribulose-1,5-bisphosphate carboxylase small subunit, N-terminal, IPR024681 Ribulose bisphosphate carboxylase, small chain	LOC_Os12g17600.1	Ribulose bisphosphate carboxylase small chain, chloroplast precursor, putative, expressed
124	Traes_2BS_E68F1B47C	sp|Q40004|RBS_HORVU	Ribulose bisphosphate carboxylase small chain, chloroplastic	IPR000894 Ribulose bisphosphate carboxylase small chain, domain, IPR024680 Ribulose-1,5-bisphosphate carboxylase small subunit, N-terminal, IPR024681 Ribulose bisphosphate carboxylase, small chain	LOC_Os12g17600.1	Ribulose bisphosphate carboxylase small chain, chloroplast precursor, putative, expressed
125	Traes_2BS_9AC399080	sp|Q38793|RBS_AEGTA	Ribulose bisphosphate carboxylase small chain, chloroplastic	IPR000894 Ribulose bisphosphate carboxylase small chain, domain, IPR024680 Ribulose-1,5-bisphosphate carboxylase small subunit, N-terminal, IPR024681 Ribulose bisphosphate carboxylase, small chain	LOC_Os12g17600.1	Ribulose bisphosphate carboxylase small chain, chloroplast precursor, putative, expressed
126	Traes_2BS_545497E2D	AT4G35880.1	Eukaryotic aspartyl protease family protein Length=524	IPR001461 Peptidase A1, IPR021109 Aspartic peptidase	LOC_Os04g15790.3	Eukaryotic aspartyl protease domain containing protein, expressed
127	Traes_2BS_EED882884	AT1G20225.1	Thioredoxin superfamily protein Length=233	IPR012336 Thioredoxin-like fold	LOC_Os04g15690.1	DSBA-like thioredoxin domain containing protein, expressed
128	Traes_2BS_1121B9F36	AT1G20225.1	Thioredoxin superfamily protein Length=233	IPR012336 Thioredoxin-like fold	LOC_Os04g15690.1	DSBA-like thioredoxin domain containing protein, expressed
129	Traes_2BS_1121B9F36	AT1G20225.1	Thioredoxin superfamily protein Length=233	IPR012336 Thioredoxin-like fold	LOC_Os04g15690.1	DSBA-like thioredoxin domain containing protein, expressed
130	Traes_2BS_A7E079618	AT4G08850.1	Leucine-rich repeat receptor-like protein kinase family protein Length=1045	IPR025875 Leucine rich repeat 4	LOC_Os04g15660.1	Receptor kinase, putative, expressed
131	Traes_2BS_53271997D	AT3G02130.1	Receptor-like protein kinase 2 Length=1151	IPR001611 Leucine-rich repeat, IPR003591 Leucine-rich repeat, typical subtype, IPR011009 Protein kinase-like domain, IPR025875 Leucine rich repeat 4	LOC_Os04g15630.1	XA21, putative, expressed
132	Traes_2BS_82E35A769	AT4G08850.1	Leucine-rich repeat receptor-like protein kinase family protein Length=1045	IPR001611 Leucine-rich repeat, IPR011009 Protein kinase-like domain	LOC_Os04g15660.1	Receptor kinase, putative, expressed
133	Traes_2BS_435719967	AT2G24130.1	Leucine-rich receptor-like protein kinase family protein Length=980	IPR001611 Leucine-rich repeat, IPR003591 Leucine-rich repeat, typical subtype, IPR011009 Protein kinase-like domain, IPR013210 Leucine-rich repeat-containing N-terminal, type 2	LOC_Os04g15630.1	XA21, putative, expressed
134	Traes_2BS_CC55EDDFB	UniRef90_Q0JM26	Protein n=1 Tax=Oryza sativa subsp. japonica RepID=Q0JM26_ORYSJ		LOC_Os06g42890.1	DNA binding protein, putative, expressed
135	Traes_2BS_2A794991A	AT2G36780.1	UDP-Glycosyltransferase superfamily protein Length=496	IPR002213 UDP-glucuronosyl/UDP-glucosyltransferase	LOC_Os05g42020.1	UDP-glucoronosyl and UDP-glucosyl transferase domain containing protein, expressed
136	Traes_2BS_A453E0886	AT2G33170.1	Leucine-rich repeat receptor-like protein kinase family protein Length=1124	IPR001611 Leucine-rich repeat, IPR003591 Leucine-rich repeat, typical subtype, IPR011009 Protein kinase-like domain	LOC_Os04g15630.1	XA21, putative, expressed
137	Traes_2BS_E1C6C866F	AT3G02130.1	Receptor-like protein kinase 2 Length=1151	IPR001611 Leucine-rich repeat, IPR011009 Protein kinase-like domain	LOC_Os04g15630.1	XA21, putative, expressed
138	Traes_2BS_A092B93A3	AT2G33170.1	Leucine-rich repeat receptor-like protein kinase family protein Length=1124	IPR001611 Leucine-rich repeat, IPR003591 Leucine-rich repeat, typical subtype, IPR025875 Leucine rich repeat 4	LOC_Os04g15660.1	Receptor kinase, putative, expressed
139	Traes_2BS_08860C4F6	AT3G24240.1	Leucine-rich repeat receptor-like protein kinase family protein Length=1141		LOC_Os08g24310.1	Receptor-like protein kinase precursor, putative, expressed
140	Traes_2BS_A98314FCF	AT3G24240.1	Leucine-rich repeat receptor-like protein kinase family protein Length=1141	IPR001611 Leucine-rich repeat	LOC_Os04g15660.1	Receptor kinase, putative, expressed
141	Traes_2BS_AB2975F66	AT5G46080.1	Protein kinase superfamily protein Length=332	IPR011009 Protein kinase-like domain	LOC_Os04g15630.1	XA21, putative, expressed
142	Traes_2BS_1BEC3A8D2	AT5G46330.1	Leucine-rich receptor-like protein kinase family protein Length=1173	IPR001611 Leucine-rich repeat, IPR003591 Leucine-rich repeat, typical subtype, IPR011009 Protein kinase-like domain, IPR013210 Leucine-rich repeat-containing N-terminal, type 2, IPR025875 Leucine rich repeat 4	LOC_Os04g15660.1	Receptor kinase, putative, expressed
143	Traes_2BS_16E2EEDC01	AT2G36780.1	UDP-Glycosyltransferase superfamily protein Length=496	IPR002213 UDP-glucuronosyl/UDP-glucosyltransferase	LOC_Os05g42040.1	UDP-glucoronosyl and UDP-glucosyl transferase domain containing protein, expressed
144	Traes_2BS_03736803D	sp|C0Q9V5|RL30_DESAH	50S ribosomal protein L30	IPR005996 Ribosomal protein L30, bacterial-type, IPR016082 Ribosomal protein L30, ferredoxin-like fold domain	LOC_Os08g01859.1	Ribosomal protein L30 containing protein, expressed
145	Traes_2BS_780D3758D	AT3G24240.1	Leucine-rich repeat receptor-like protein kinase family protein Length=1141	IPR001611 Leucine-rich repeat, IPR003591 Leucine-rich repeat, typical subtype	LOC_Os04g15660.1	Receptor kinase, putative, expressed
146	Traes_2BS_4D596211E	AT3G02130.1	Receptor-like protein kinase 2 Length=1151	IPR011009 Protein kinase-like domain	LOC_Os04g15630.1	XA21, putative, expressed
147	Traes_2BS_D33D375A6	AT2G33170.1	Leucine-rich repeat receptor-like protein kinase family protein Length=1124	IPR001611 Leucine-rich repeat, IPR003591 Leucine-rich repeat, typical subtype, IPR013210 Leucine-rich repeat-containing N-terminal, type 2, IPR025875 Leucine rich repeat 4	LOC_Os06g38640.1	Receptor-like protein kinase precursor, putative, expressed
148	Traes_2BS_03C62AC89	AT3G02130.1	Receptor-like protein kinase 2 Length=1151	IPR001611 Leucine-rich repeat, IPR011009 Protein kinase-like domain, IPR013320 Concanavalin A-like lectin/glucanase, subgroup	LOC_Os04g15660.1	Receptor kinase, putative, expressed
149	Traes_2BS_04E63D310	AT2G24130.1	Leucine-rich receptor-like protein kinase family protein Length=980	IPR001611 Leucine-rich repeat, IPR011009 Protein kinase-like domain, IPR013210 Leucine-rich repeat-containing N-terminal, type 2	LOC_Os04g15660.1	Receptor kinase, putative, expressed
150	Traes_2BS_A9EEC65CD	AT2G33170.1	Leucine-rich repeat receptor-like protein kinase family protein Length=1124	IPR001611 Leucine-rich repeat, IPR003591 Leucine-rich repeat, typical subtype, IPR013210 Leucine-rich repeat-containing N-terminal, type 2, IPR025875 Leucine rich repeat 4	LOC_Os11g40970.1	Receptor-like protein kinase precursor, putative, expressed
151	Traes_2BS_C3D8CE069	AT3G24240.1	Leucine-rich repeat receptor-like protein kinase family protein Length=1141	IPR001611 Leucine-rich repeat, IPR003591 Leucine-rich repeat, typical subtype, IPR013210 Leucine-rich repeat-containing N-terminal, type 2	LOC_Os06g38590.1	Receptor-like protein kinase precursor, putative, expressed
152	Traes_2BS_91FF9EB1C	AT1G36180.1	Acetyl-CoA carboxylase 2 Length=2355	IPR000022 Carboxyl transferase, IPR000089 Biotin/lipoyl attachment, IPR011761 ATP-grasp fold, IPR011764 Biotin carboxylation domain, IPR013537 Acetyl-CoA carboxylase, central domain, IPR016185 Pre-ATP-grasp domain	LOC_Os05g22940.1	Acetyl-CoA carboxylase, putative, expressed
153	Traes_2BS_ED55828EF	AT3G50150.1	Plant protein of unknown function DUF247 Length=509	IPR004158 Protein of unknown function DUF247, plant	LOC_Os09g09550.1	Plant protein of unknown function domain containing protein, expressed
154	Traes_2BS_73373819E	sp|Q7X923|SPT16_ORYSJ	FACT complex subunit SPT16		LOC_Os04g25550.1	FACT complex subunit SPT16, putative, expressed
155	Traes_2BS_539C70E1B	sp|Q7X923|SPT16_ORYSJ	FACT complex subunit SPT16	IPR000994 Peptidase M24, structural domain, IPR013719 Domain of unknown function DUF1747, IPR013953 FACT complex subunit Spt16p/Cdc68p	LOC_Os04g25550.1	FACT complex subunit SPT16, putative, expressed
156	Traes_2BS_F44F5478A	UniRef90_UPI00032ABE85	UPI00032ABE85 related cluster n=2 Tax=unknown RepID=UPI00032ABE85		LOC_Os04g20590.1	YL1 nuclear protein C-terminal domain containing protein, expressed
157	Traes_2BS_742653D66	UniRef90_UPI0002C35068	UPI0002C35068 related cluster n=1 Tax=unknown RepID=UPI0002C35068	IPR013272 YL1 nuclear, C-terminal	LOC_Os04g20590.1	YL1 nuclear protein C-terminal domain containing protein, expressed
158	Traes_2BS_5BE42A98E	UniRef90_N1QTM1	Auxin-induced protein 5NG4 n=1 Tax=Aegilops tauschii RepID=N1QTM1_AEGTA	IPR005174 Protein of unknown function DUF295	LOC_Os09g36000.1	Expressed protein
159	Traes_2BS_CAC4AE324	AT4G21580.1	Oxidoreductase, zinc-binding dehydrogenase family protein Length=325	IPR002085 Alcohol dehydrogenase superfamily, zinc-type, IPR016040 NADP-binding domain, IPR020843 Polyketide synthase, enoylreductase	LOC_Os12g12590.1	NADP-dependent oxidoreductase, putative, expressed
160	Traes_2BS_AFAD8012F	AT4G01070.1	UDP-Glycosyltransferase superfamily protein Length=480	IPR002213 UDP-glucuronosyl/UDP-glucosyltransferase	LOC_Os01g50200.1	UDP-glucoronosyl and UDP-glucosyl transferase domain containing protein, expressed
161	Traes_2BS_A32EBDF2F	sp|Q08C72|CWC22_DANRE	Pre-mRNA-splicing factor CWC22 homolog	IPR003891 Initiation factor eIF-4 gamma, MA3, IPR016024 Armadillo-type fold	LOC_Os12g15420.1	Nucampholin, putative, expressed
162	Traes_2BS_FF0093E6B	sp|O49818|LGUL_CICAR	Lactoylglutathione lyase	IPR004360 Glyoxalase/fosfomycin resistance/dioxygenase domain, IPR004361 Glyoxalase I	LOC_Os05g22970.1	Glyoxalase family protein, putative, expressed
163	Traes_2BS_1F5C08272	UniRef90_UPI00032A8019	UPI00032A8019 related cluster n=1 Tax=unknown RepID=UPI00032A8019	IPR019141 Protein of unknown function DUF2045	LOC_Os07g14514.3	Retrotransposon protein, putative, unclassified, expressed
164	Traes_2BS_C396FB9F0	UniRef90_UPI0002B42DE6	UPI0002B42DE6 related cluster n=1 Tax=unknown RepID=UPI0002B42DE6		LOC_Os04g10420.1	CW7, putative, expressed
165	Traes_2BS_A85EDBDDE	AT3G58690.1	Protein kinase superfamily protein Length=400	IPR011009 Protein kinase-like domain	LOC_Os11g40810.1	Receptor kinase, putative, expressed
166	Traes_2BS_4F5812F62	sp|P74257|GLPD_SYNY3	Glycerol-3-phosphate dehydrogenase	IPR000447 FAD-dependent glycerol-3-phosphate dehydrogenase, IPR006076 FAD dependent oxidoreductase	LOC_Os04g14790.1	FAD dependent oxidoreductase domain containing protein, expressed
167	Traes_2BS_FCEF3DBF1	AT1G77120.1	Alcohol dehydrogenase 1 Length=379	IPR002085 Alcohol dehydrogenase superfamily, zinc-type, IPR011032 GroES-like, IPR013149 Alcohol dehydrogenase, C-terminal, IPR016040 NADP-binding domain	LOC_Os04g15920.1	Dehydrogenase, putative, expressed
168	Traes_2BS_E15132885	AT1G77120.1	Alcohol dehydrogenase 1 Length=379	IPR002085 Alcohol dehydrogenase superfamily, zinc-type, IPR016040 NADP-binding domain, IPR020843 Polyketide synthase, enoylreductase	LOC_Os04g15920.1	Dehydrogenase, putative, expressed
169	Traes_2BS_F9EE1FD1D	sp|P12311|ADH1_GEOSE	Alcohol dehydrogenase	IPR002085 Alcohol dehydrogenase superfamily, zinc-type, IPR011032 GroES-like, IPR013149 Alcohol dehydrogenase, C-terminal, IPR016040 NADP-binding domain	LOC_Os04g15920.1	Dehydrogenase, putative, expressed
170	Traes_2BS_938EEC14D	AT4G01070.1	UDP-Glycosyltransferase superfamily protein Length=480	IPR002213 UDP-glucuronosyl/UDP-glucosyltransferase	LOC_Os02g14570.1	Hydroquinone glucosyltransferase, putative, expressed
171	Traes_2BS_DF05B5E78	AT4G38370.1	Phosphoglycerate mutase family protein Length=225	IPR013078 Histidine phosphatase superfamily, clade-1	LOC_Os04g14760.1	Phosphoglycerate mutase, putative, expressed
172	Traes_2BS_7F1B09113	UniRef90_Q7XWZ6	n=8 Tax=Oryza RepID=Q7XWZ6_ORYSJ		LOC_Os04g14710.1	Flavin-containing monooxygenase family protein, putative, expressed
173	Traes_2BS_E84E87A7B	sp|Q95LA2|FMO1_CANFA	Dimethylaniline monooxygenase [N-oxide-forming] 1	IPR020946 Flavin monooxygenase-like	LOC_Os04g14690.1	Flavin-containing monooxygenase family protein, putative, expressed
174	Traes_2BS_F25A16E3C	UniRef90_UPI00023B2621	UPI00023B2621 related cluster n=1 Tax=unknown RepID=UPI00023B2621		LOC_Os04g14690.1	Flavin-containing monooxygenase family protein, putative, expressed
175	Traes_2BS_69FCDE397	AT2G03200.1	Eukaryotic aspartyl protease family protein Length=461	IPR001461 Peptidase A1, IPR021109 Aspartic peptidase	LOC_Os03g20210.1	Aspartic proteinase nepenthesin precursor, putative, expressed
176	Traes_2BS_34AFCC30D	sp|Q94KJ7|VPS33_ARATH	Vacuolar protein sorting-associated protein 33 homolog	IPR001619 Sec1-like protein, IPR027482 Sec1-like, domain 2	LOC_Os04g14654.3	Sec1 family transport protein, putative, expressed
177	Traes_2BS_7727D5F59	UniRef90_R7VYU4	Hybrid signal transduction histidine kinase I n=1 Tax=Aegilops tauschii RepID=R7VYU4_AEGTA	IPR011006 CheY-like superfamily	LOC_Os04g13480.1	Response regulator receiver domain containing protein, expressed
178	Traes_2BS_2717F7DA4	UniRef90_Q6K9T5	Membrane-associated salt-inducible protein-like n=4 Tax=Oryza RepID=Q6K9T5_ORYSJ		LOC_Os02g58300.1	Expressed protein
179	Traes_2BS_07A68CB54	sp|Q4IJ84|RAD5_GIBZE	DNA repair protein RAD5	IPR000330 SNF2-related, IPR001650 Helicase, C-terminal, IPR013083 Zinc finger, RING/FYVE/PHD-type, IPR014905 HIP116, Rad5p N-terminal, IPR027417 P-loop containing nucleoside triphosphate hydrolase	LOC_Os04g09800.1	SWI/SNF-related matrix-associated actin-dependent regulator of chromatin subfamily A, putative, expressed
180	Traes_2BS_552BFF677	sp|Q9P1Q0|VPS54_HUMAN	Vacuolar protein sorting-associated protein 54	IPR012501 Vps54-like, IPR019515 Vacuolar protein sorting-associated protein 54	LOC_Os04g13470.1	Expressed protein
181	Traes_2BS_B8C06544B	UniRef90_UPI0002C35389	UPI0002C35389 related cluster n=1 Tax=unknown RepID=UPI0002C35389	IPR012501 Vps54-like	LOC_Os04g13470.1	Expressed protein
182	Traes_2BS_225093E70	sp|Q9LVV5|TL15B_ARATH	Thylakoid lumenal 15.0 kDa protein 2, chloroplastic	IPR007621 TPM domain	LOC_Os07g34950.1	Uncharacterized membrane protein, putative, expressed
183	Traes_2BS_D0B71C954	UniRef90_G8Q2V9	Sensor histidine kinase/response regulator n=4 Tax=Pseudomonas RepID=G8Q2V9_PSEFL	IPR011006 CheY-like superfamily	LOC_Os04g13480.1	Response regulator receiver domain containing protein, expressed
184	Traes_2BS_58C0ACD8E	UniRef90_R7VYU4	Hybrid signal transduction histidine kinase I n=1 Tax=Aegilops tauschii RepID=R7VYU4_AEGTA	IPR011006 CheY-like superfamily	LOC_Os04g13480.1	Response regulator receiver domain containing protein, expressed
185	Traes_2BS_96BDA5D90	sp|Q9KEE6|KATG_BACHD	Catalase-peroxidase	IPR010255 Haem peroxidase	LOC_Os04g14680.1	OsAPx3 - Peroxisomal Ascorbate Peroxidase encoding gene 5,8, expressed
186	Traes_2BS_C3A80BE94	sp|Q93Y38|GDT13_ARATH	GDT1-like protein 3	IPR001727 Uncharacterised protein family UPF0016	LOC_Os11g34180.1	Uncharacterized protein family UPF0016 domain containing protein, expressed
187	Traes_2BS_99A91EDBE	sp|A2YS76|STAD7_ORYSI	Acyl-[acyl-carrier-protein] desaturase 7, chloroplastic	IPR005067 Fatty acid desaturase, type 2, IPR009078 Ferritin-like superfamily	LOC_Os08g10010.1	Acyl-desaturase, chloroplast precursor, putative, expressed
188	Traes_2BS_6C1E65A63	AT5G52230.1	Methyl-CPG-binding domain protein 13 Length=746	IPR016177 DNA-binding domain	LOC_Os04g19684.2	Methyl-CpG binding domain containing protein, expressed
189	Traes_2BS_00C394760	sp|A2YS76|STAD7_ORYSI	Acyl-[acyl-carrier-protein] desaturase 7, chloroplastic	IPR005067 Fatty acid desaturase, type 2, IPR009078 Ferritin-like superfamily	LOC_Os08g10010.1	Acyl-desaturase, chloroplast precursor, putative, expressed
190	Traes_2BS_FDE403672	AT2G45290.1	Transketolase Length=741	IPR005475 Transketolase-like, pyrimidine-binding domain, IPR009014 Transketolase, C-terminal/Pyruvate-ferredoxin oxidoreductase, domain II	LOC_Os04g19740.1	Transketolase, chloroplast precursor, putative, expressed
191	Traes_2BS_5E3DB8CA9	sp|Q8H3C8|ILL8_ORYSJ	IAA-amino acid hydrolase ILR1-like 8	IPR002933 Peptidase M20	LOC_Os07g14590.1	Hydrolase, putative, expressed
192	Traes_2BS_45D4BEB63	sp|Q8H3C8|ILL8_ORYSJ	IAA-amino acid hydrolase ILR1-like 8	IPR002933 Peptidase M20	LOC_Os07g14590.1	Hydrolase, putative, expressed
193	Traes_2BS_C2509C703	UniRef90_Q7XWW0	n=2 Tax=Oryza sativa subsp. japonica RepID=Q7XWW0_ORYSJ		LOC_Os04g20164.2	Amine oxidase precursor, putative, expressed
194	Traes_2BS_65836FEE4	AT4G14940.1	Amine oxidase 1 Length=650	IPR000269 Copper amine oxidase	LOC_Os04g20164.1	Amine oxidase precursor, putative, expressed
195	Traes_2BS_CE0B2A211	sp|P22988|LDHA_HORVU	L-lactate dehydrogenase A	IPR001557 L-lactate/malate dehydrogenase	LOC_Os02g01510.1	Lactate/malate dehydrogenase, putative, expressed
196	Traes_2BS_369A510AB	AT5G07990.1	Cytochrome P450 superfamily protein Length=513	IPR001128 Cytochrome P450	LOC_Os04g10160.1	Cytochrome P450, putative, expressed
197	Traes_2BS_11EB60656	sp|A3MV69|EF1A_PYRCJ	Elongation factor 1-alpha	IPR009001 Translation elongation factor EF1A/initiation factor IF2gamma, C-terminal	LOC_Os04g20220.1	Elongation factor Tu, putative, expressed
198	Traes_2BS_4335A70C9	sp|Q9FG71|EMC89_ARATH	ER membrane protein complex subunit 8/9 homolog	IPR005366 Uncharacterised protein family UPF0172	LOC_Os04g20230.1	Neighbor of COX4, putative, expressed
199	Traes_2BS_F3ABB6466	AT5G12890.1	UDP-Glycosyltransferase superfamily protein Length=488	IPR002213 UDP-glucuronosyl/UDP-glucosyltransferase	LOC_Os04g20260.1	UDP-glucoronosyl and UDP-glucosyl transferase, putative, expressed
200	Traes_2BS_EC2DEA22A	AT5G12890.1	UDP-Glycosyltransferase superfamily protein Length=488	IPR002213 UDP-glucuronosyl/UDP-glucosyltransferase	LOC_Os04g20260.1	UDP-glucoronosyl and UDP-glucosyl transferase, putative, expressed
201	Traes_2BS_900CEA95A	sp|A8MBU4|NPD_CALMQ	NAD-dependent protein deacetylase	IPR003000 Sirtuin family, IPR026590 Sirtuin family, catalytic core domain	LOC_Os04g20270.1	Transcriptional regulator Sir2 family protein, putative, expressed
202	Traes_2BS_93A52D43B	sp|B8ARK7|SIR1_ORYSI	NAD-dependent protein deacetylase SRT1		LOC_Os04g20270.1	Transcriptional regulator Sir2 family protein, putative, expressed
203	Traes_2BS_80303F98B	AT2G41290.1	Strictosidine synthase-like 2 Length=376	IPR011042 Six-bladed beta-propeller, TolB-like	LOC_Os08g07810.1	Strictosidine synthase, putative, expressed
204	Traes_2BS_5FA2FA954	AT1G08470.1	Strictosidine synthase-like 3 Length=390	IPR011042 Six-bladed beta-propeller, TolB-like	LOC_Os08g07810.1	Strictosidine synthase, putative, expressed
205	Traes_2BS_011B0377F	AT5G07990.1	Cytochrome P450 superfamily protein Length=513	IPR001128 Cytochrome P450	LOC_Os02g09250.1	Cytochrome P450 71D10, putative, expressed
206	Traes_2BS_A73D170DA	AT5G23850.1	Arabidopsis thaliana protein of unknown function DUF821 Length=542	IPR006598 Lipopolysaccharide-modifying protein	LOC_Os02g42920.1	DTA2, putative, expressed
207	Traes_2BS_363AC8AF9	AT5G49340.1	Trichome Birefringence like 4 Length = 457	IPR025846 PMR5 N-terminal domain, IPR026057 PC-Esterase	LOC_Os01g42810.1	Leaf senescence related protein, putative, expressed
208	Traes_2BS_61ABF440D	UniRef90_N1QTR2	Protein Far Red Elongated Hypocotyl 3 n=1 Tax=Aegilops tauschii RepID=N1QTR2_AEGTA			Nothing found in rice

## Sheet: QK.asl-2B.2
List of genes within the interval of QK.asl-2B.2
No	Gene ID	MIPS annotation Hit ID	MIPS annotation Description	MIPS annotation Interpro ID	Rice annotation Hit ID	Rice annotation Description
1	Traes_2BL_43316CD5E	sp|P04373|COX2_ORYSJ	Cytochrome c oxidase subunit 2	IPR008972 Cupredoxin		Nothing found in rice
2	Traes_2BL_6B5CE03E4	sp|P42793|RM05_ARATH	60S ribosomal protein L5, mitochondrial	IPR002132 Ribosomal protein L5, IPR022803 Ribosomal protein L5 domain	LOC_Os09g08890.1	Mitochondrial 60S ribosomal protein L5, putative, expressed
3	Traes_2BL_F0DDB80F7		Unknown protein		LOC_Os10g21372.1	Chloroplast 30S ribosomal protein S7, putative, expressed
4	Traes_2BL_23CBE86CE	AT2G07768.1	Cytochrome C assembly protein Length=154	IPR003567 Cytochrome c-type biogenesis protein		Nothing found in rice
5	Traes_2BL_E3CF544E0	AT2G07768.1	Cytochrome C assembly protein Length=154	IPR003567 Cytochrome c-type biogenesis protein		Nothing found in rice
6	Traes_2BL_6679F7868	sp|C3MAY6|RS3_RHISN	30S ribosomal protein S3	IPR001351 Ribosomal protein S3, C-terminal	LOC_Os12g34124.1	Mitochondrial ribosomal protein S3, putative, expressed
7	Traes_2BL_C66A7C11E	sp|Q4UK27|NUOL_RICFE	NADH-quinone oxidoreductase subunit L	IPR001750 NADH:ubiquinone/plastoquinone oxidoreductase	LOC_Os12g14939.1	Expressed protein
8	Traes_2BL_880619AF5	sp|P00412|COX2_MAIZE	Cytochrome c oxidase subunit 2	IPR008972 Cupredoxin, IPR011759 Cytochrome C oxidase subunit II, transmembrane domain		Nothing found in rice
9	Traes_2BL_BDA338575	AT2G07707.1	Plant mitochondrial ATPase, F0 complex, subunit 8 protein Length=158	IPR003319 ATPase, F0 complex, subunit 8, mitochondrial, plant	LOC_Os12g34018.1	ATP synthase protein YMF19, putative, expressed
10	Traes_2BL_C0DFD3FF7	sp|Q37550|ATP9_MALDO	ATP synthase subunit 9, mitochondrial	IPR000454 ATPase, F0 complex, subunit C, IPR002379 V-ATPase proteolipid subunit C-like domain	LOC_Os12g34108.1	ATP synthase protein 9, mitochondrial, putative, expressed
11	Traes_2BL_1721D8372	sp|P04373|COX2_ORYSJ	Cytochrome c oxidase subunit 2	IPR011759 Cytochrome C oxidase subunit II, transmembrane domain		Nothing found in rice
12	Traes_2BL_5C20CC0D8	sp|P04373|COX2_ORYSJ	Cytochrome c oxidase subunit 2	IPR011759 Cytochrome C oxidase subunit II, transmembrane domain		Nothing found in rice
13	Traes_2BL_B698EEC44	sp|Q37550|ATP9_MALDO	ATP synthase subunit 9, mitochondrial	IPR000454 ATPase, F0 complex, subunit C, IPR002379 V-ATPase proteolipid subunit C-like domain	LOC_Os12g34108.1	ATP synthase protein 9, mitochondrial, putative, expressed
14	Traes_2BL_074C91D6F	sp|P68540|COX1_AEGCO	Cytochrome c oxidase subunit 1	IPR000883 Cytochrome c oxidase, subunit I, IPR023616 Cytochrome c oxidase, subunit I domain	LOC_Os12g33946.1	Cytochrome c oxidase subunit 1, putative, expressed
15	Traes_2BL_D14DE0C1A	sp|P14852|COX3_ORYSI	Cytochrome c oxidase subunit 3	IPR000298 Cytochrome c oxidase, subunit III, IPR013833 Cytochrome c oxidase, subunit III, 4-helical bundle, IPR024791 Cytochrome c/ubiquinol oxidase subunit III		Nothing found in rice
16	Traes_2BL_F3563FFB1	UniRef90_B6TUA5	Helix-loop-helix DNA-binding domain containing protein n=2 Tax=Zea mays RepID=B6TUA5_MAIZE		LOC_Os01g67480.1	Helix-loop-helix DNA-binding domain containing protein, expressed
17	Traes_2BL_486009929	AT1G17230.1	Leucine-rich receptor-like protein kinase family protein Length=1101	IPR001611 Leucine-rich repeat, IPR003591 Leucine-rich repeat, typical subtype, IPR011009 Protein kinase-like domain, IPR013210 Leucine-rich repeat-containing N-terminal, type 2, IPR013320 Concanavalin A-like lectin/glucanase, subgroup, IPR025875 Leucine rich repeat 4	LOC_Os07g05740.2	Receptor-like protein kinase 2 precursor, putative, expressed
18	Traes_2BL_36A3AB3A2	AT3G15030.1	TCP family transcription factor 4 Length=420	IPR005333 Transcription factor, TCP	LOC_Os07g05720.1	TCP family transcription factor, putative, expressed
19	Traes_2BL_D48D70DDB	AT4G31550.1	WRKY DNA-binding protein 11 Length=325	IPR003657 DNA-binding WRKY, IPR018872 Zn-cluster domain	LOC_Os04g21950.1	WRKY51, expressed
20	Traes_2BL_683519726	sp|Q499P8|CP058_RAT	UPF0420 protein C16orf58 homolog	IPR006968 Vitamin B6 photo-protection and homoeostasis	LOC_Os04g22360.1	DUF647 domain containing protein, putative, expressed
21	Traes_2BL_059F3503B	AT3G45890.1	Protein of unknown function, DUF647 Length=608	IPR006968 Vitamin B6 photo-protection and homoeostasis	LOC_Os04g22360.1	DUF647 domain containing protein, putative, expressed
22	Traes_2BL_7FA223B2B	sp|Q969H6|POP5_HUMAN	Ribonuclease P/MRP protein subunit POP5	IPR002759 Ribonuclease P/MRP protein subunit	LOC_Os04g22870.1	rpp14 family protein, expressed
23	Traes_2BL_973928F62	sp|A4RD36|YPI1_MAGO7	Type 1 phosphatases regulator YPI1	IPR011107 Protein phosphatase inhibitor	LOC_Os05g18774.3	Protein phosphatase 1 regulatory subunit 11, putative, expressed
24	Traes_2BL_98A25F99F	sp|Q5R4H0|ZNT9_PONAB	Zinc transporter 9	IPR002524 Cation efflux protein, IPR027469 Cation efflux protein transmembrane domain	LOC_Os04g23180.1	Cation efflux family protein, putative, expressed
25	Traes_2BL_3E98809BD	UniRef90_E8W0Q1	Cation diffusion facilitator family transporter n=2 Tax=Streptomyces RepID=E8W0Q1_STRFA	IPR002524 Cation efflux protein, IPR027469 Cation efflux protein transmembrane domain	LOC_Os04g23180.1	Cation efflux family protein, putative, expressed
26	Traes_2BL_B5658E285	sp|Q54GS1|CL16A_DICDI	Protein CLEC16A homolog	IPR019155 Uncharacterised protein family FPL	LOC_Os04g23210.1	Expressed protein
27	Traes_2BL_C6E469DAF	AT4G29920.1	Double Clp-N motif-containing P-loop nucleoside triphosphate hydrolases superfamily protein Length=1017	IPR004176 Clp, N-terminal, IPR023150 Double Clp-N motif	LOC_Os04g23220.1	Expressed protein
28	Traes_2BL_070D9E2AD	sp|Q2HIV9|BH035_ARATH	Transcription factor BHLH35		LOC_Os04g23550.2	Basic helix-loop-helix family protein, putative, expressed
29	Traes_2BL_3A840DB921	AT3G02550.1	LOB domain-containing protein 41 Length=263	IPR004883 Lateral organ boundaries, LOB	LOC_Os01g32770.1	DUF260 domain containing protein, putative, expressed
30	Traes_2BL_8FED05903	AT5G57150.4	Basic helix-loop-helix BHLH DNA-binding superfamily protein Length=264	IPR011598 Myc-type, basic helix-loop-helix bHLH domain	LOC_Os04g23550.1	Basic helix-loop-helix family protein, putative, expressed
31	Traes_2BL_2A01A5091	AT1G71070.1	Core-2/I-branching beta-1,6-N-acetylglucosaminyltransferase family protein Length=395	IPR003406 Glycosyl transferase, family 14	LOC_Os04g23580.1	Xylosyltransferase, putative, expressed
32	Traes_2BL_4C9953296	UniRef90_Q0JEB1	Serine/threonine-protein kinase n=6 Tax=Oryza RepID=Q0JEB1_ORYSJ		LOC_Os04g23760.1	Lectin protein kinase family protein, putative, expressed
33	Traes_2BL_AEEA273E2	sp|B6YUN0|SYM_THEON	Methionine--tRNA ligase	IPR012340 Nucleic acid-binding, OB-fold	LOC_Os04g23820.1	Methionyl-tRNA synthetase, putative, expressed
34	Traes_2BL_3B4012DD3	sp|Q9ZVE0|ORN_ARATH	Oligoribonuclease	IPR012337 Ribonuclease H-like domain	LOC_Os04g23830.1	Exonuclease, putative, expressed
35	Traes_2BL_7F8F06E8F	sp|Q9ZVE0|ORN_ARATH	Oligoribonuclease	IPR012337 Ribonuclease H-like domain	LOC_Os02g26660.2	Exonuclease, putative, expressed
36	Traes_2BL_28DC2BE3B	sp|Q5I0K7|ALG13_RAT	UDP-N-acetylglucosamine transferase subunit ALG13 homolog	IPR007235 Glycosyl transferase, family 28, C-terminal	LOC_Os02g26814.1	UDP-N-acetylglucosamine transferase subunit ALG13, putative, expressed
37	Traes_2BL_A7B9FC7FE	sp|Q9NP73|ALG13_HUMAN	UDP-N-acetylglucosamine transferase subunit ALG13 homolog	IPR007235 Glycosyl transferase, family 28, C-terminal	LOC_Os02g26814.1	UDP-N-acetylglucosamine transferase subunit ALG13, putative, expressed
38	Traes_2BL_A687959FB	AT5G58140.2	Phototropin 2 Length=915	IPR000014 PAS domain, IPR000700 PAS-associated, C-terminal	LOC_Os04g23890.4	AGC_PVPK_like_kin82y.10 - ACG kinases include homologs to PKA, PKG and PKC, expressed
39	Traes_2BL_C961E106B	AT2G36350.1	Protein kinase superfamily protein Length=949	IPR011009 Protein kinase-like domain	LOC_Os04g23890.1	AGC_PVPK_like_kin82y.10 - ACG kinases include homologs to PKA, PKG and PKC, expressed
40	Traes_2BL_E198EA9E0	AT2G01290.1	Ribose-5-phosphate isomerase 2 Length=265	IPR004788 Ribose 5-phosphate isomerase, type A	LOC_Os04g24140.1	Ribose-5-phosphate isomerase A, putative, expressed
41	Traes_2BL_3459ED7DC	sp|O23342|SECE1_ARATH	Preprotein translocase subunit SECE1		LOC_Os08g30830.1	Transposon protein, putative, unclassified, expressed
42	Traes_2BL_25BC0239B	AT5G51120.2	Polyadenylate-binding protein 1 Length=265	IPR012677 Nucleotide-binding, alpha-beta plait	LOC_Os04g24170.2	RNA recognition motif containing protein, putative, expressed
43	Traes_2BL_EC2509F1A	AT1G79940.1	DnaJ / Sec63 Brl domains-containing protein Length=687	IPR027137 Translocation protein Sec63	LOC_Os04g24180.1	Heat shock protein binding protein, putative, expressed
44	Traes_2BL_5AF56498A	AT1G20960.1	U5 small nuclear ribonucleoprotein helicase, putative Length=2171	IPR004179 Sec63 domain, IPR014756 Immunoglobulin E-set, IPR027137 Translocation protein Sec63	LOC_Os04g24180.1	Heat shock protein binding protein, putative, expressed
45	Traes_2BL_F9BD2B7C8	sp|Q9FIJ2|NDUA2_ARATH	NADH dehydrogenase [ubiquinone] 1 alpha subcomplex subunit 2	IPR012336 Thioredoxin-like fold, IPR016464 NADH dehydrogenase [ubiquinone] complex I, alpha subcomplex, subunit 2	LOC_Os04g24520.1	Ribosomal protein L51, putative, expressed
46	Traes_2BL_423596D53	sp|Q7XXL2|4CLL9_ORYSJ	4-coumarate--CoA ligase-like 9	IPR000873 AMP-dependent synthetase/ligase, IPR025110 AMP-binding enzyme C-terminal domain	LOC_Os04g24530.1	AMP-binding domain containing protein, expressed
47	Traes_2BL_C6263F179	sp|Q8BMD7|MORC4_MOUSE	MORC family CW-type zinc finger protein 4	IPR003594 Histidine kinase-like ATPase, ATP-binding domain	LOC_Os04g24550.1	ATP-binding region, ATPase-like domain containing protein, expressed
48	Traes_2BL_A696DFBC3	UniRef90_UPI00032A9EF1	UPI00032A9EF1 related cluster n=1 Tax=unknown RepID=UPI00032A9EF1		LOC_Os04g24550.1	ATP-binding region, ATPase-like domain containing protein, expressed
49	Traes_2BL_CA7E1239C	sp|P0CS09|TRM61_CRYNB	tRNA adenine58-N1-methyltransferase catalytic subunit TRM61	IPR014816 tRNA adenine58-N1-methyltransferase catalytic subunit GCD14	LOC_Os04g25990.1	tRNA methyltransferase complex GCD14 subunit, putative, expressed
50	Traes_2BL_C55F59F6A	AT1G22400.1	UDP-Glycosyltransferase superfamily protein Length=489	IPR002213 UDP-glucuronosyl/UDP-glucosyltransferase	LOC_Os04g25980.1	Cytokinin-O-glucosyltransferase 2, putative, expressed
51	Traes_2BL_B3363C715	sp|B7GXH9|RL27_ACIB3	50S ribosomal protein L27	IPR001684 Ribosomal protein L27	LOC_Os08g31228.1	Ribosomal protein L27, putative, expressed
52	Traes_2BL_4596D18D8	AT3G25420.1	Serine carboxypeptidase-like 21 Length=505	IPR001563 Peptidase S10, serine carboxypeptidase	LOC_Os04g25560.1	OsSCP23 - Putative Serine Carboxypeptidase homologue, expressed
53	Traes_2BL_ED27D007A	UniRef90_Q6K1V9	Ribosomal protein-like n=2 Tax=Oryza sativa subsp. japonica RepID=Q6K1V9_ORYSJ		LOC_Os02g23950.1	Transposon protein, putative, Pong sub-class, expressed
54	Traes_2BL_D77EEE1FD	AT1G16220.1	Protein phosphatase 2C family protein Length=491	IPR001932 Protein phosphatase 2C PP2C-like domain, IPR015655 Protein phosphatase 2C	LOC_Os04g25570.1	Protein phosphatase 2C, putative, expressed
55	Traes_2BL_C8CE51B23	AT3G02750.3	Protein phosphatase 2C family protein Length=527	IPR015655 Protein phosphatase 2C	LOC_Os02g27220.1	Protein phosphatase 2C, putative, expressed
56	Traes_2BL_C161B1324	AT1G05840.1	Eukaryotic aspartyl protease family protein Length=485	IPR001461 Peptidase A1, IPR021109 Aspartic peptidase	LOC_Os02g27360.1	Aspartic proteinase-like protein 2 precursor, putative, expressed
57	Traes_2BL_0AF92756E	sp|Q9EPL8|IPO7_MOUSE	Importin-7	IPR016024 Armadillo-type fold	LOC_Os04g26841.1	Importin-8, putative, expressed
58	Traes_2BL_D43795B54	UniRef90_G7L1V8	Aldo/keto-reductase family protein n=9 Tax=Medicago RepID=G7L1V8_MEDTR	IPR001395 Aldo/keto reductase, IPR023210 NADP-dependent oxidoreductase domain	LOC_Os04g26920.1	Oxidoreductase, aldo/keto reductase family protein, putative, expressed
59	Traes_2BL_E5D1E69D1	sp|Q8L4L4|RL52_ORYSJ	60S ribosomal protein L5-2	IPR005485 Ribosomal protein L5 eukaryotic/L18 archaeal, IPR025607 Ribosomal protein L5 eukaryotic/L18 archaeal, C-terminal	LOC_Os01g67134.1	Ribosomal L18p/L5e family protein, putative, expressed
60	Traes_2BL_2FD539228	UniRef90_G7L1V8	Aldo/keto-reductase family protein n=9 Tax=Medicago RepID=G7L1V8_MEDTR	IPR001395 Aldo/keto reductase, IPR023210 NADP-dependent oxidoreductase domain	LOC_Os04g26910.1	Oxidoreductase, aldo/keto reductase family protein, putative, expressed
61	Traes_2BL_63F32C070	UniRef90_I4WF03	Aldo/keto reductase n=2 Tax=Rhodanobacter RepID=I4WF03_9GAMM	IPR001395 Aldo/keto reductase, IPR023210 NADP-dependent oxidoreductase domain	LOC_Os04g26920.2	Oxidoreductase, aldo/keto reductase family protein, putative, expressed
62	Traes_2BL_BF0C69F2D	UniRef90_G7L1V8	Aldo/keto-reductase family protein n=9 Tax=Medicago RepID=G7L1V8_MEDTR	IPR001395 Aldo/keto reductase, IPR023210 NADP-dependent oxidoreductase domain	LOC_Os04g26910.1	Oxidoreductase, aldo/keto reductase family protein, putative, expressed
63	Traes_2BL_271AB5F84	sp|P54001|P4HA1_RAT	Prolyl 4-hydroxylase subunit alpha-1	IPR005123 Oxoglutarate/iron-dependent dioxygenase	LOC_Os04g27850.1	Oxidoreductase, putative, expressed
64	Traes_2BL_016855A74	sp|Q9H773|DCTP1_HUMAN	DCTP pyrophosphatase 1	IPR004518 NTP pyrophosphohydrolase MazG, putative catalytic core, IPR009039 EAR	LOC_Os02g27810.1	MazG nucleotide pyrophosphohydrolase domain containing protein, expressed
65	Traes_2BL_648131DC5	UniRef90_M1SR17	Maternal effect uncoordination 2-2 protein n=1 Tax=Dimocarpus longan RepID=M1SR17_9ROSI	IPR011990 Tetratricopeptide-like helical	LOC_Os04g28010.2	Expressed protein
66	Traes_2BL_47B639A51	UniRef90_M1SX84	Maternal effect uncoordination 2-1 protein n=1 Tax=Dimocarpus longan RepID=M1SX84_9ROSI		LOC_Os04g28010.2	Expressed protein
67	Traes_2BL_0E047177C	UniRef90_M1SR17	Maternal effect uncoordination 2-2 protein n=1 Tax=Dimocarpus longan RepID=M1SR17_9ROSI		LOC_Os04g28010.1	Expressed protein
68	Traes_2BL_570C1CAA7	UniRef90_UPI000234EFC4	UPI000234EFC4 related cluster n=1 Tax=unknown RepID=UPI000234EFC4	IPR016024 Armadillo-type fold	LOC_Os04g28020.1	Expressed protein
69	Traes_2BL_C32D30AF6	AT4G04955.1	Allantoinase Length=506			Nothing found in rice
70	Traes_2BL_78014DF6E	UniRef90_M8BMT1	Protein STIP1-like protein n=1 Tax=Aegilops tauschii RepID=M8BMT1_AEGTA			Nothing found in rice
71	Traes_2BL_3ECDD8935	UniRef90_N1QPB5	Peptide transporter PTR2 n=1 Tax=Aegilops tauschii RepID=N1QPB5_AEGTA	IPR001878 Zinc finger, CCHC-type	LOC_Os11g44890.1	Expressed protein
72	Traes_2BL_FDD7CBAD0	sp|Q9SRT2|BH062_ARATH	Transcription factor bHLH62	IPR011598 Myc-type, basic helix-loop-helix bHLH domain	LOC_Os04g28280.1	BEE 3, putative, expressed
73	Traes_2BL_9798129EA	AT3G23670.1	Phragmoplast-associated kinesin-related protein, putative Length=1313	IPR010544 Kinesin-related conserved domain, IPR027640 Kinesin-like protein	LOC_Os04g28260.1	Kinesin motor domain domain containing protein, expressed
74	Traes_2BL_97D6C34C1	sp|Q9NS87|KIF15_HUMAN	Kinesin-like protein KIF15	IPR001752 Kinesin, motor domain, IPR027417 P-loop containing nucleoside triphosphate hydrolase, IPR027640 Kinesin-like protein	LOC_Os04g28260.1	Kinesin motor domain domain containing protein, expressed
75	Traes_2BL_9DBA9BF77	AT5G54670.1	Kinesin 3 Length=754	IPR001752 Kinesin, motor domain, IPR027417 P-loop containing nucleoside triphosphate hydrolase, IPR027640 Kinesin-like protein	LOC_Os02g28850.1	Kinesin motor domain domain containing protein, expressed
76	Traes_2BL_A928A2B7F	sp|Q27HV0|OGT1_PIG	UDP-N-acetylglucosamine--peptide N-acetylglucosaminyltransferase 110 kDa subunit	IPR011990 Tetratricopeptide-like helical	LOC_Os01g68680.1	Tetratricopeptide repeat domain containing protein, expressed
77	Traes_2BL_62C72FA33	AT3G04240.1	Tetratricopeptide repeat TPR-like superfamily protein Length=977	IPR011990 Tetratricopeptide-like helical	LOC_Os02g28830.1	Tetratricopeptide repeat domain containing protein, expressed
78	Traes_2BL_E7C89054F	sp|A2XS65|CYT10_ORYSI	Cysteine proteinase inhibitor 10	IPR000010 Proteinase inhibitor I25, cystatin, IPR027214 Cystatin	LOC_Os04g28250.1	Cysteine proteinase inhibitor precursor, putative, expressed
79	Traes_2BL_0E331E237	AT1G07725.1	Exocyst subunit exo70 family protein H6 Length=615	IPR004140 Exocyst complex protein Exo70, IPR016159 Cullin repeat-like-containing domain	LOC_Os11g01050.1	Exo70 exocyst complex subunit domain containing protein, expressed
80	Traes_2BL_A2C536148	UniRef90_Q7XMF6	n=1 Tax=Oryza sativa subsp. japonica RepID=Q7XMF6_ORYSJ		LOC_Os01g72500.1	Retrotransposon protein, putative, unclassified, expressed
81	Traes_2BL_7BC3942D6	sp|P49199|RS8_ORYSJ	40S ribosomal protein S8	IPR022309 Ribosomal protein S8e/ribosomal biogenesis NSA2	LOC_Os04g28180.1	Ribosomal protein, putative, expressed
82	Traes_2BL_64BDF7F59	sp|Q68EV5|CMS1_XENLA	Protein CMSS1	IPR027417 P-loop containing nucleoside triphosphate hydrolase	LOC_Os04g28060.1	Expressed protein
83	Traes_2BL_C25423F0B1	sp|Q9SRT0|PUB9_ARATH	U-box domain-containing protein 9	IPR016024 Armadillo-type fold	LOC_Os04g28100.1	Spotted leaf 11, putative, expressed
84	Traes_2BL_D2D7B5992	UniRef90_M7ZQF7	U-box domain-containing protein 9 n=1 Tax=Triticum urartu RepID=M7ZQF7_TRIUA	IPR013083 Zinc finger, RING/FYVE/PHD-type	LOC_Os02g28720.1	Spotted leaf 11, putative, expressed
85	Traes_2BL_6DEF34056		Unknown protein		LOC_Os04g28390.1	Expressed protein
86	Traes_2BL_8DE4967BF	AT3G52820.1	Purple acid phosphatase 22 Length=434	IPR003961 Fibronectin, type III, IPR004843 Phosphoesterase domain, IPR008963 Purple acid phosphatase-like, N-terminal, IPR025733 Iron/zinc purple acid phosphatase-like C-terminal domain	LOC_Os04g33530.1	Ser/Thr protein phosphatase family protein, putative, expressed
87	Traes_2BL_D94A13D35	AT3G19430.1	Late embryogenesis abundant protein-related / LEA protein-related Length=559	IPR009646 Root cap	LOC_Os04g33520.1	RCLEA6 - Root cap and Late embryogenesis related family protein precursor, expressed
88	Traes_2BL_62EEAC62E	AT5G40040.1	60S acidic ribosomal protein family Length=114	IPR001813 Ribosomal protein L10/L12	LOC_Os01g09510.4	60S acidic ribosomal protein, putative, expressed
89	Traes_2BL_D21167F08	AT4G04190.1	Unknown protein; Has 35 Blast hits to 35 proteins in 13 species: Archae - 0; Bacteria - 0; Metazoa - 0; Fungi - 0; Plants - 33; Viruses - 0; Other Eukaryotes - 2 source: NCBI BLink. Length=184		LOC_Os04g33510.1	Expressed protein
90	Traes_2BL_877B259DE	UniRef90_M7ZV05	Cell division cycle 5-like protein n=1 Tax=Triticum urartu RepID=M7ZV05_TRIUA		LOC_Os08g40480.1	Transposon protein, putative, Pong sub-class, expressed
91	Traes_2BL_2A661DF3C	AT2G22250.2	Aspartate aminotransferase Length=475	IPR015424 Pyridoxal phosphate-dependent transferase	LOC_Os01g65090.2	Aminotransferase, classes I and II, domain containing protein, expressed
92	Traes_2BL_BEDBF4677	sp|Q9FT52|ATP5H_ARATH	ATP synthase subunit d, mitochondrial	IPR008689 ATPase, F0 complex, subunit D, mitochondrial	LOC_Os08g37320.1	Expressed protein
93	Traes_2BL_A424DBD73	AT2G36350.1	Protein kinase superfamily protein Length=949	IPR011009 Protein kinase-like domain	LOC_Os12g29580.1	AGC_PVPK_like_kin82y.19 - ACG kinases include homologs to PKA, PKG and PKC, expressed
94	Traes_2BL_9A3F26FAF	AT1G56560.1	Plant neutral invertase family protein Length=616	IPR008928 Six-hairpin glycosidase-like, IPR024746 Glycosyl hydrolase family 100	LOC_Os04g33490.1	Neutral/alkaline invertase, putative, expressed
95	Traes_2BL_61F1AF2FD	AT3G44680.1	Histone deacetylase 9 Length=426	IPR000286 Histone deacetylase superfamily, IPR023801 Histone deacetylase domain	LOC_Os04g33480.1	Histone deacetylase, putative, expressed
96	Traes_2BL_C9AE06ABC	AT3G09970.1	Calcineurin-like metallo-phosphoesterase superfamily protein Length=309	IPR004843 Phosphoesterase domain	LOC_Os04g33470.1	Ser/Thr protein phosphatase family protein, putative, expressed
97	Traes_2BL_A3FAE4AE7	sp|Q9Y8H3|GLGB_EMENI	1,4-alpha-glucan-branching enzyme	IPR013783 Immunoglobulin-like fold, IPR014756 Immunoglobulin E-set, IPR015902 Glycoside hydrolase, family 13	LOC_Os04g33460.1	1,4-alpha-glucan-branching enzyme 2, chloroplast precursor, putative, expressed
98	Traes_2BL_0E1E397A8	sp|Q9D6Y9|GLGB_MOUSE	1,4-alpha-glucan-branching enzyme	IPR013780 Glycosyl hydrolase, family 13, all-beta, IPR015902 Glycoside hydrolase, family 13, IPR017853 Glycoside hydrolase, superfamily	LOC_Os02g32660.1	1,4-alpha-glucan-branching enzyme, chloroplast precursor, putative, expressed
99	Traes_2BL_EADC17211	sp|Q00IB6|CPL4_ARATH	RNA polymerase II C-terminal domain phosphatase-like 4	IPR001357 BRCT domain	LOC_Os05g32430.1	NLI interacting factor-like phosphatase, putative, expressed
100	Traes_2BL_BB6D33410	sp|Q00IB6|CPL4_ARATH	RNA polymerase II C-terminal domain phosphatase-like 4	IPR004274 NLI interacting factor, IPR023214 HAD-like domain	LOC_Os05g32430.2	NLI interacting factor-like phosphatase, putative, expressed
101	Traes_2BL_A2533B69C	sp|Q00IB6|CPL4_ARATH	RNA polymerase II C-terminal domain phosphatase-like 4	IPR023214 HAD-like domain	LOC_Os05g32430.2	NLI interacting factor-like phosphatase, putative, expressed
102	Traes_2BL_69B1D7790	UniRef90_R7W7Z2	RNA polymerase II C-terminal domain phosphatase-like protein 4 n=1 Tax=Aegilops tauschii RepID=R7W7Z2_AEGTA		LOC_Os05g32430.2	NLI interacting factor-like phosphatase, putative, expressed
103	Traes_2BL_8841970C1	sp|Q9LXJ7|FBD11_ARATH	FBD-associated F-box protein	IPR001810 F-box domain	LOC_Os04g33400.1	OsFBLD2 - F-box, LRR and FBD domain containing protein, expressed
104	Traes_2BL_26A5F9082	sp|Q7XLX6|S1FA2_ORYSJ	DNA-binding protein S1FA2	IPR006779 DNA binding protein S1FA	LOC_Os04g33440.2	DNA-binding protein S1FA, putative, expressed
105	Traes_2BL_D4E0B8FE11	AT3G10560.1	Cytochrome P450 superfamily protein Length=514	IPR001128 Cytochrome P450	LOC_Os04g33370.1	Cytochrome P450, putative, expressed
106	Traes_2BL_F0E55F48E	UniRef90_UPI000234FE70	UPI000234FE70 related cluster n=1 Tax=unknown RepID=UPI000234FE70		LOC_Os05g18740.1	Retrotransposon protein, putative, unclassified, expressed
107	Traes_2BL_A22973E4C	AT5G63890.2	Histidinol dehydrogenase Length=466	IPR012131 Histidinol dehydrogenase, IPR016161 Aldehyde/histidinol dehydrogenase	LOC_Os01g13190.1	Histidinol dehydrogenase, chloroplast precursor, putative, expressed
108	Traes_2BL_B3FFF8623	AT2G27820.1	Prephenate dehydratase 1 Length=424	IPR001086 Prephenate dehydratase	LOC_Os04g33390.1	Prephenate dehydratase domain containing protein, expressed
109	Traes_2BL_9CDEB96B1	AT2G27820.1	Prephenate dehydratase 1 Length=424	IPR001086 Prephenate dehydratase	LOC_Os04g33390.1	Prephenate dehydratase domain containing protein, expressed
110	Traes_2BL_83EDE2CBB	sp|Q7VD61|PYRH_PROMA	Uridylate kinase	IPR001048 Aspartate/glutamate/uridylate kinase, IPR015963 Uridylate kinase, bacteria	LOC_Os04g33300.1	Amino acid kinase, putative, expressed
111	Traes_2BL_1BCA536711	sp|Q9LT84|U496M_ARATH	UPF0496 protein		LOC_Os03g05440.1	DUF677 domain containing protein, putative, expressed
112	Traes_2BL_0C2DC087B	AT1G52340.1	NADP-binding Rossmann-fold superfamily protein Length=285	IPR002347 Glucose/ribitol dehydrogenase	LOC_Os04g33240.1	Sex determination protein tasselseed-2, putative, expressed
113	Traes_2BL_EBEF74913	AT5G24650.1	Mitochondrial import inner membrane translocase subunit Tim17/Tim22/Tim23 family protein Length=259	IPR003397 Mitochondrial inner membrane translocase subunit Tim17/Tim22/Tim23/peroxisomal protein PMP24, IPR013761 Sterile alpha motif/pointed domain	LOC_Os04g33220.1	SAM domain family protein, expressed
114	Traes_2BL_7B5D31919	sp|Q8EU05|CLPB_OCEIH	Chaperone protein ClpB	IPR001270 ClpA/B family, IPR004176 Clp, N-terminal, IPR019489 Clp ATPase, C-terminal, IPR027417 P-loop containing nucleoside triphosphate hydrolase, IPR028299 ClpA/B, conserved site 2	LOC_Os02g32520.1	ERD1 protein, chloroplast precursor, putative, expressed
115	Traes_2BL_7E47601DE	UniRef90_UPI0002C318C1	UPI0002C318C1 related cluster n=1 Tax=unknown RepID=UPI0002C318C1		LOC_Os02g32504.2	Heparan-alpha-glucosaminide N-acetyltransferase, putative, expressed
116	Traes_2BL_F4D4171CB1	sp|A0L576|ACSA_MAGSM	Acetyl-coenzyme A synthetase	IPR011904 Acetate-CoA ligase, IPR025110 AMP-binding enzyme C-terminal domain	LOC_Os04g33190.1	AMP-binding enzyme, putative, expressed
117	Traes_2BL_F4D4171CB	sp|A0L576|ACSA_MAGSM	Acetyl-coenzyme A synthetase	IPR011904 Acetate-CoA ligase, IPR025110 AMP-binding enzyme C-terminal domain	LOC_Os04g33190.1	AMP-binding enzyme, putative, expressed
118	Traes_2BL_72472CD56	UniRef90_UPI0002C353C1	UPI0002C353C1 related cluster n=1 Tax=unknown RepID=UPI0002C353C1		LOC_Os04g33150.1	Desiccation-related protein PCC13-62 precursor, putative, expressed
119	Traes_2BL_58357578A	AT3G16560.1	Protein phosphatase 2C family protein Length=493	IPR001932 Protein phosphatase 2C PP2C-like domain, IPR015655 Protein phosphatase 2C	LOC_Os04g33080.2	Protein phosphatase 2C, putative, expressed
120	Traes_2BL_1BE176D07	UniRef90_M0DIZ0	NAD-dependent epimerase/dehydratase n=6 Tax=Halorubrum RepID=M0DIZ0_9EURY	IPR016040 NADP-binding domain	LOC_Os04g33060.1	NAD dependent epimerase/dehydratase family protein, putative, expressed
121	Traes_2BL_9CED77E4D	AT3G02070.1	Cysteine proteinases superfamily protein Length=219	IPR003323 Ovarian tumour, otubain	LOC_Os04g32970.1	OTU-like cysteine protease family protein, putative, expressed
122	Traes_2BL_A387381AB	UniRef90_Q7XQY0	n=1 Tax=Oryza sativa subsp. japonica RepID=Q7XQY0_ORYSJ		LOC_Os08g10244.1	Retrotransposon protein, putative, unclassified, expressed
123	Traes_2BL_958B7EF4A	AT3G12920.1	SBP S-ribonuclease binding protein family protein Length=335		LOC_Os04g33030.1	Protein binding protein, putative, expressed
124	Traes_2BL_91F9836DC	AT1G76130.1	Alpha-amylase-like 2 Length=413	IPR013780 Glycosyl hydrolase, family 13, all-beta, IPR015902 Glycoside hydrolase, family 13, IPR017853 Glycoside hydrolase, superfamily	LOC_Os04g33040.1	Alpha-amylase precursor, putative, expressed
125	Traes_2BL_E507901E4	AT5G15170.1	Tyrosyl-DNA phosphodiesterase-related Length=605	IPR010347 Tyrosyl-DNA phosphodiesterase, IPR014905 HIP116, Rad5p N-terminal, IPR027415 Tyrosyl-DNA phosphodiesterase C-terminal domain	LOC_Os04g33050.1	HIRAN domain containing protein, putative, expressed
126	Traes_2BL_F7E989013	sp|Q5QJC4|DCR1A_CHICK	DNA cross-link repair 1A protein	IPR001279 Beta-lactamase-like	LOC_Os04g32930.1	DNA cross-link repair 1A protein, putative, expressed
127	Traes_2BL_02E18EAFA	sp|Q5QJC4|DCR1A_CHICK	DNA cross-link repair 1A protein	IPR011084 DNA repair metallo-beta-lactamase	LOC_Os04g32930.1	DNA cross-link repair 1A protein, putative, expressed
128	Traes_2BL_E48A792E2	AT1G60160.1	Potassium transporter family protein Length=827	IPR003855 K+ potassium transporter	LOC_Os04g32920.4	Potassium transporter, putative, expressed
129	Traes_2BL_D0C7517E1	AT1G60160.1	Potassium transporter family protein Length=827	IPR003855 K+ potassium transporter	LOC_Os04g32920.4	Potassium transporter, putative, expressed
130	Traes_2BL_39EF9AE55		Unknown protein	IPR014756 Immunoglobulin E-set	LOC_Os04g32880.5	CBS domain containing membrane protein, putative, expressed
131	Traes_2BL_1ADEB50A6	sp|Q2LL38|AAKG3_BOVIN	5'-AMP-activated protein kinase subunit gamma-3	IPR000644 CBS domain	LOC_Os04g32880.4	CBS domain containing membrane protein, putative, expressed
132	Traes_2BL_1EC5235BA	sp|Q944A6|SNF4_ARATH	Sucrose nonfermenting 4-like protein	IPR000644 CBS domain	LOC_Os04g32880.4	CBS domain containing membrane protein, putative, expressed
133	Traes_2BL_29976CB3E	sp|Q9FLS9|PP441_ARATH	Pentatricopeptide repeat-containing protein	IPR002885 Pentatricopeptide repeat, IPR011990 Tetratricopeptide-like helical	LOC_Os04g32870.1	Pentatricopeptide repeat-containing protein, putative, expressed
134	Traes_2BL_3438909F8	UniRef90_Q0JDJ2	Protein n=2 Tax=Oryza sativa RepID=Q0JDJ2_ORYSJ		LOC_Os04g32850.2	Basic proline-rich protein, putative, expressed
135	Traes_2BL_E7871AFBA	sp|Q9C5I3|ERF76_ARATH	Ethylene-responsive transcription factor 11	IPR016177 DNA-binding domain	LOC_Os04g32790.1	AP2 domain containing protein, expressed
136	Traes_2BL_970693C1F	sp|Q9MAI5|ERF79_ARATH	Ethylene-responsive transcription factor 8	IPR016177 DNA-binding domain	LOC_Os04g32790.1	AP2 domain containing protein, expressed
137	Traes_2BL_5DC21F3CD	sp|Q9C5I3|ERF76_ARATH	Ethylene-responsive transcription factor 11	IPR016177 DNA-binding domain	LOC_Os04g32790.1	AP2 domain containing protein, expressed
138	Traes_2BL_84B9D3B7E	AT2G18750.1	Calmodulin-binding protein Length=622	IPR012416 Calmodulin binding protein-like	LOC_Os04g36660.1	Calmodulin binding protein, putative, expressed
139	Traes_2BL_A07D9713D	sp|O49621|MLO1_ARATH	MLO-like protein 1	IPR004326 Mlo-related protein	LOC_Os04g36680.1	MLO domain containing protein, putative, expressed
140	Traes_2BL_5A94F1657	sp|Q2JXD4|CH601_SYNJA	60 kDa chaperonin 1	IPR002423 Chaperonin Cpn60/TCP-1, IPR027409 GroEL-like apical domain, IPR027413 GroEL-like equatorial domain	ChrSy.fgenesh.mRNA.28	Expressed protein
141	Traes_2BL_DFF454BB8	AT2G12190.1	Cytochrome P450 superfamily protein Length=512	IPR001128 Cytochrome P450	LOC_Os10g36980.1	Transposon protein, putative, unclassified, expressed
142	Traes_2BL_209C14A8F	UniRef90_B9I8D1	NAC domain protein,	IPR003441 NAC domain	LOC_Os06g33940.1	NAC domain containing protein, putative, expressed
143	Traes_2BL_02F7AAE93	sp|Q2NKR3|COXM2_BOVIN	COX assembly mitochondrial protein 2 homolog	IPR013892 Cytochrome c oxidase biogenesis protein Cmc1-like	LOC_Os02g35315.2	Expressed protein
144	Traes_2BL_037B89A3A	AT1G76690.1	12-oxophytodienoate reductase 2 Length=374	IPR013785 Aldolase-type TIM barrel	ChrSy.fgenesh.mRNA.69	Expressed protein
145	Traes_2BL_0D4EA8B58	AT1G76690.1	12-oxophytodienoate reductase 2 Length=374	IPR013785 Aldolase-type TIM barrel	LOC_Os06g11240.1	12-oxophytodienoate reductase, putative, expressed
146	Traes_2BL_E0978B1BC	sp|A2YQK9|MAD26_ORYSI	MADS-box transcription factor 26	IPR002100 Transcription factor, MADS-box, IPR002487 Transcription factor, K-box	LOC_Os08g02070.1	OsMADS26 - MADS-box family gene with MIKCc type-box, expressed
147	Traes_2BL_0E73A960F	sp|P62822|RAB1A_CANFA	Ras-related protein Rab-1A	IPR001806 Small GTPase superfamily, IPR002041 Ran GTPase, IPR005225 Small GTP-binding protein domain, IPR024156 Small GTPase superfamily, ARF type, IPR027417 P-loop containing nucleoside triphosphate hydrolase	LOC_Os05g01490.1	Ras-related protein, putative, expressed
148	Traes_2BL_B6126D9A7	UniRef90_C0VL78	Glutathione S-transferase domain-containing protein n=17 Tax=Acinetobacter RepID=C0VL78_9GAMM	IPR012336 Thioredoxin-like fold	LOC_Os08g44400.1	Glutathione S-transferase, N-terminal domain containing protein, expressed
149	Traes_2BL_9CD6E043A	sp|Q9FE67|ERF80_ARATH	Ethylene-responsive transcription factor 9	IPR016177 DNA-binding domain	LOC_Os02g35240.1	Dehydration-responsive element-binding protein, putative, expressed
150	Traes_2BL_8339D35AC	sp|Q58DN4|PPME1_BOVIN	Protein phosphatase methylesterase 1	IPR000639 Epoxide hydrolase-like, IPR016812 Protein phosphatase methylesterase, eukaryotic	LOC_Os04g36620.2	Hydrolase, alpha/beta fold family domain containing protein, expressed
151	Traes_2BL_5B0460EA4	sp|Q9D6Y9|GLGB_MOUSE	1,4-alpha-glucan-branching enzyme	IPR013780 Glycosyl hydrolase, family 13, all-beta, IPR015902 Glycoside hydrolase, family 13, IPR017853 Glycoside hydrolase, superfamily	LOC_Os02g32660.1	1,4-alpha-glucan-branching enzyme, chloroplast precursor, putative, expressed
152	Traes_2BL_2C62185EE	sp|Q8D4P0|GLGB_VIBVU	1,4-alpha-glucan branching enzyme GlgB	IPR013783 Immunoglobulin-like fold, IPR014756 Immunoglobulin E-set, IPR015902 Glycoside hydrolase, family 13, IPR017853 Glycoside hydrolase, superfamily	LOC_Os02g32660.2	1,4-alpha-glucan-branching enzyme, chloroplast precursor, putative, expressed
153	Traes_2BL_D4C52E5C5	sp|Q7XTH4|GUN11_ORYSJ	Endoglucanase 11	IPR001701 Glycoside hydrolase, family 9, IPR008928 Six-hairpin glycosidase-like	LOC_Os04g36610.1	Endoglucanase, putative, expressed
154	Traes_2BL_B3C4A3B29	AT5G19860.1	Protein of unknown function, DUF538 Length=181	IPR007493 Protein of unknown function DUF538	LOC_Os04g36600.1	DUF538 domain containing protein, putative, expressed
155	Traes_2BL_C1DE13045	AT1G10240.1	FAR1-related sequence 11 Length=680	IPR004330 FAR1 DNA binding domain, IPR007527 Zinc finger, SWIM-type, IPR018289 MULE transposase domain	LOC_Os04g36590.1	Ttransposon protein, putative, unclassified, expressed
156	Traes_2BL_1356B2300	AT5G49890.1	Chloride channel C Length=779	IPR001807 Chloride channel, voltage gated	ChrSy.fgenesh.mRNA.37	Expressed protein
157	Traes_2BL_679C2C024	AT4G34980.1	Subtilisin-like serine protease 2 Length=764	IPR015500 Peptidase S8, subtilisin-related	LOC_Os10g38080.1	OsSub61 - Putative Subtilisin homologue, expressed
158	Traes_2BL_45DDBB56C	AT1G59940.1	Response regulator 3 Length=231	IPR011006 CheY-like superfamily	LOC_Os04g36070.1	OsRR1 type-A response regulator, expressed
159	Traes_2BL_0152DB0B4	sp|Q9M1V3|PP296_ARATH	Pentatricopeptide repeat-containing protein	IPR002885 Pentatricopeptide repeat, IPR011990 Tetratricopeptide-like helical	LOC_Os02g18810.1	Pentatricopeptide, putative, expressed
160	Traes_2BL_9EA1D4DEE	UniRef90_G7IGJ3	ATP-dependent DNA helicase PIF1 n=1 Tax=Medicago truncatula RepID=G7IGJ3_MEDTR	IPR010285 DNA helicase Pif1	LOC_Os11g47410.1	Retrotransposon protein, putative, unclassified, expressed
161	Traes_2BL_0CE3CCA55	UniRef90_Q5NAA4	Helicase-like protein n=1 Tax=Oryza sativa subsp. japonica RepID=Q5NAA4_ORYSJ	IPR025476 Helitron helicase-like domain	LOC_Os10g31990.1	Retrotransposon protein, putative, unclassified, expressed
162	Traes_2BL_1AED96909	AT1G59750.1	Auxin response factor 1 Length=665	IPR003311 AUX/IAA protein, IPR010525 Auxin response factor, IPR015300 DNA-binding pseudobarrel domain	LOC_Os04g36054.1	Auxin response factor 9, putative, expressed
163	Traes_2BL_37E2C21EA	AT5G23575.1	Transmembrane CLPTM1 family protein Length=593		LOC_Os04g36050.1	Cleft lip and palate transmembrane protein 1, putative, expressed
164	Traes_2BL_59EF42319	sp|Q6DEL2|CLPT1_DANRE	Cleft lip and palate transmembrane protein 1 homolog	IPR008429 Cleft lip and palate transmembrane 1	LOC_Os04g36050.1	Cleft lip and palate transmembrane protein 1, putative, expressed
165	Traes_2BL_42E926E21	sp|Q6DEL2|CLPT1_DANRE	Cleft lip and palate transmembrane protein 1 homolog	IPR008429 Cleft lip and palate transmembrane 1	LOC_Os04g36050.1	Cleft lip and palate transmembrane protein 1, putative, expressed
166	Traes_2BL_F440D2684	sp|O96005|CLPT1_HUMAN	Cleft lip and palate transmembrane protein 1	IPR008429 Cleft lip and palate transmembrane 1	LOC_Os04g36050.1	Cleft lip and palate transmembrane protein 1, putative, expressed
167	Traes_2BL_C41ED2148	AT1G59740.1	Major facilitator superfamily protein Length=591	IPR000109 Proton-dependent oligopeptide transporter family, IPR016196 Major facilitator superfamily domain, general substrate transporter	LOC_Os04g36040.1	Peptide transporter PTR2, putative, expressed
168	Traes_2BL_DA592DD43	AT1G64640.1	Early nodulin-like protein 8 Length=191	IPR008972 Cupredoxin	LOC_Os03g02400.1	Plastocyanin-like domain containing protein, putative, expressed
169	Traes_2BL_896681F33	sp|B0S733|REN3A_DANRE	Regulator of nonsense transcripts 3A	IPR005120 Regulator of nonsense-mediated decay, UPF3	LOC_Os04g35920.2	Nonsense-mediated decay UPF3, putative, expressed
170	Traes_2BL_58B72BAF4	sp|Q5NCR9|NSRP1_MOUSE	Nuclear speckle splicing regulatory protein 1	IPR018612 Domain of unknown function DUF2040	LOC_Os04g35910.1	Coiled-coil domain-containing protein 55, putative, expressed
171	Traes_2BL_A4FF3C90C	sp|Q8GT66|TIC40_PEA	Protein TIC 40, chloroplastic	IPR006636 Heat shock chaperonin-binding	LOC_Os04g35900.1	Translocon Tic40, putative, expressed
172	Traes_2BL_EC380C112	AT1G24030.1	Protein kinase superfamily protein Length=375	IPR011009 Protein kinase-like domain, IPR013320 Concanavalin A-like lectin/glucanase, subgroup	LOC_Os04g35890.1	TKL_IRAK_CR4L.3 - The CR4L subfamily has homology with Crinkly4, expressed
173	Traes_2BL_BA185C034	sp|Q9FIJ6|ACCR4_ARATH	Serine/threonine-protein kinase-like protein CCR4	IPR009091 Regulator of chromosome condensation 1/beta-lactamase-inhibitor protein II	LOC_Os04g35890.1	TKL_IRAK_CR4L.3 - The CR4L subfamily has homology with Crinkly4, expressed
174	Traes_2BL_EB782B084	sp|Q54WR5|CCD94_DICDI	Coiled-coil domain-containing protein 94 homolog	IPR007590 CWC16 protein	LOC_Os01g40610.1	Coiled-coil domain-containing protein, putative, expressed
175	Traes_2BL_9EA6C83C6	AT5G08630.1	DDT domain-containing protein Length=723	IPR013136 WSTF/Acf1/Cbp146, IPR018501 DDT domain superfamily	LOC_Os02g35100.1	DDT domain containing protein, putative, expressed
176	Traes_2BL_35FA38482	AT4G09150.2	T-complex protein 11 Length=1098	IPR008862 T-complex 11	LOC_Os04g35840.1	T-complex protein 11, putative, expressed
177	Traes_2BL_D10142FD1	AT1G22930.1	T-complex protein 11 Length=1131	IPR008862 T-complex 11	LOC_Os04g35840.1	T-complex protein 11, putative, expressed
178	Traes_2BL_0901681F1	AT1G22930.1	T-complex protein 11 Length=1131	IPR008862 T-complex 11	LOC_Os04g35840.1	T-complex protein 11, putative, expressed
179	Traes_2BL_9A2BFD5E3	AT1G22930.1	T-complex protein 11 Length=1131	IPR008862 T-complex 11	LOC_Os04g35840.1	T-complex protein 11, putative, expressed
180	Traes_2BL_C3DCE6455	AT1G22930.1	T-complex protein 11 Length=1131	IPR008862 T-complex 11	LOC_Os04g35840.1	T-complex protein 11, putative, expressed
181	Traes_2BL_ECDFC7575	AT1G22930.1	T-complex protein 11 Length=1131	IPR008862 T-complex 11	LOC_Os04g35840.1	T-complex protein 11, putative, expressed
182	Traes_2BL_F09BA733D	sp|Q9JKP5|MBNL1_MOUSE	Muscleblind-like protein 1	IPR000571 Zinc finger, CCCH-type	LOC_Os04g35800.1	Zinc finger C-x8-C-x5-C-x3-H type family protein, expressed
183	Traes_2BL_32439B4F3	UniRef90_B6QW33	DUF218 domain protein n=1 Tax=Penicillium marneffei strain ATCC 18224 / CBS 334.59 / QM 7333 RepID=B6QW33_PENMQ	IPR014729 Rossmann-like alpha/beta/alpha sandwich fold	LOC_Os04g35780.1	Expressed protein
184	Traes_2BL_9B5B143CC	AT3G14300.1	Pectinesterase family protein Length=968	IPR006311 Twin-arginine translocation pathway, signal sequence, IPR006501 Pectinesterase inhibitor domain, IPR011050 Pectin lyase fold/virulence factor	LOC_Os04g35770.1	Pectinesterase, putative, expressed
185	Traes_2BL_4351328BC	sp|Q72NX1|RIMP_LEPIC	Ribosome maturation factor RimP	IPR003728 Ribosome maturation factor RimP	LOC_Os04g35760.1	Expressed protein
186	Traes_2BL_4DE8A07B7	sp|Q86MW9|SINA_SCHMA	E3 ubiquitin-protein ligase sina	IPR004162 Seven-in-absentia protein, sina	LOC_Os07g46560.1	Seven in absentia protein family domain containing protein, expressed
187	Traes_2BL_78B69AD87	AT1G63700.1	Protein kinase superfamily protein Length=883	IPR011009 Protein kinase-like domain	LOC_Os04g35700.1	STE_MEKK_ste11_MAP3K.16 - STE kinases include homologs to sterile 7, sterile 11 and sterile 20 from yeast, expressed
188	Traes_2BL_7B9928790		Unknown protein		LOC_Os04g35680.1	U-box domain containing protein, expressed
189	Traes_2BL_CBF2A8930	AT2G45920.1	U-box domain-containing protein Length=400	IPR013083 Zinc finger, RING/FYVE/PHD-type	LOC_Os04g35680.1	U-box domain containing protein, expressed
190	Traes_2BL_F4302657F	UniRef90_B9GZS1	NAC domain protein,	IPR003441 NAC domain	LOC_Os04g35660.1	No apical meristem protein, putative, expressed
191	Traes_2BL_7CCA9A0E11	sp|Q9LRV2|PP256_ARATH	Pentatricopeptide repeat-containing protein	IPR002885 Pentatricopeptide repeat	LOC_Os04g35650.1	Pentatricopeptide, putative, expressed
192	Traes_2BL_7CCA9A0E1	sp|Q9LRV2|PP256_ARATH	Pentatricopeptide repeat-containing protein	IPR002885 Pentatricopeptide repeat	LOC_Os04g35650.1	Pentatricopeptide, putative, expressed
193	Traes_2BL_F9EE07203	sp|Q9SIT7|PP151_ARATH	Pentatricopeptide repeat-containing protein	IPR002885 Pentatricopeptide repeat, IPR011990 Tetratricopeptide-like helical	LOC_Os04g35610.1	Pentatricopeptide, putative, expressed
194	Traes_2BL_928000A2B	AT5G63860.1	Regulator of chromosome condensation RCC1 family protein Length=440	IPR009091 Regulator of chromosome condensation 1/beta-lactamase-inhibitor protein II	LOC_Os04g35570.3	Regulator of chromosome condensation domain containing protein, expressed
195	Traes_2BL_B19D13EC2	sp|Q9NPJ3|ACO13_HUMAN	Acyl-coenzyme A thioesterase 13	IPR006683 Thioesterase superfamily	LOC_Os04g35590.1	thioesterase family protein, putative, expressed
196	Traes_2BL_32FE5AEF9	AT1G77290.1	Glutathione S-transferase family protein Length=266	IPR010987 Glutathione S-transferase, C-terminal-like, IPR012336 Thioredoxin-like fold	LOC_Os04g35560.1	Glutathione S-transferase, putative, expressed
197	Traes_2BL_519556D5C	sp|O59942|AAP2_NEUCR	Amino-acid permease 2	IPR002293 Amino acid/polyamine transporter I	LOC_Os04g35540.1	Amino acid permease family protein, putative, expressed
198	Traes_2BL_ACD272701	sp|Q8VY52|PPD2_ARATH	PsbP domain-containing protein 2, chloroplastic	IPR002683 Photosystem II PsbP, oxygen evolving complex	LOC_Os04g35530.1	Expressed protein
199	Traes_2BL_ACD272701	sp|Q8VY52|PPD2_ARATH	PsbP domain-containing protein 2, chloroplastic	IPR002683 Photosystem II PsbP, oxygen evolving complex	LOC_Os04g35530.1	Expressed protein
200	Traes_2BL_C8F030038	sp|A8F6I7|KATG_THELT	Catalase-peroxidase	IPR010255 Haem peroxidase	LOC_Os04g35520.1	OsAPx7 - Stromal Ascorbate Peroxidase encoding gene 5,8, expressed
201	Traes_2BL_B44BB4C1A	AT4G27180.1	Kinesin 2 Length=745	IPR001752 Kinesin, motor domain, IPR027417 P-loop containing nucleoside triphosphate hydrolase, IPR027640 Kinesin-like protein	LOC_Os10g36880.1	Kinesin motor domain containing protein, putative, expressed
202	Traes_2BL_10BB6DA97	AT5G06670.1	P-loop containing nucleoside triphosphate hydrolases superfamily protein Length=986	IPR027640 Kinesin-like protein	LOC_Os04g35510.1	CENP-E-like kinetochore protein, putative, expressed
203	Traes_2BL_EEDFA00B6	sp|Q5REM8|TM205_PONAB	Transmembrane protein 205	IPR025423 Domain of unknown function DUF4149	LOC_Os04g35490.1	Expressed protein
204	Traes_2BL_81FAC06A5	sp|B2V930|MIAB_SULSY	Dimethylallyladenosine tRNA methylthiotransferase MiaB	IPR007197 Radical SAM, IPR023970 Methylthiotransferase/radical SAM-type protein	LOC_Os04g35480.1	CDK5RAP1, putative, expressed
205	Traes_2BL_BAA399B94	UniRef90_UPI000234EE47	UPI000234EE47 related cluster n=1 Tax=unknown RepID=UPI000234EE47		LOC_Os04g35430.1	PHD-finger domain containing protein, expressed
206	Traes_2BL_B7C3511DC	AT5G36670.1	RING/FYVE/PHD zinc finger superfamily protein Length=1193	IPR002219 Protein kinase C-like, phorbol ester/diacylglycerol binding, IPR013083 Zinc finger, RING/FYVE/PHD-type	LOC_Os04g35430.1	PHD-finger domain containing protein, expressed
207	Traes_2BL_3DE584535	sp|Q8L840|RQL4A_ARATH	ATP-dependent DNA helicase Q-like 4A	IPR004589 DNA helicase, ATP-dependent, RecQ type, IPR027417 P-loop containing nucleoside triphosphate hydrolase	LOC_Os04g35420.1	Helicase conserved C-terminal domain containing protein, expressed
208	Traes_2BL_740CB0966	sp|P71359|RECQ_HAEIN	ATP-dependent DNA helicase RecQ	IPR002121 HRDC domain, IPR011991 Winged helix-turn-helix DNA-binding domain, IPR018982 RQC domain	LOC_Os04g35420.1	Helicase conserved C-terminal domain containing protein, expressed
209	Traes_2BL_24448B843	UniRef90_Q2QPB0	Transposon protein, putative, Mutator sub-class n=3 Tax=Oryza sativa subsp. japonica RepID=Q2QPB0_ORYSJ	IPR001207 Transposase, mutator type, IPR018289 MULE transposase domain	LOC_Os03g59960.1	Transposon protein, putative, Mutator sub-class
210	Traes_2BL_5D7F625A7	sp|A1EA53|RR7_AGRST	30S ribosomal protein S7, chloroplastic	IPR000235 Ribosomal protein S5/S7, IPR023798 Ribosomal protein S7 domain	LOC_Os10g21372.1	Chloroplast 30S ribosomal protein S7, putative, expressed
211	Traes_2BL_910B5023D	sp|Q4KM77|EI24_RAT	Etoposide-induced protein 2.4 homolog	IPR009890 Etoposide-induced 2.4	LOC_Os04g35380.1	Expressed protein
212	Traes_2BL_496196DD7	sp|P48011|RPAB4_SCHPO	DNA-directed RNA polymerases I, II, and III subunit RPABC4	IPR006591 RNA polymerase archaeal subunit P/eukaryotic subunit RPC10	LOC_Os01g34614.1	DNA directed RNA polymerase, 7 kDa subunit domain containing protein, expressed
213	Traes_2BL_269E2CEF3	AT1G72020.1	Unknown protein; Has 52 Blast hits to 52 proteins in 18 species: Archae - 0; Bacteria - 0; Metazoa - 0; Fungi - 0; Plants - 52; Viruses - 0; Other Eukaryotes - 0 source: NCBI BLink. Length=97		LOC_Os04g35300.1	SLL1 protein, putative, expressed
214	Traes_2BL_D8F68C3DC	AT1G22650.1	Plant neutral invertase family protein Length=534	IPR008928 Six-hairpin glycosidase-like, IPR024746 Glycosyl hydrolase family 100	LOC_Os04g35280.1	Neutral/alkaline invertase, putative, expressed
215	Traes_2BL_81217530E	AT1G58060.1	RNA helicase family protein Length=1459		LOC_Os04g35260.1	DEAD/DEAH box helicase domain containing protein, expressed
216	Traes_2BL_1AD76CA9D	AT3G26560.1	ATP-dependent RNA helicase, putative Length=1168	IPR001650 Helicase, C-terminal, IPR014001 Helicase, superfamily 1/2, ATP-binding domain, IPR027417 P-loop containing nucleoside triphosphate hydrolase	LOC_Os04g35260.1	DEAD/DEAH box helicase domain containing protein, expressed
217	Traes_2BL_CA7D42FB7	UniRef90_B6TDJ8	Peroxin Pex14 n=2 Tax=Zea mays RepID=B6TDJ8_MAIZE		LOC_Os05g01090.3	Pex14, putative, expressed
218	Traes_2BL_AFB776DB6	AT3G26560.1	ATP-dependent RNA helicase, putative Length=1168	IPR007502 Helicase-associated domain, IPR011709 Domain of unknown function DUF1605, IPR027417 P-loop containing nucleoside triphosphate hydrolase	LOC_Os04g35260.1	DEAD/DEAH box helicase domain containing protein, expressed
219	Traes_2BL_B2811EA531	AT5G41920.1	GRAS family transcription factor Length=405	IPR005202 Transcription factor GRAS	LOC_Os04g35250.1	MONOCULM 1, putative, expressed
220	Traes_2BL_B805C339B	AT1G10940.2	Protein kinase superfamily protein Length=371	IPR011009 Protein kinase-like domain	LOC_Os04g35240.1	CAMK_CAMK_like.25 - CAMK includes calcium/calmodulin depedent protein kinases, expressed
221	Traes_2BL_08FC042C0	UniRef90_Q00RM7	n=2 Tax=Oryza sativa RepID=Q00RM7_ORYSA	IPR012677 Nucleotide-binding, alpha-beta plait	LOC_Os07g15270.1	RNA-binding region RNP-1, putative, expressed
222	Traes_2BL_A3C1AC3C0	sp|Q9CAQ2|Y1754_ARATH	Acetyltransferase	IPR016181 Acyl-CoA N-acyltransferase	LOC_Os04g35200.1	Expressed protein
223	Traes_2BL_73CE59958	sp|Q9UK97|FBX9_HUMAN	F-box only protein 9	IPR001810 F-box domain	LOC_Os04g35190.1	OsFBX133 - F-box domain containing protein, expressed
224	Traes_2BL_F3EE344D7	sp|Q8DJB3|GRPE_THEEB	Protein GrpE	IPR000740 GrpE nucleotide exchange factor	LOC_Os04g35180.2	Co-chaperone GrpE protein, putative, expressed
225	Traes_2BL_8495512BD1	AT4G34980.1	Subtilisin-like serine protease 2 Length=764	IPR015500 Peptidase S8, subtilisin-related, IPR023828 Peptidase S8, subtilisin, Ser-active site	LOC_Os04g35140.1	OsSub41 - Putative Subtilisin homologue, expressed
226	Traes_2BL_6F776BFA0	AT3G19300.1	Protein kinase superfamily protein Length=663	IPR011009 Protein kinase-like domain, IPR013320 Concanavalin A-like lectin/glucanase, subgroup	LOC_Os04g35114.1	Receptor-like kinase, putative, expressed
227	Traes_2BL_F241CCB3A1	AT3G21460.1	Glutaredoxin family protein Length=102	IPR011905 Glutaredoxin-like, plant II, IPR012336 Thioredoxin-like fold	LOC_Os02g30850.1	OsGrx_C8 - glutaredoxin subgroup III, expressed
228	Traes_2BL_9D6B34FA1	AT5G13160.1	Protein kinase superfamily protein Length=456	IPR011009 Protein kinase-like domain, IPR013320 Concanavalin A-like lectin/glucanase, subgroup	LOC_Os04g32310.1	serine/threonine-protein kinase NAK, putative, expressed
229	Traes_2BL_370AE211F	sp|Q7XVM8|TIR1B_ORYSJ	Transport inhibitor response 1-like protein	IPR001810 F-box domain, IPR006553 Leucine-rich repeat, cysteine-containing subtype	LOC_Os04g32460.2	OsFBL16 - F-box domain and LRR containing protein, expressed
230	Traes_2BL_B562DD3BD	AT2G33490.1	Hydroxyproline-rich glycoprotein family protein Length=623	IPR027267 Arfaptin homology AH domain/BAR domain	LOC_Os04g32370.1	Hydroxyproline-rich glycoprotein family protein, putative, expressed
231	Traes_2BL_8AAE18C0B	UniRef90_Q7X8Y7	n=2 Tax=Oryza sativa subsp. japonica RepID=Q7X8Y7_ORYSJ		LOC_Os07g27660.1	Transposon protein, putative, Pong sub-class
232	Traes_2BL_26D525223	AT1G05200.1	Glutamate receptor 3.4 Length=959	IPR001638 Extracellular solute-binding protein, family 3, IPR002455 GPCR, family 3, gamma-aminobutyric acid receptor, type B, IPR017103 Ionotropic glutamate receptor, plant, IPR028082 Periplasmic binding protein-like I	LOC_Os07g01310.1	Glutamate receptor, putative, expressed
233	Traes_2BL_869FF78E4	sp|Q8LH03|DDRGK_ORYSJ	DDRGK domain-containing protein 1	IPR019153 DDRGK domain containing protein	LOC_Os07g01320.1	Expressed protein
234	Traes_2BL_1B972CFFE	sp|Q8LH03|DDRGK_ORYSJ	DDRGK domain-containing protein 1	IPR006029 Neurotransmitter-gated ion-channel transmembrane domain, IPR019153 DDRGK domain containing protein	LOC_Os07g01320.1	Expressed protein
235	Traes_2BL_FE218C93D	AT4G11290.1	Peroxidase superfamily protein Length=326	IPR010255 Haem peroxidase	LOC_Os07g01400.1	Peroxidase precursor, putative, expressed
236	Traes_2BL_F12DFCD3F	AT3G01190.1	Peroxidase superfamily protein Length=321	IPR010255 Haem peroxidase	LOC_Os07g01370.1	Peroxidase precursor, putative, expressed
237	Traes_2BL_0E64D6FD8	AT1G05260.1	Peroxidase superfamily protein Length=326	IPR010255 Haem peroxidase	LOC_Os07g01420.1	Peroxidase precursor, putative, expressed
238	Traes_2BL_EEE025206	AT2G25060.1	Early nodulin-like protein 14 Length=182	IPR008972 Cupredoxin	LOC_Os07g01440.1	Plastocyanin-like domain containing protein, putative, expressed
239	Traes_2BL_70B425A83	AT4G23000.1	Calcineurin-like metallo-phosphoesterase superfamily protein Length=1015	IPR004843 Phosphoesterase domain	LOC_Os07g01540.1	Ser/Thr protein phosphatase family protein, putative, expressed
240	Traes_2BL_910650EEE	sp|A9AT43|NQOR_BURM1	NADPH dehydrogenase quinone	IPR005025 NADPH-dependent FMN reductase, IPR010089 Flavoprotein WrbA	LOC_Os05g42190.1	NADPH-dependent FMN reductase domain containing protein, expressed
241	Traes_2BL_F1914C798	AT3G23730.1	Xyloglucan endotransglucosylase/hydrolase 16 Length=291	IPR008985 Concanavalin A-like lectin/glucanases superfamily	LOC_Os06g48170.1	Glycosyl hydrolases family 16, putative, expressed
242	Traes_2BL_D8B707140	sp|Q2W3J7|NUON_MAGSA	NADH-quinone oxidoreductase subunit N	IPR001750 NADH:ubiquinone/plastoquinone oxidoreductase	LOC_Os04g16854.1	NADPH-dependent oxidoreductase, putative, expressed
243	Traes_2BL_E52CB5127	sp|Q56227|NQO12_THET8	NADH-quinone oxidoreductase subunit 12	IPR001750 NADH:ubiquinone/plastoquinone oxidoreductase	LOC_Os12g14939.1	Expressed protein
244	Traes_2BL_1F4A93FBF	UniRef90_Q09EL2	Cytochrome c biogenesis FN n=23 Tax=Liliopsida RepID=Q09EL2_SORBI	IPR003569 Cytochrome c-type biogenesis protein CcbS		Nothing found in rice
245	Traes_2BL_85509F2D3	AT2G07768.1	Cytochrome C assembly protein Length=154	IPR003567 Cytochrome c-type biogenesis protein		Nothing found in rice
246	Traes_2BL_CEE5997DB	UniRef90_Q0WLJ2	Maturase n=566 Tax=Magnoliophyta RepID=Q0WLJ2_ARATH	IPR024937 Domain X	LOC_Os12g33956.1	Maturase, putative, expressed
247	Traes_2BL_89C78D2DA	sp|P04373|COX2_ORYSJ	Cytochrome c oxidase subunit 2	IPR011759 Cytochrome C oxidase subunit II, transmembrane domain		Nothing found in rice
248	Traes_2BL_6C3ACB7C4	sp|P04373|COX2_ORYSJ	Cytochrome c oxidase subunit 2	IPR008972 Cupredoxin		Nothing found in rice
249	Traes_2BL_86A297DE8	AT4G03260.1	Outer arm dynein light chain 1 protein Length=677	IPR001611 Leucine-rich repeat, IPR003591 Leucine-rich repeat, typical subtype, IPR025875 Leucine rich repeat 4	LOC_Os07g01550.1	Leucine rich repeat domain containing protein, putative, expressed
250	Traes_2BL_D7C4154FA	AT1G11260.1	Sugar transporter 1 Length=522	IPR005828 General substrate transporter, IPR016196 Major facilitator superfamily domain, general substrate transporter	LOC_Os07g01560.1	Transporter family protein, putative, expressed
251	Traes_2BL_DA1AD4165	sp|O60188|UTP6_SCHPO	U3 small nucleolar RNA-associated protein 6	IPR013949 U3 small nucleolar RNA-associated protein 6	LOC_Os02g01350.1	Expressed protein
252	Traes_2BL_CC903E532	sp|Q9NYH9|UTP6_HUMAN	U3 small nucleolar RNA-associated protein 6 homolog	IPR011990 Tetratricopeptide-like helical	LOC_Os02g01350.1	Expressed protein
253	Traes_2BL_71F3D7E0E	AT5G42510.1	Disease resistance-responsive dirigent-like protein family protein Length=182	IPR004265 Plant disease resistance response protein	LOC_Os07g01620.1	Dirigent, putative, expressed
254	Traes_2BL_C32299FFD	AT5G42510.1	Disease resistance-responsive dirigent-like protein family protein Length=182	IPR004265 Plant disease resistance response protein	LOC_Os07g01620.1	Dirigent, putative, expressed
255	Traes_2BL_EBE7AD4D4	AT5G42510.1	Disease resistance-responsive dirigent-like protein family protein Length=182	IPR004265 Plant disease resistance response protein	LOC_Os07g01660.1	Dirigent, putative, expressed
256	Traes_2BL_383B7C51A	AT3G02130.1	Receptor-like protein kinase 2 Length=1151	IPR001611 Leucine-rich repeat, IPR003591 Leucine-rich repeat, typical subtype, IPR011009 Protein kinase-like domain, IPR013320 Concanavalin A-like lectin/glucanase, subgroup	LOC_Os07g01710.1	Phytosulfokine receptor precursor, putative, expressed
257	Traes_2BL_E78873F3E	AT1G08470.1	Strictosidine synthase-like 3 Length=390	IPR011042 Six-bladed beta-propeller, TolB-like	LOC_Os07g35970.1	SMP-30/Gluconolaconase/LRE-like region containing protein, expressed
258	Traes_2BL_EF8A95C4C	sp|Q6KCD5|NIPBL_MOUSE	Nipped-B-like protein	IPR016024 Armadillo-type fold, IPR024986 Sister chromatid cohesion C-terminal domain	LOC_Os07g01940.1	Sister chromatid cohesion 2, putative, expressed
259	Traes_2BL_C4FC7A0D1	sp|F1QBY1|NIPLB_DANRE	Nipped-B-like protein B	IPR013083 Zinc finger, RING/FYVE/PHD-type, IPR016024 Armadillo-type fold, IPR026003 HEAT repeat associated with sister chromatid cohesion protein	LOC_Os07g01940.1	Sister chromatid cohesion 2, putative, expressed
260	Traes_2BL_A0FFC447F	AT5G07440.1	Glutamate dehydrogenase 2 Length=411	IPR006097 Glutamate/phenylalanine/leucine/valine dehydrogenase, dimerisation domain	LOC_Os04g45970.2	Glutamate dehydrogenase protein, putative, expressed
261	Traes_2BL_13F87C128	sp|Q52KV5|LEO1_XENLA	RNA polymerase-associated protein LEO1	IPR007149 Leo1-like protein	LOC_Os07g01880.1	VIP4, putative, expressed
262	Traes_2BL_C085E7F9A	AT3G02130.1	Receptor-like protein kinase 2 Length=1151	IPR001611 Leucine-rich repeat, IPR003591 Leucine-rich repeat, typical subtype, IPR011009 Protein kinase-like domain, IPR013210 Leucine-rich repeat-containing N-terminal, type 2, IPR013320 Concanavalin A-like lectin/glucanase, subgroup, IPR025875 Leucine rich repeat 4	LOC_Os03g54900.1	Phytosulfokine receptor precursor, putative, expressed
263	Traes_2BL_78A2BAD13	sp|Q9FKC0|R13A4_ARATH	60S ribosomal protein L13a-4	IPR005822 Ribosomal protein L13, IPR023563 Ribosomal protein L13, conserved site, IPR023564 Ribosomal protein L13 domain	LOC_Os07g01870.1	Ribosomal protein L13, putative, expressed
264	Traes_2BL_BFD7A44F3	sp|Q9LF24|LNG1_ARATH	Protein LONGIFOLIA 1	IPR025486 Domain of unknown function DUF4378	LOC_Os07g01860.1	Expressed protein
265	Traes_2BL_B0D2559B2	sp|Q9LF24|LNG1_ARATH	Protein LONGIFOLIA 1		LOC_Os07g01860.1	Expressed protein
266	Traes_2BL_80C5AC1E6	UniRef90_UPI0002C312D1	UPI0002C312D1 related cluster n=1 Tax=unknown RepID=UPI0002C312D1	IPR004274 NLI interacting factor, IPR023214 HAD-like domain	LOC_Os07g01850.1	NLI interacting factor-like phosphatase, putative, expressed
267	Traes_2BL_26F24E716	sp|Q6Q9I2|MAD15_ORYSJ	MADS-box transcription factor 15	IPR002100 Transcription factor, MADS-box, IPR002487 Transcription factor, K-box	LOC_Os07g01820.2	OsMADS15 - MADS-box family gene with MIKCc type-box, expressed
268	Traes_2BL_1ED24661E	AT1G48590.2	Calcium-dependent lipid-binding CaLB domain family protein Length=200	IPR008973 C2 calcium/lipid-binding domain, CaLB	LOC_Os07g01780.1	GTPase activating protein, putative, expressed
269	Traes_2BL_6D7E8D09A	AT3G17980.1	Calcium-dependent lipid-binding CaLB domain family protein Length=177	IPR008973 C2 calcium/lipid-binding domain, CaLB	LOC_Os07g01780.1	GTPase activating protein, putative, expressed
270	Traes_2BL_964FC881C	AT1G72330.3	Alanine aminotransferase 2 Length=553	IPR015424 Pyridoxal phosphate-dependent transferase	LOC_Os07g01760.1	Aminotransferase, classes I and II, domain containing protein, expressed
271	Traes_2BL_7118CC456	AT3G23560.1	MATE efflux family protein Length=477	IPR002528 Multi antimicrobial extrusion protein	LOC_Os07g01750.1	MATE efflux family protein, putative, expressed
272	Traes_2BL_B8C9EB3EA	sp|Q8WV16|DCAF4_HUMAN	DDB1- and CUL4-associated factor 4	IPR015943 WD40/YVTN repeat-like-containing domain, IPR026962 Katanin p80 subunit B1	LOC_Os07g01730.1	WD-40 repeat family protein, putative, expressed
273	Traes_2BL_0CB50EA27	AT1G41920.1	General transcription factor 2-related zinc finger protein Length=496		LOC_Os04g18540.1	HAT dimerisation domain containing protein, putative, expressed
274	Traes_2BL_A69F6C5DF	AT1G69310.1	WRKY DNA-binding protein 57 Length=287	IPR003657 DNA-binding WRKY	LOC_Os07g02060.1	WRKY29, expressed
275	Traes_2BL_2E91C4DCF	AT2G03450.1	purple acid phosphatase 9 Length=651	IPR004843 Phosphoesterase domain, IPR008963 Purple acid phosphatase-like, N-terminal, IPR025733 Iron/zinc purple acid phosphatase-like C-terminal domain	LOC_Os07g02090.1	Ser/Thr protein phosphatase family protein, putative, expressed
276	Traes_2BL_85B3DD81F	AT4G02900.1	ERD early-responsive to dehydration stress family protein Length=785	IPR003864 Domain of unknown function DUF221, IPR027815 Domain of unknown function DUF4463	LOC_Os05g32720.1	Early-responsive to dehydration protein-related, putative, expressed
277	Traes_2BL_D9EA35CA4	sp|Q5BJC2|KISHA_DANRE	Protein kish-A	IPR009653 Protein of unknown function DUF1242		Nothing found in rice
278	Traes_2BL_DB7F83A6A	AT2G36110.1	Polynucleotidyl transferase, ribonuclease H-like superfamily protein Length=239	IPR012337 Ribonuclease H-like domain	LOC_Os07g02180.1	3-5 exonuclease domain-containing protein, putative, expressed
279	Traes_2BL_02985332D	AT2G27035.1	Early nodulin-like protein 20 Length=163	IPR008972 Cupredoxin	LOC_Os07g02200.1	Plastocyanin-like domain containing protein, putative, expressed
280	Traes_2BL_4531F0154	sp|Q9AXQ6|IF5A1_SOLLC	Eukaryotic translation initiation factor 5A-1	IPR001884 Translation elongation factor IF5A	LOC_Os03g55150.5	Eukaryotic translation initiation factor 5A, putative, expressed
281	Traes_2BL_B9538B34A	sp|P56333|IF5A1_SOLTU	Eukaryotic translation initiation factor 5A-1/2	IPR001884 Translation elongation factor IF5A	LOC_Os07g02210.3	Eukaryotic translation initiation factor 5A, putative, expressed
282	Traes_2BL_4281689C9	sp|Q6YYC0|C3H55_ORYSJ	Zinc finger CCCH domain-containing protein 55		LOC_Os03g11580.1	Expressed protein
283	Traes_2BL_0783B8D8C	AT3G28740.1	Cytochrome P450 superfamily protein Length=509	IPR001128 Cytochrome P450	LOC_Os03g55240.1	Cytochrome P450, putative, expressed
284	Traes_2BL_C79C51D60	sp|Q8NBP0|TTC13_HUMAN	Tetratricopeptide repeat protein 13		LOC_Os07g02300.2	Tetratricopeptide repeat domain containing protein, expressed
285	Traes_2BL_60BB309AA	AT4G37460.1	Tetratricopeptide repeat TPR-like superfamily protein Length=1052	IPR011990 Tetratricopeptide-like helical	LOC_Os07g02300.1	Tetratricopeptide repeat domain containing protein, expressed
286	Traes_2BL_0E54FF0FE	sp|P04373|COX2_ORYSJ	Cytochrome c oxidase subunit 2	IPR011759 Cytochrome C oxidase subunit II, transmembrane domain		Nothing found in rice
287	Traes_2BL_58BAE1514	UniRef90_Q0IUZ5	Protein n=1 Tax=Oryza sativa subsp. japonica RepID=Q0IUZ5_ORYSJ		LOC_Os03g59960.1	Transposon protein, putative, Mutator sub-class
288	Traes_2BL_52F8DB0D8	UniRef90_UPI0002B4CD38	UPI0002B4CD38 related cluster n=1 Tax=unknown RepID=UPI0002B4CD38	IPR026939 Zinc finger protein 706	LOC_Os07g02340.1	Expressed protein
289	Traes_2BL_215FE5DDE	AT2G23080.1	Protein kinase superfamily protein Length=333	IPR011009 Protein kinase-like domain	LOC_Os03g55389.1	Casein kinase II subunit alpha-1, putative, expressed
290	Traes_2BL_71ED6B5BD	AT2G23080.1	Protein kinase superfamily protein Length=333	IPR011009 Protein kinase-like domain	LOC_Os07g02350.1	Casein kinase II subunit alpha-2, putative, expressed
291	Traes_2BL_0F97AA658	AT1G13440.1	Glyceraldehyde-3-phosphate dehydrogenase C2 Length=338	IPR020831 Glyceraldehyde/Erythrose phosphate dehydrogenase family	LOC_Os04g40950.1	Glyceraldehyde-3-phosphate dehydrogenase, putative, expressed
292	Traes_2BL_699DB5420	AT4G37530.1	Peroxidase superfamily protein Length=329	IPR010255 Haem peroxidase	LOC_Os07g02440.1	Peroxidase precursor, putative, expressed
293	Traes_2BL_B06F4D826	AT1G26820.1	Ribonuclease 3 Length=222	IPR001568 Ribonuclease T2-like	LOC_Os08g33710.1	Ribonuclease T2 family domain containing protein, expressed
294	Traes_2BL_93BE8D16F	UniRef90_Q7EZX1	Protein n=1 Tax=Oryza sativa subsp. japonica RepID=Q7EZX1_ORYSJ	IPR001810 F-box domain	LOC_Os07g02760.2	OsFBD13 - F-box and FBD domain containing protein, expressed
295	Traes_2BL_9D58D3765	AT1G77140.1	Vacuolar protein sorting 45 Length=569	IPR001619 Sec1-like protein, IPR027482 Sec1-like, domain 2	LOC_Os02g24134.1	Sec1 family transport protein, putative, expressed
296	Traes_2BL_EC04360CB	UniRef90_Q7EZX1	Protein n=1 Tax=Oryza sativa subsp. japonica RepID=Q7EZX1_ORYSJ	IPR001810 F-box domain	LOC_Os07g02760.1	OsFBD13 - F-box and FBD domain containing protein, expressed
297	Traes_2BL_DA3808293	AT1G27040.1	Major facilitator superfamily protein Length=567	IPR000109 Proton-dependent oligopeptide transporter family, IPR016196 Major facilitator superfamily domain, general substrate transporter	LOC_Os11g18044.1	Peptide transporter PTR2, putative, expressed
298	Traes_2BL_4FE7EF03D	AT1G63700.1	Protein kinase superfamily protein Length=883	IPR011009 Protein kinase-like domain	LOC_Os07g02780.1	STE_MEKK_ste11_MAP3K.20 - STE kinases include homologs to sterile 7, sterile 11 and sterile 20 from yeast, expressed
299	Traes_2BL_EED456A17	sp|Q940D0|ARR1_ARATH	Two-component response regulator ARR1	IPR009057 Homeodomain-like	LOC_Os07g02800.2	MYB family transcription factor, putative, expressed
300	Traes_2BL_B57DA0C02	AT5G66920.1	SKU5 similar 17 Length=546	IPR008972 Cupredoxin	LOC_Os07g02840.1	PS60, putative, expressed
301	Traes_2BL_BFDD17553	UniRef90_UPI000234E3F7	UPI000234E3F7 related cluster n=1 Tax=unknown RepID=UPI000234E3F7	IPR001810 F-box domain	LOC_Os07g02890.1	OsFBX209 - F-box domain containing protein, expressed
302	Traes_2BL_287C441A9	UniRef90_UPI000234E7F4	UPI000234E7F4 related cluster n=1 Tax=unknown RepID=UPI000234E7F4	IPR024875 Protein Lines	LOC_Os07g02950.1	Expressed protein
303	Traes_2BL_1520F2792	UniRef90_Q2QQV8	Retrotransposon protein, putative, unclassified n=1 Tax=Oryza sativa subsp. japonica RepID=Q2QQV8_ORYSJ		LOC_Os05g47910.1	Retrotransposon protein, putative, unclassified, expressed
304	Traes_2BL_AC52ABC01	UniRef90_C7J726	Protein n=1 Tax=Oryza sativa subsp. japonica RepID=C7J726_ORYSJ		LOC_Os09g12060.1	Expressed protein
305	Traes_2BL_9F68A69CD	UniRef90_UPI000234EA9F	UPI000234EA9F related cluster n=1 Tax=unknown RepID=UPI000234EA9F	IPR026103 Harbinger transposase-derived nuclease, IPR027806 Harbinger transposase-derived nuclease domain	LOC_Os01g66930.2	Transposon protein, putative, CACTA, En/Spm sub-class, expressed
306	Traes_2BL_E4D41A32B	AT3G27020.1	Yellow stripe like 6 Length=676	IPR004813 Oligopeptide transporter, OPT superfamily	LOC_Os04g32050.2	Transposon protein, putative, unclassified, expressed
307	Traes_2BL_0CBCC13AD	AT3G27020.1	Yellow stripe like 6 Length=676	IPR004813 Oligopeptide transporter, OPT superfamily	LOC_Os04g32050.1	Transposon protein, putative, unclassified, expressed
308	Traes_2BL_879DA70AE	AT3G27020.1	Yellow stripe like 6 Length=676	IPR004813 Oligopeptide transporter, OPT superfamily	LOC_Os04g32060.2	Transposon protein, putative, unclassified, expressed
309	Traes_2BL_BE72B315F	AT3G27020.1	Yellow stripe like 6 Length=676	IPR004813 Oligopeptide transporter, OPT superfamily	LOC_Os04g32060.1	Transposon protein, putative, unclassified, expressed
310	Traes_2BL_3ED93F1FB	sp|Q8T197|DHRS7_DICDI	Dehydrogenase/reductase SDR family protein 7-like	IPR002347 Glucose/ribitol dehydrogenase	LOC_Os04g32070.1	Dehydrogenase/reductase, putative, expressed
311	Traes_2BL_8500CBED6	sp|P0DKC5|HSD1A_ARATH	11-beta-hydroxysteroid dehydrogenase 1A	IPR002347 Glucose/ribitol dehydrogenase	LOC_Os04g32070.1	Dehydrogenase/reductase, putative, expressed
312	Traes_2BL_B2B719C14	sp|Q4QJM6|GLND_HAEI8	[Protein-PII] uridylyltransferase	IPR002912 ACT domain	LOC_Os04g32110.1	ACT domain containing protein, expressed
313	Traes_2BL_1DD13767E	sp|Q7XRU4|MUB4_ORYSJ	Membrane-anchored ubiquitin-fold protein 4	IPR017000 Membrane-anchored ubiquitin-fold protein, HCG-1	LOC_Os04g32270.1	Membrane-anchored ubiquitin-fold protein, putative, expressed
314	Traes_2BL_08F554A3C	AT4G27870.1	Vacuolar iron transporter VIT family protein Length=761		LOC_Os06g01440.1	Integral membrane protein, putative, expressed
315	Traes_2BL_C0EF32685	sp|Q949M2|FABG4_BRANA	3-oxoacyl-[acyl-carrier-protein] reductase 4	IPR002347 Glucose/ribitol dehydrogenase	LOC_Os04g30760.1	3-oxoacyl-reductase, chloroplast precursor, putative, expressed
316	Traes_2BL_34860DF67	UniRef90_Q7XMJ0	n=4 Tax=Oryza RepID=Q7XMJ0_ORYSJ		LOC_Os04g30740.1	Mitochondrial import inner membrane translocase subunit Tim17, putative, expressed
317	Traes_2BL_0A59B85F1	UniRef90_B6TSG2	Mitochondrial import inner membrane translocase subunit Tim17 family protein n=2 Tax=Andropogoneae RepID=B6TSG2_MAIZE		LOC_Os04g30740.1	Mitochondrial import inner membrane translocase subunit Tim17, putative, expressed
318	Traes_2BL_9E24F5D03	sp|Q8GWL2|LOR7_ARATH	Protein LURP-one-related 7	IPR025659 Tubby C-terminal-like domain	LOC_Os05g27340.1	Expressed protein
319	Traes_2BL_94804DAEE	sp|Q9M5L0|RL35_EUPES	60S ribosomal protein L35	IPR001854 Ribosomal protein L29	LOC_Os02g30050.1	Ribosomal protein L29, putative, expressed
320	Traes_2BL_05B60AB14	sp|C5BDY7|MDTK_EDWI9	Multidrug resistance protein MdtK	IPR002528 Multi antimicrobial extrusion protein	LOC_Os10g11354.1	MATE efflux family protein, putative, expressed
321	Traes_2BL_FFA34DA53	sp|Q6D5W6|MDTK_ERWCT	Multidrug resistance protein MdtK	IPR002528 Multi antimicrobial extrusion protein	LOC_Os10g11354.1	MATE efflux family protein, putative, expressed
322	Traes_2BL_FFA34DA531	sp|Q6D5W6|MDTK_ERWCT	Multidrug resistance protein MdtK	IPR002528 Multi antimicrobial extrusion protein	LOC_Os10g11354.1	MATE efflux family protein, putative, expressed
323	Traes_2BL_D642EDA44	sp|Q9SRT0|PUB9_ARATH	U-box domain-containing protein 9	IPR013083 Zinc finger, RING/FYVE/PHD-type, IPR016024 Armadillo-type fold	LOC_Os04g30470.1	U-box domain-containing protein, putative, expressed
324	Traes_2BL_61A2C75A4	sp|Q3SWX0|NIPA2_BOVIN	Magnesium transporter NIPA2	IPR008521 Magnesium transporter NIPA	LOC_Os04g30450.1	DUF803 domain containing, putative, expressed
325	Traes_2BL_9ED22B27E	UniRef90_Q2QQV8	Retrotransposon protein, putative, unclassified n=1 Tax=Oryza sativa subsp. japonica RepID=Q2QQV8_ORYSJ	IPR000477 Reverse transcriptase	LOC_Os05g35860.1	Retrotransposon protein, putative, unclassified, expressed
326	Traes_2BL_38A358974	sp|Q5RB87|G3BP1_PONAB	Ras GTPase-activating protein-binding protein 1	IPR002075 Nuclear transport factor 2, IPR012677 Nucleotide-binding, alpha-beta plait	LOC_Os04g30430.1	Nuclear transport factor 2, putative, expressed
327	Traes_2BL_B47BE4603	sp|Q28452|QOR_LAMGU	Quinone oxidoreductase	IPR002085 Alcohol dehydrogenase superfamily, zinc-type, IPR016040 NADP-binding domain, IPR020843 Polyketide synthase, enoylreductase	LOC_Os04g30420.1	Dehydrogenase, putative, expressed
328	Traes_2BL_EBDF3725F	sp|P12311|ADH1_GEOSE	Alcohol dehydrogenase	IPR002085 Alcohol dehydrogenase superfamily, zinc-type, IPR016040 NADP-binding domain, IPR020843 Polyketide synthase, enoylreductase	LOC_Os04g28990.1	Dehydrogenase, putative, expressed
329	Traes_2BL_8514F10AE	AT4G13010.1	Oxidoreductase, zinc-binding dehydrogenase family protein Length=329	IPR002085 Alcohol dehydrogenase superfamily, zinc-type, IPR016040 NADP-binding domain, IPR020843 Polyketide synthase, enoylreductase	LOC_Os04g28990.1	Dehydrogenase, putative, expressed
330	Traes_2BL_7C6ECC280	sp|P98205|ALA2_ARATH	Phospholipid-transporting ATPase 2	IPR006539 Phospholipid-transporting P-type ATPase, subfamily IV, IPR008250 P-type ATPase, A domain, IPR013136 WSTF/Acf1/Cbp146	LOC_Os04g28460.1	Phospholipid-transporting ATPase 2, putative, expressed
331	Traes_2BL_BCE648C50	AT3G27870.1	ATPase E1-E2 type family protein / haloacid dehalogenase-like hydrolase family protein Length=1189	IPR001757 Cation-transporting P-type ATPase, IPR023214 HAD-like domain	LOC_Os11g25980.1	Phospholipid-transporting ATPase 2, putative, expressed
332	Traes_2BL_DC02495A8	UniRef90_Q7F971	n=1 Tax=Oryza sativa subsp. japonica RepID=Q7F971_ORYSJ	IPR019557 Aminotransferase-like, plant mobile domain	LOC_Os02g37950.3	Transposon protein, putative, unclassified, expressed
333	Traes_2BL_F9D8E39E4	sp|Q9SIT7|PP151_ARATH	Pentatricopeptide repeat-containing protein	IPR002885 Pentatricopeptide repeat, IPR011990 Tetratricopeptide-like helical	LOC_Os09g07780.1	Pentatricopeptide repeat protein PPR986-12, putative, expressed
334	Traes_2BL_18A640F3B	AT5G50280.1	Pentatricopeptide repeat PPR superfamily protein Length=723	IPR002885 Pentatricopeptide repeat, IPR011990 Tetratricopeptide-like helical	LOC_Os05g22870.1	PPR repeat domain containing protein, putative, expressed
335	Traes_2BL_D11F64BB4	sp|O42993|FKBP_SCHPO	Peptidyl-prolyl cis-trans isomerase	IPR001179 Peptidyl-prolyl cis-trans isomerase, FKBP-type, domain, IPR011990 Tetratricopeptide-like helical, IPR023566 Peptidyl-prolyl cis-trans isomerase, FKBP-type	LOC_Os04g28420.2	Peptidyl-prolyl isomerase, putative, expressed
336	Traes_2BL_1AC8854AB	sp|Q91Z98|CH3L4_MOUSE	Chitinase-3-like protein 4	IPR017853 Glycoside hydrolase, superfamily	LOC_Os04g30770.1	Glycosyl hydrolase, putative, expressed
337	Traes_2BL_72CBF3E31	UniRef90_C7J5V5	Protein n=4 Tax=Oryza RepID=C7J5V5_ORYSJ	IPR006460 Protein of unknown function DUF617, plant	LOC_Os08g37150.1	DUF617 domain containing protein, expressed
338	Traes_2BL_21BEB1963	sp|Q9C5Z2|EIF3H_ARATH	Eukaryotic translation initiation factor 3 subunit H	IPR000555 JAB/MPN domain, IPR027524 Eukaryotic translation initiation factor 3 subunit H	LOC_Os04g30780.1	Eukaryotic translation initiation factor 3 subunit H, putative, expressed
339	Traes_2BL_C6251F509	sp|Q9CQ48|NUDC2_MOUSE	NudC domain-containing protein 2	IPR008978 HSP20-like chaperone	LOC_Os01g47770.1	CS domain containing protein, putative, expressed
340	Traes_2BL_DC592ECEE	sp|Q9NVG8|TBC13_HUMAN	TBC1 domain family member 13	IPR000195 Rab-GTPase-TBC domain	LOC_Os04g30880.1	TBC domain containing protein, expressed
341	Traes_2BL_CA5D45836	AT2G42005.1	Transmembrane amino acid transporter family protein Length=413	IPR013057 Amino acid transporter, transmembrane	LOC_Os07g12770.1	Transmembrane amino acid transporter protein, putative, expressed
342	Traes_2BL_F2772688F	sp|Q9FHW9|GDL90_ARATH	GDSL esterase/lipase	IPR001087 Lipase, GDSL	LOC_Os10g05088.1	GDSL-like lipase/acylhydrolase, putative, expressed
343	Traes_2BL_9B52972AE	sp|P34788|RS18_ARATH	40S ribosomal protein S18	IPR001892 Ribosomal protein S13	LOC_Os07g07719.1	Ribosomal protein S13p/S18e, putative, expressed
344	Traes_2BL_B5C354942	AT3G07170.1	Sterile alpha motif SAM domain-containing protein Length=203	IPR013761 Sterile alpha motif/pointed domain	LOC_Os04g30910.2	SAM domain family protein, expressed
345	Traes_2BL_B6147BC26	sp|A5PK19|MET13_BOVIN	Methyltransferase-like protein 13	IPR013216 Methyltransferase type 11	LOC_Os04g31000.1	Methyltransferase domain containing protein, expressed
346	Traes_2BL_FA241986F	UniRef90_N1QWQ7	Methyltransferase-like protein 13 n=1 Tax=Aegilops tauschii RepID=N1QWQ7_AEGTA		LOC_Os04g31000.1	Methyltransferase domain containing protein, expressed
347	Traes_2BL_8A0970FD9	sp|Q8N6R0|MET13_HUMAN	Methyltransferase-like protein 13	IPR001045 Spermidine/spermine synthases family	LOC_Os04g31000.1	Methyltransferase domain containing protein, expressed
348	Traes_2BL_5877DD83D	AT3G25070.1	RPM1 interacting protein 4 Length=211	IPR008700 Pathogenic type III effector avirulence factor Avr cleavage site	LOC_Os04g31030.1	Nitrate-induced NOI protein, expressed
349	Traes_2BL_5E868851D	AT2G21860.1	Violaxanthin de-epoxidase-related Length=522	IPR011038 Calycin-like	LOC_Os04g31040.1	Violaxanthin de-epoxidase, putative, expressed
350	Traes_2BL_1D9C7AF0B	AT3G24255.1	RNA-directed DNA polymerase reverse transcriptase-related family protein Length=746		LOC_Os04g31050.1	Expressed protein
351	Traes_2BL_11A4F903B	sp|Q40731|STAD5_ORYSJ	Acyl-[acyl-carrier-protein] desaturase 5, chloroplastic	IPR005067 Fatty acid desaturase, type 2, IPR009078 Ferritin-like superfamily	LOC_Os04g31070.1	Acyl-desaturase, chloroplast precursor, putative, expressed
352	Traes_2BL_E0E5BABE0	sp|Q9NXS3|KLH28_HUMAN	Kelch-like protein 28	IPR015915 Kelch-type beta propeller	LOC_Os04g31120.2	OsFBK14 - F-box domain and kelch repeat containing protein, expressed
353	Traes_2BL_9C663D4DF	AT4G33650.2	Dynamin-related protein 3A Length=809	IPR000375 Dynamin central domain, IPR001401 Dynamin, GTPase domain, IPR020850 GTPase effector domain, GED, IPR022812 Dynamin superfamily, IPR027417 P-loop containing nucleoside triphosphate hydrolase	LOC_Os04g31190.1	Dynamin family protein, putative, expressed
354	Traes_2BL_F3BDF34C5	AT4G33650.2	Dynamin-related protein 3A Length=809	IPR001401 Dynamin, GTPase domain, IPR022812 Dynamin superfamily, IPR027417 P-loop containing nucleoside triphosphate hydrolase	LOC_Os04g31190.1	Dynamin family protein, putative, expressed
355	Traes_2BL_650FBB987	UniRef90_G2J3A2	Alpha/beta hydrolase fold protein n=2 Tax=Pseudogulbenkiania RepID=G2J3A2_PSEUL		LOC_Os04g31240.1	Hydrolase, alpha/beta fold family protein, putative, expressed
356	Traes_2BL_920F2EC33	AT5G38360.1	Alpha/beta-Hydrolases superfamily protein Length=239		LOC_Os04g31240.1	Hydrolase, alpha/beta fold family protein, putative, expressed
357	Traes_2BL_F442E87DD	AT5G57150.4	Basic helix-loop-helix bHLH DNA-binding superfamily protein Length=264	IPR011598 Myc-type, basic helix-loop-helix bHLH domain	LOC_Os04g31290.1	Helix-loop-helix DNA-binding domain containing protein, expressed
358	Traes_2BL_20675625F	UniRef90_UPI0002B47252	UPI0002B47252 related cluster n=1 Tax=unknown RepID=UPI0002B47252	IPR004881 Ribosome biogenesis GTPase RsgA, putative, IPR027417 P-loop containing nucleoside triphosphate hydrolase	LOC_Os04g31270.1	EMB1688, putative, expressed
359	Traes_2BL_8C3A321D9	AT1G67440.1	Minichromosome maintenance MCM2/3/5 family protein Length=433	IPR012340 Nucleic acid-binding, OB-fold, IPR027417 P-loop containing nucleoside triphosphate hydrolase	LOC_Os04g31270.1	EMB1688, putative, expressed
360	Traes_2BL_8825A45DA	sp|Q61466|SMRD1_MOUSE	SWI/SNF-related matrix-associated actin-dependent regulator of chromatin subfamily D member 1	IPR003121 SWIB/MDM2 domain	LOC_Os04g31320.1	SWIB/MDM2 domain containing protein, expressed
361	Traes_2BL_B633F30FC	AT5G50380.1	Exocyst subunit exo70 family protein F1 Length=683	IPR004140 Exocyst complex protein Exo70, IPR016159 Cullin repeat-like-containing domain	LOC_Os04g31330.1	Exo70 exocyst complex subunit domain containing protein, expressed
362	Traes_2BL_0B592F58E	sp|Q8BGM7|AAKG3_MOUSE	5'-AMP-activated protein kinase subunit gamma-3	IPR000644 CBS domain, IPR013785 Aldolase-type TIM barrel	LOC_Os04g31340.1	CBS domain containing membrane protein, putative, expressed
363	Traes_2BL_ADA6BB6B2	AT3G48530.1	SNF1-related protein kinase regulatory subunit gamma 1 Length=424		LOC_Os04g31340.1	CBS domain containing membrane protein, putative, expressed
364	Traes_2BL_0516DCDA6	AT3G28960.1	Transmembrane amino acid transporter family protein Length=405	IPR013057 Amino acid transporter, transmembrane	LOC_Os06g12320.1	Transmembrane amino acid transporter protein, putative, expressed
365	Traes_2BL_A5C31D5B5	AT2G05170.1	Vacuolar protein sorting 11 Length=932	IPR011990 Tetratricopeptide-like helical, IPR013083 Zinc finger, RING/FYVE/PHD-type, IPR016528 Vacuolar protein sorting-associated protein 11, IPR017986 WD40-repeat-containing domain, IPR024763 Vacuolar protein sorting protein 11, C-terminal	LOC_Os04g31390.1	Vacuolar protein sorting-associated protein 11, putative, expressed
366	Traes_2BL_FF6ACBE11	AT2G05170.1	Vacuolar protein sorting 11 Length=932	IPR013083 Zinc finger, RING/FYVE/PHD-type, IPR024763 Vacuolar protein sorting protein 11, C-terminal	LOC_Os04g31390.1	Vacuolar protein sorting-associated protein 11, putative, expressed
367	Traes_2BL_CAF46CC5B	sp|Q9FYF9|FB76_ARATH	F-box protein	IPR001810 F-box domain	LOC_Os04g31610.1	OsFBO3 - F-box and other domain containing protein, expressed
368	Traes_2BL_BFA96C62F	sp|Q9FK27|FB342_ARATH	F-box protein	IPR002893 Zinc finger, MYND-type	LOC_Os04g31610.1	OsFBO3 - F-box and other domain containing protein, expressed
369	Traes_2BL_1C09A209F	sp|P11435|CPPM_STRHY	Carboxyvinyl-carboxyphosphonate phosphorylmutase	IPR015813 Pyruvate/Phosphoenolpyruvate kinase-like domain	LOC_Os04g31700.1	Methylisocitrate lyase 2, putative, expressed
370	Traes_2BL_984CEEDA4	sp|Q7XLP4|Y4869_ORYSJ	B3 domain-containing protein	IPR015300 DNA-binding pseudobarrel domain	LOC_Os04g31730.1	Expressed protein
371	Traes_2BL_8E3548827	AT1G67320.3	DNA primase, large subunit family Length=490	IPR007238 DNA primase large subunit, eukaryotic/archaeal	LOC_Os07g22400.2	POLA3 - Putative DNA polymerase alpha complex subunit, expressed
372	Traes_2BL_ABBC40952	UniRef90_M8BRT0	Agamous-like MADS-box protein AGL21 n=1 Tax=Aegilops tauschii RepID=M8BRT0_AEGTA	IPR002100 Transcription factor, MADS-box	LOC_Os04g31804.1	OsMADS64 - MADS-box family gene with M-alpha type-box, expressed
373	Traes_2BL_A89BDB407	sp|Q8GSA7|CMTA3_ARATH	Calmodulin-binding transcription activator 3	IPR000048 IQ motif, EF-hand binding site, IPR005559 CG-1 DNA-binding domain, IPR013783 Immunoglobulin-like fold, IPR014756 Immunoglobulin E-set, IPR020683 Ankyrin repeat-containing domain, IPR027417 P-loop containing nucleoside triphosphate hydrolase	LOC_Os04g31900.1	Calmodulin-binding transcription activator 4, putative, expressed
374	Traes_2BL_8C42B3EC5	sp|Q9FMV4|MED30_ARATH	Mediator of RNA polymerase II transcription subunit 30		LOC_Os04g31910.1	Expressed protein
375	Traes_2BL_4C9714DB7	AT3G01930.2	Major facilitator superfamily protein Length=584	IPR010658 Nodulin-like	LOC_Os08g42010.1	Nodulin, putative, expressed
376	Traes_2BL_2241A15E6	AT3G01930.2	Major facilitator superfamily protein Length=584	IPR010658 Nodulin-like, IPR016196 Major facilitator superfamily domain, general substrate transporter	LOC_Os04g31924.2	Nodulin, putative, expressed
377	Traes_2BL_4A55766C7	sp|Q8TQR1|DNAJ_METAC	Chaperone protein DnaJ	IPR001623 DnaJ domain, IPR024593 Domain of unknown function DUF3444	LOC_Os04g31940.1	DnaJ domain containing protein, expressed
378	Traes_2BL_6E484B268	sp|P62312|LSM6_HUMAN	U6 snRNA-associated Sm-like protein LSm6	IPR010920 Like-Sm LSM domain	LOC_Os02g30624.1	LSM domain containing protein, expressed
379	Traes_2BL_9B714C723	sp|P62312|LSM6_HUMAN	U6 snRNA-associated Sm-like protein LSm6		LOC_Os04g31950.1	LSM domain containing protein, expressed
380	Traes_2BL_F983B0F55	AT5G65750.1	2-oxoglutarate dehydrogenase, E1 component Length=1025	IPR011603 2-oxoglutarate dehydrogenase, E1 component	LOC_Os04g32020.1	2-oxoglutarate dehydrogenase E1 component, mitochondrial precursor, putative, expressed
381	Traes_2BL_31D4D0A2C	AT5G50740.3	Heavy metal transport/detoxification superfamily protein Length=290	IPR006121 Heavy metal-associated domain, HMA	LOC_Os02g30650.1	Heavy metal-associated domain containing protein, expressed
382	Traes_2BL_10AC5A9F7	sp|Q9LP45|PSD11_ARATH	26S proteasome non-ATPase regulatory subunit 11 homolog	IPR000717 Proteasome component PCI domain, IPR011990 Tetratricopeptide-like helical, IPR013143 PCI/PINT associated module	LOC_Os04g36700.1	Proteasome subunit, putative, expressed
383	Traes_2BL_207C535E4	sp|P32067|LA_MOUSE	Lupus La protein homolog	IPR002344 Lupus La protein, IPR011991 Winged helix-turn-helix DNA-binding domain, IPR012677 Nucleotide-binding, alpha-beta plait	LOC_Os07g01260.1	La domain containing protein, expressed
384	Traes_2BL_5A02DC176	AT1G51538.1	Aminotransferase-like, plant mobile domain family protein Length=696	IPR019557 Aminotransferase-like, plant mobile domain	LOC_Os03g60170.1	Expressed protein
385	Traes_2BL_70FE0CBED	AT4G21790.1	Tobamovirus multiplication 1 Length=291	IPR009457 Domain of unknown function DUF1084	LOC_Os07g01250.1	Tobamovirus multiplication protein, putative, expressed
386	Traes_2BL_1BE5C9C71	AT2G42850.1	Cytochrome P450, family 718 Length=485	IPR001128 Cytochrome P450	LOC_Os09g21260.1	Cytochrome P450 domain containing protein, expressed
387	Traes_2BL_E02A83F66		Unknown protein		LOC_Os03g37270.1	RNA recognition motif containing protein, putative, expressed
388	Traes_2BL_60EEC7AC7	UniRef90_UPI000234FE70	UPI000234FE70 related cluster n=1 Tax=unknown RepID=UPI000234FE70		LOC_Os12g07770.1	Retrotransposon protein, putative, unclassified, expressed
389	Traes_2BL_740D59BE4	AT1G11700.1	Protein of unknown function, DUF584 Length=201	IPR007608 Senescence regulator S40	LOC_Os07g33270.1	DUF584 domain containing protein, putative, expressed
390	Traes_2BL_FA25ADA12	AT1G60160.1	Potassium transporter family protein Length=827	IPR003855 K+ potassium transporter	LOC_Os03g37830.1	Potassium transporter, putative, expressed
391	Traes_2BL_FA25ADA121	AT1G60160.1	Potassium transporter family protein Length=827	IPR003855 K+ potassium transporter	LOC_Os03g37830.1	Potassium transporter, putative, expressed
392	Traes_2BL_221529C5C	AT3G20480.1	Tetraacyldisaccharide 4'-kinase family protein Length=395	IPR003758 Tetraacyldisaccharide 4'-kinase	LOC_Os07g01200.2	Tetraacyldisaccharide 4-kinase, putative, expressed
393	Traes_2BL_9E38243B0	AT2G37740.1	Zinc-finger protein 10 Length=304	IPR015880 Zinc finger, C2H2-like	LOC_Os07g01180.1	ZOS7-01 - C2H2 zinc finger protein, expressed
394	Traes_2BL_9E38243B01	AT2G37740.1	Zinc-finger protein 10 Length=304	IPR015880 Zinc finger, C2H2-like	LOC_Os07g01180.1	ZOS7-01 - C2H2 zinc finger protein, expressed
395	Traes_2BL_3E12FF58C	AT1G55760.1	BTB/POZ domain-containing protein Length=329	IPR008974 TRAF-like, IPR011333 BTB/POZ fold	LOC_Os07g01140.1	MBTB12 - Bric-a-Brac, Tramtrack, Broad Complex BTB domain with Meprin and TRAF Homology MATH domain, expressed
396	Traes_2BL_4E6532BB4	AT2G27230.1	Transcription factor-related Length=650	IPR011598 Myc-type, basic helix-loop-helix bHLH domain, IPR025610 Transcription factor MYC/MYB N-terminal	LOC_Os07g01130.1	Pentatricopeptide containing protein, putative, expressed
397	Traes_2BL_7B9673A80	AT1G74580.1	Pentatricopeptide repeat PPR superfamily protein Length=763	IPR002885 Pentatricopeptide repeat, IPR011990 Tetratricopeptide-like helical	LOC_Os07g01130.1	Pentatricopeptide containing protein, putative, expressed
398	Traes_2BL_09BC0104D	AT3G09220.1	Laccase 7 Length=567	IPR017761 Laccase	LOC_Os07g01110.1	Laccase precursor protein, putative, expressed
399	Traes_2BL_BADBF7186	UniRef90_Q0J577	Protein n=2 Tax=Oryza sativa subsp. japonica RepID=Q0J577_ORYSJ	IPR026103 Harbinger transposase-derived nuclease, IPR027806 Harbinger transposase-derived nuclease domain	LOC_Os07g34550.1	Retrotransposon protein, putative, unclassified, expressed
400	Traes_2BL_8FFBE8AF6	AT2G39890.1	Proline transporter 1 Length=442	IPR013057 Amino acid transporter, transmembrane	LOC_Os03g44230.1	Transmembrane amino acid transporter protein, putative, expressed
401	Traes_2BL_13CA346EC1	UniRef90_UPI0002C34B11	UPI0002C34B11 related cluster n=1 Tax=unknown RepID=UPI0002C34B11	IPR008985 Concanavalin A-like lectin/glucanases superfamily	LOC_Os07g01100.2	Legume lectins beta domain containing protein, putative, expressed
402	Traes_2BL_4CF076AAB	sp|Q4JSW2|MSHA_CORJK	D-inositol 3-phosphate glycosyltransferase	IPR001296 Glycosyl transferase, family 1	LOC_Os07g01030.1	Glycosyl transferase, group 1 domain containing protein, expressed
403	Traes_2BL_C7F69725E	sp|A9WFT9|PDXS_CHLAA	Pyridoxal biosynthesis lyase PdxS	IPR001852 Vitamin B6 biosynthesis protein, IPR013785 Aldolase-type TIM barrel	LOC_Os07g01020.1	SOR/SNZ family protein, putative, expressed
404	Traes_2BL_159496BF7	AT4G34215.1	Domain of unknown function DUF303 Length=260		LOC_Os04g20810.1	Receptor protein kinase, putative, expressed
405	Traes_2BL_177617920	AT4G34215.1	Domain of unknown function DUF303 Length=260	IPR005181 Domain of unknown function DUF303, acetylesterase putative	LOC_Os04g20810.1	Receptor protein kinase, putative, expressed
406	Traes_2BL_892E33F26	sp|Q9KUX9|DUSA_VIBCH	tRNA-dihydrouridine synthase A	IPR001269 tRNA-dihydrouridine synthase, IPR013785 Aldolase-type TIM barrel	LOC_Os04g20990.1	tRNA-dihydrouridine synthase, putative, expressed
407	Traes_2BL_51C841B59	AT1G55810.1	Uridine kinase-like 3 Length=466	IPR006083 Phosphoribulokinase/uridine kinase, IPR027417 P-loop containing nucleoside triphosphate hydrolase	LOC_Os04g21110.1	Phosphoribulokinase/Uridine kinase family protein, expressed
408	Traes_2BL_A8C8ACB9C	UniRef90_UPI000234EDE8	UPI000234EDE8 related cluster n=1 Tax=unknown RepID=UPI000234EDE8	IPR000764 Uridine kinase, IPR027417 P-loop containing nucleoside triphosphate hydrolase	LOC_Os04g21110.1	Phosphoribulokinase/Uridine kinase family protein, expressed
409	Traes_2BL_2FF046824	AT1G55810.1	Uridine kinase-like 3 Length=466	IPR006083 Phosphoribulokinase/uridine kinase, IPR023577 CYTH-like domain	LOC_Os04g21110.1	Phosphoribulokinase/Uridine kinase family protein, expressed
410	Traes_2BL_D1E36C948	AT2G15230.1	lipase 1 Length=393	IPR000073 Alpha/beta hydrolase fold-1, IPR006693 Partial AB-hydrolase lipase domain, IPR025483 Lipase, eukaryotic	LOC_Os04g21160.1	Triacylglycerol lipase 1 precursor, putative, expressed
411	Traes_2BL_CC85D3052	sp|Q0JEF7|CSPLA_ORYSJ	CASP-like protein	IPR006702 Uncharacterised protein family UPF0497, trans-membrane plant	LOC_Os04g21320.1	Membrane associated DUF588 domain containing protein, putative, expressed
412	Traes_2BL_600226046	AT5G24860.1	Flowering promoting factor 1 Length=110		LOC_Os04g21350.2	Flowering promoting factor-like 1, putative, expressed
413	Traes_2BL_B486B6539	UniRef90_B6TTK7	Actin associated protein n=1 Tax=Zea mays RepID=B6TTK7_MAIZE		LOC_Os02g26370.1	Wiskott-Aldrich syndrome protein family member 2, putative, expressed
414	Traes_2BL_C2ED2431C	AT3G05550.1	Hypoxia-responsive family protein Length=97	IPR007667 Hypoxia induced protein, domain	LOC_Os02g37930.1	Hypoxia-responsive family protein, putative, expressed
415	Traes_2BL_34BA02CAC	AT4G35160.1	O-methyltransferase family protein Length=382	IPR001077 O-methyltransferase, family 2	LOC_Os08g35310.1	O-methyltransferase, putative, expressed
416	Traes_2BL_DDCBD9F84	AT4G01070.1	UDP-Glycosyltransferase superfamily protein Length=480	IPR002213 UDP-glucuronosyl/UDP-glucosyltransferase	LOC_Os05g45200.1	Anthocyanidin 5,3-O-glucosyltransferase, putative, expressed
417	Traes_2BL_FA727026F	AT1G25550.1	Myb-like transcription factor family protein Length=344	IPR009057 Homeodomain-like, IPR025756 MYB-CC type transcription factor, LHEQLE-containing domain	LOC_Os02g47190.1	MYB family transcription factor, putative, expressed
418	Traes_2BL_B4598D576	sp|P52409|E13B_WHEAT	Glucan endo-1,3-beta-glucosidase	IPR000490 Glycoside hydrolase, family 17, IPR012946 X8, IPR017853 Glycoside hydrolase, superfamily	LOC_Os11g47820.1	Glucan endo-1,3-beta-glucosidase precursor, putative, expressed
419	Traes_2BL_AE761AE4B	sp|Q41224|AOX1_TOBAC	Ubiquinol oxidase 1, mitochondrial		LOC_Os04g51150.1	Transposon protein, putative, unclassified, expressed
420	Traes_2BL_EA2B95CF0	UniRef90_F2DYZ2	Ubiquinol oxidase n=4 Tax=Triticeae RepID=F2DYZ2_HORVD		LOC_Os04g51160.1	Transposon protein, putative, unclassified, expressed
421	Traes_2BL_2B1A91F09	sp|Q9LK24|FB327_ARATH	F-box protein	IPR017900 4Fe-4S ferredoxin, iron-sulphur binding, conserved site	LOC_Os08g33140.1	F-box domain containing protein, expressed
422	Traes_2BL_8A069752E	sp|Q6ZIK7|BRXL2_ORYSJ	Protein Brevis radix-like 2	IPR013591 Brevis radix BRX domain, IPR027988 Transcription factor BREVIS RADIX, N-terminal domain	LOC_Os02g47230.1	Disease resistance/zinc finger/chromosome condensation-like region protein, putative, expressed
423	Traes_2BL_239F454C9	sp|B7ZAQ6|GPHRA_HUMAN	Golgi pH regulator A	IPR015672 GPCR 89-related, IPR025969 Abscisic acid G-protein coupled receptor-like domain	LOC_Os04g51180.1	GPR89A, putative, expressed
424	Traes_2BL_DA060E328	sp|Q6AWY6|GRF3_ORYSJ	Growth-regulating factor 3		LOC_Os04g51190.2	Growth-regulating factor, putative, expressed
425	Traes_2BL_84502668E	sp|Q6AWY6|GRF3_ORYSJ	Growth-regulating factor 3		LOC_Os04g51190.2	Growth-regulating factor, putative, expressed
426	Traes_2BL_6C85EA1BA	AT1G77470.1	Replication factor C subunit 3 Length=369	IPR008921 DNA polymerase III, clamp loader complex, gamma/delta/delta subunit, C-terminal, IPR027417 P-loop containing nucleoside triphosphate hydrolase	LOC_Os02g53500.2	RFC5 - Putative clamp loader of PCNA, replication factor C subunit 5, expressed
427	Traes_2BL_7E0071584	AT1G64850.1	Calcium-binding EF hand family protein Length=162	IPR011992 EF-hand domain pair	LOC_Os04g51240.1	EF hand family protein, putative, expressed
428	Traes_2BL_A45B91C58	UniRef90_B6SS50	EF hand family protein n=2 Tax=Andropogoneae RepID=B6SS50_MAIZE		LOC_Os04g51250.1	Expressed protein
429	Traes_2BL_D387418E6	sp|O82628|VAGT1_ARATH	V-type proton ATPase subunit G1	IPR005124 Vacuolar H+-ATPase G subunit	LOC_Os04g51270.1	Vacuolar ATPase G subunit, putative, expressed
430	Traes_2BL_C62875A68	AT1G32580.1	Plastid developmental protein DAG, putative Length=229		LOC_Os04g51280.1	DAG protein, chloroplast precursor, putative, expressed
431	Traes_2BL_E3222439E	AT4G09010.1	Ascorbate peroxidase 4 Length=349	IPR010255 Haem peroxidase	LOC_Os04g51300.1	Peroxidase precursor, putative, expressed
432	Traes_2BL_971EF25B5	sp|P0AFK9|POTD_ECOLI	Spermidine/putrescine-binding periplasmic protein	IPR001188 Bacterial periplasmic spermidine/putrescine-binding protein	LOC_Os04g51310.1	Putrescine-binding periplasmic protein-related, putative, expressed
433	Traes_2BL_8F94BA476	sp|Q7XTQ5|MEX1_ORYSJ	Maltose excess protein 1-like, chloroplastic		LOC_Os04g51330.1	Maltose excess protein 1-like, chloroplast precursor, putative, expressed
434	Traes_2BL_A06E8F248	AT4G19410.1	Pectinacetylesterase family protein Length=391	IPR004963 Pectinacetylesterase	LOC_Os04g51340.1	Pectinacetylesterase domain containing protein, expressed
435	Traes_2BL_C3676B9CC	AT5G13140.1	Pollen Ole e 1 allergen and extensin family protein Length=267	IPR006041 Pollen Ole e 1 allergen/extensin	LOC_Os12g28770.1	POEI19 - Pollen Ole e I allergen and extensin family protein precursor, expressed
436	Traes_2BL_8FF6FF942	sp|O80522|GDL2_ARATH	GDSL esterase/lipase	IPR001087 Lipase, GDSL	LOC_Os01g22780.2	GDSL-like lipase/acylhydrolase, putative, expressed
437	Traes_2BL_EB51A1B4A	sp|Q3E6Q1|PPR32_ARATH	Pentatricopeptide repeat-containing protein	IPR002885 Pentatricopeptide repeat, IPR011990 Tetratricopeptide-like helical	LOC_Os04g51350.1	Pentatricopeptide, putative, expressed
438	Traes_2BL_664AA347A	sp|Q07G10|ALKB8_XENTR	Alkylated DNA repair protein alkB homolog 8	IPR005123 Oxoglutarate/iron-dependent dioxygenase, IPR027450 Alpha-ketoglutarate-dependent dioxygenase AlkB-like	LOC_Os04g51360.1	Oxidoreductase, 2OG-Fe oxygenase family protein, putative, expressed
439	Traes_2BL_1030D5EB2	UniRef90_Q7XTQ2	n=6 Tax=Oryza RepID=Q7XTQ2_ORYSJ	IPR011009 Protein kinase-like domain	LOC_Os04g51370.2	Protein kinase, putative, expressed
440	Traes_2BL_FF260184F	AT3G17750.1	Protein kinase superfamily protein Length=1138	IPR011009 Protein kinase-like domain	LOC_Os04g51370.2	Protein kinase, putative, expressed
441	Traes_2BL_C6677B603	AT5G49810.1	Methionine S-methyltransferase Length=1071		LOC_Os05g01470.3	Methionine S-methyltransferase, putative, expressed
442	Traes_2BL_889340F43	sp|Q93W54|ICMTB_ARATH	Protein-S-isoprenylcysteine O-methyltransferase B	IPR007269 Isoprenylcysteine carboxyl methyltransferase	LOC_Os04g51380.1	Protein-S-isoprenylcysteine O-methyltransferase. tax, putative, expressed
443	Traes_2BL_BB77D1B1A	AT5G14500.1	Aldose 1-epimerase family protein Length=306	IPR008183 Aldose 1-/Glucose-6-phosphate 1-epimerase, IPR011013 Galactose mutarotase-like domain	LOC_Os08g14330.2	Aldose 1-epimerase, putative, expressed
444	Traes_2BL_C6F8E6E00	AT5G10650.1	RING/U-box superfamily protein Length=525	IPR013083 Zinc finger, RING/FYVE/PHD-type	LOC_Os04g51400.1	Zinc finger, C3HC4 type domain containing protein, expressed
445	Traes_2BL_567C5DB44	UniRef90_Q53MA1	Retrotransposon protein, putative, unclassified n=1 Tax=Oryza sativa subsp. japonica RepID=Q53MA1_ORYSJ	IPR000477 Reverse transcriptase	LOC_Os10g23150.1	Retrotransposon protein, putative, unclassified, expressed
446	Traes_2BL_8806A5A39	AT1G51110.1	Plastid-lipid associated protein PAP / fibrillin family protein Length=409	IPR006843 Plastid lipid-associated protein/fibrillin conserved domain	LOC_Os07g28790.1	PAP fibrillin family domain containing protein, expressed
447	Traes_2BL_C6E6EDC9F	AT4G30160.2	Villin 4 Length=983	IPR007122 Villin/Gelsolin	LOC_Os04g51440.2	Villin protein, putative, expressed
448	Traes_2BL_26A39B23D	UniRef90_B6TWZ5	VQ motif family protein n=1 Tax=Zea mays RepID=B6TWZ5_MAIZE	IPR008889 VQ	LOC_Os02g15280.1	VQ domain containing protein, putative, expressed
449	Traes_2BL_4219A52CB	AT5G57550.1	Xyloglucan endotransglucosylase/hydrolase 25 Length=284	IPR008985 Concanavalin A-like lectin/glucanases superfamily, IPR016455 Xyloglucan endotransglucosylase/hydrolase	LOC_Os04g51450.1	Glycosyl hydrolases family 16, putative, expressed
450	Traes_2BL_A70AD4EC5	sp|Q7XTL7|VITH5_ORYSJ	Vacuolar iron transporter homolog 5	IPR008217 Domain of unknown function DUF125, transmembrane	LOC_Os04g59020.1	Integral membrane protein, putative, expressed
451	Traes_2BL_957048FCA	sp|Q7XTL7|VITH5_ORYSJ	Vacuolar iron transporter homolog 5	IPR008217 Domain of unknown function DUF125, transmembrane	LOC_Os04g59020.1	Integral membrane protein, putative, expressed
452	Traes_2BL_FF8F3BFA31	sp|Q7XTL7|VITH5_ORYSJ	Vacuolar iron transporter homolog 5	IPR008217 Domain of unknown function DUF125, transmembrane	LOC_Os04g59020.1	Integral membrane protein, putative, expressed
453	Traes_2BL_FF8F3BFA32	sp|Q7XTL7|VITH5_ORYSJ	Vacuolar iron transporter homolog 5	IPR008217 Domain of unknown function DUF125, transmembrane	LOC_Os04g59020.1	Integral membrane protein, putative, expressed
454	Traes_2BL_FF8F3BFA3	sp|Q7XTL7|VITH5_ORYSJ	Vacuolar iron transporter homolog 5	IPR008217 Domain of unknown function DUF125, transmembrane	LOC_Os04g59020.1	Integral membrane protein, putative, expressed
455	Traes_2BL_FF8F3BFA33	sp|Q7XTL7|VITH5_ORYSJ	Vacuolar iron transporter homolog 5	IPR008217 Domain of unknown function DUF125, transmembrane	LOC_Os04g59020.1	Integral membrane protein, putative, expressed
456	Traes_2BL_FF8F3BFA34	sp|Q7XTL7|VITH5_ORYSJ	Vacuolar iron transporter homolog 5	IPR008217 Domain of unknown function DUF125, transmembrane	LOC_Os04g59020.1	Integral membrane protein, putative, expressed
457	Traes_2BL_4114C3AAF	sp|Q7XTL7|VITH5_ORYSJ	Vacuolar iron transporter homolog 5	IPR008217 Domain of unknown function DUF125, transmembrane	LOC_Os04g59020.1	Integral membrane protein, putative, expressed
458	Traes_2BL_E13BDE9061	sp|Q7XTL7|VITH5_ORYSJ	Vacuolar iron transporter homolog 5	IPR008217 Domain of unknown function DUF125, transmembrane	LOC_Os04g59020.1	Integral membrane protein, putative, expressed
459	Traes_2BL_E836C97E2	sp|Q7XTL7|VITH5_ORYSJ	Vacuolar iron transporter homolog 5	IPR008217 Domain of unknown function DUF125, transmembrane	LOC_Os04g59020.1	Integral membrane protein, putative, expressed
460	Traes_2BL_868F41D41	AT4G30270.1	Xyloglucan endotransglucosylase/hydrolase 24 Length=269	IPR008264 Beta-glucanase, IPR008985 Concanavalin A-like lectin/glucanases superfamily, IPR016455 Xyloglucan endotransglucosylase/hydrolase	LOC_Os04g51460.1	Glycosyl hydrolases family 16, putative, expressed
461	Traes_2BL_74DF80171	AT3G23730.1	Xyloglucan endotransglucosylase/hydrolase 16 Length=291	IPR008985 Concanavalin A-like lectin/glucanases superfamily, IPR016455 Xyloglucan endotransglucosylase/hydrolase	LOC_Os04g51510.1	Glycosyl hydrolases family 16, putative, expressed
462	Traes_2BL_232323148	AT5G57540.1	Xyloglucan endotransglucosylase/hydrolase 13 Length=284	IPR008985 Concanavalin A-like lectin/glucanases superfamily, IPR016455 Xyloglucan endotransglucosylase/hydrolase	LOC_Os04g51520.1	Glycosyl hydrolases family 16, putative, expressed
463	Traes_2BL_357EBFAF9	AT3G19430.1	Late embryogenesis abundant protein-related / LEA protein-related Length=559		LOC_Os11g05360.1	RCLEA9 - Root cap and Late embryogenesis related family protein precursor, putative, expressed
464	Traes_2BL_BB8C03CA1	UniRef90_Q7XMF6	n=1 Tax=Oryza sativa subsp. japonica RepID=Q7XMF6_ORYSJ		LOC_Os01g72500.1	Retrotransposon protein, putative, unclassified, expressed
465	Traes_2BL_01FC4C993	UniRef90_Q0IUK7	Protein n=1 Tax=Oryza sativa subsp. japonica RepID=Q0IUK7_ORYSJ		LOC_Os11g05360.1	RCLEA9 - Root cap and Late embryogenesis related family protein precursor, putative, expressed
466	Traes_2BL_1E205A6B7	AT3G19430.1	Late embryogenesis abundant protein-related / LEA protein-related Length=559	IPR009646 Root cap	LOC_Os05g47940.1	RCLEA8 - Root cap and Late embryogenesis related family protein precursor, expressed
467	Traes_2BL_5E8988E69	sp|P25444|RS2_MOUSE	40S ribosomal protein S2	IPR000851 Ribosomal protein S5, IPR014720 Double-stranded RNA-binding domain	LOC_Os03g59310.1	Ribosomal protein, putative, expressed
468	Traes_2BL_6B75B32E3	AT4G31550.1	WRKY DNA-binding protein 11 Length=325	IPR003657 DNA-binding WRKY, IPR018872 Zn-cluster domain	LOC_Os04g51560.1	WRKY68, expressed
469	Traes_2BL_633BE9A98	UniRef90_UPI00032A657F	UPI00032A657F related cluster n=1 Tax=unknown RepID=UPI00032A657F	IPR002833 Peptidyl-tRNA hydrolase, PTH2, IPR017867 Protein-tyrosine phosphatase, low molecular weight, IPR023476 Peptidyl-tRNA hydrolase II domain	LOC_Os04g51570.1	Tyrosine phosphatase, putative, expressed
470	Traes_2BL_7E4D12AFB	sp|Q6GPJ5|LRC40_XENLA	Leucine-rich repeat-containing protein 40	IPR001611 Leucine-rich repeat, IPR003591 Leucine-rich repeat, typical subtype, IPR025875 Leucine rich repeat 4	LOC_Os04g51580.2	Leucine rich repeat containing protein, expressed
471	Traes_2BL_41B22695E	UniRef90_Q8W150	Polyprotein n=1 Tax=Oryza sativa subsp. japonica RepID=Q8W150_ORYSJ		LOC_Os03g13350.1	Retrotransposon protein, putative, unclassified, expressed
472	Traes_2BL_D94DC9302	AT5G53010.1	Calcium-transporting ATPase, putative Length=1049	IPR001757 Cation-transporting P-type ATPase, IPR023214 HAD-like domain, IPR023298 P-type ATPase, transmembrane domain	LOC_Os04g51610.1	Calcium-transporting ATPase, plasma membrane-type, putative, expressed
473	Traes_2BL_90036AF45	AT5G53010.1	Calcium-transporting ATPase, putative Length=1049	IPR001757 Cation-transporting P-type ATPase, IPR023299 P-type ATPase, cytoplasmic domain N	LOC_Os04g51610.3	Calcium-transporting ATPase, plasma membrane-type, putative, expressed
474	Traes_2BL_E2DCFA60B	AT5G53010.1	Calcium-transporting ATPase, putative Length=1049	IPR001757 Cation-transporting P-type ATPase, IPR004014 Cation-transporting P-type ATPase, N-terminal, IPR023298 P-type ATPase, transmembrane domain, IPR024750 Calcium-transporting P-type ATPase, N-terminal autoinhibitory domain	LOC_Os04g51610.3	Calcium-transporting ATPase, plasma membrane-type, putative, expressed
475	Traes_2BL_5534E63AB	sp|Q9LHP1|RL74_ARATH	60S ribosomal protein L7-4	IPR005998 Ribosomal protein L7, eukaryotic	LOC_Os04g51630.1	60S ribosomal protein L7, putative, expressed
476	Traes_2BL_FFCF7A918	sp|Q9LHP1|RL74_ARATH	60S ribosomal protein L7-4	IPR005998 Ribosomal protein L7, eukaryotic	LOC_Os04g51630.1	60S ribosomal protein L7, putative, expressed
477	Traes_2BL_B778249D9	sp|P60039|RL73_ARATH	60S ribosomal protein L7-3	IPR016082 Ribosomal protein L30, ferredoxin-like fold domain	LOC_Os04g51630.1	60S ribosomal protein L7, putative, expressed
478	Traes_2BL_6E6C3505A	sp|P45701|MA1A1_RABIT	Mannosyl-oligosaccharide 1,2-alpha-mannosidase IA	IPR001382 Glycoside hydrolase, family 47	LOC_Os04g51690.1	Glycosyl hydrolase family 47 domain contain protein, expressed
479	Traes_2BL_AAFBD93A4	UniRef90_UPI000234E3E8	UPI000234E3E8 related cluster n=1 Tax=unknown RepID=UPI000234E3E8	IPR003892 Ubiquitin system component Cue	LOC_Os10g16440.1	CUE domain containing protein, expressed
480	Traes_2BL_1EE2E375F	AT5G57160.1	DNA ligase IV Length=1219	IPR000977 DNA ligase, ATP-dependent, IPR001357 BRCT domain, IPR012340 Nucleic acid-binding, OB-fold	LOC_Os04g51700.1	DNA ligase I, ATP-dependent family protein, expressed
481	Traes_2BL_AA93EA511	AT1G78880.1	Ubiquitin-specific protease family C19-related protein Length=468		LOC_Os08g13350.1	Expressed protein
482	Traes_2BL_4B61A6D62	AT1G78880.1	Ubiquitin-specific protease family C19-related protein Length=468		LOC_Os08g13350.1	Expressed protein
483	Traes_2BL_15A11F2A7	AT1G16860.1	Ubiquitin-specific protease family C19-related protein Length=474		LOC_Os04g51710.1	Expressed protein
484	Traes_2BL_971E81752	AT1G16840.4	unknown protein; BEST Arabidopsis thaliana protein match is: unknown protein . Length=161		LOC_Os04g51770.1	Expressed protein
485	Traes_2BL_00AE7566B	UniRef90_M8AUM5	Uridylate kinase n=1 Tax=Aegilops tauschii RepID=M8AUM5_AEGTA		LOC_Os05g04390.1	Expressed protein
486	Traes_2BL_465878523	sp|A0M0D0|RLMH_GRAFK	Ribosomal RNA large subunit methyltransferase H	IPR003742 SPOUT methyltransferase, predicted	LOC_Os04g51786.1	Containing DUF163, putative, expressed
487	Traes_2BL_29F5B2711	AT1G23540.1	Protein kinase superfamily protein Length=720	IPR011009 Protein kinase-like domain, IPR013210 Leucine-rich repeat-containing N-terminal, type 2, IPR013320 Concanavalin A-like lectin/glucanase, subgroup, IPR025875 Leucine rich repeat 4	LOC_Os05g24010.1	Receptor protein kinase-like, putative, expressed
488	Traes_2BL_2271A0C21	AT4G31350.1	Core-2/I-branching beta-1,6-N-acetylglucosaminyltransferase family protein Length=376	IPR003406 Glycosyl transferase, family 14	LOC_Os04g51794.2	DNA binding protein, putative, expressed
489	Traes_2BL_F33ACFA9E	UniRef90_UPI00032AC6A2	UPI00032AC6A2 related cluster n=1 Tax=unknown RepID=UPI00032AC6A2		LOC_Os08g40790.1	DNA repair ATPase-related, putative, expressed
490	Traes_2BL_3198833F4	sp|A2YGP9|HKT1_ORYSI	Cation transporter HKT1	IPR003445 Cation transporter	LOC_Os04g51830.1	OsHKT1;4 - Na+ transporter, expressed
491	Traes_2BL_A34360A6C	sp|A2YGP9|HKT1_ORYSI	Cation transporter HKT1	IPR003445 Cation transporter	LOC_Os04g51820.2	OsHKT1;1 - Na+ transporter, expressed
492	Traes_2BL_4288159C3	sp|A2YGP9|HKT1_ORYSI	Cation transporter HKT1	IPR003445 Cation transporter	LOC_Os04g51830.1	OsHKT1;4 - Na+ transporter, expressed
493	Traes_2BL_2946D3CA6		Unknown protein		LOC_Os04g51830.1	OsHKT1;4 - Na+ transporter, expressed
494	Traes_2BL_7F4C72451	sp|A2YGP9|HKT1_ORYSI	Cation transporter HKT1	IPR003445 Cation transporter	LOC_Os04g51830.1	OsHKT1;4 - Na+ transporter, expressed
495	Traes_2BL_78C496B63	AT1G80730.1	Zinc-finger protein 1 Length=228	IPR007087 Zinc finger, C2H2	LOC_Os02g35460.1	ZOS2-10 - C2H2 zinc finger protein, expressed
496	Traes_2BL_7A2ACA0CB	sp|Q9LP45|PSD11_ARATH	26S proteasome non-ATPase regulatory subunit 11 homolog	IPR000717 Proteasome component PCI domain, IPR011990 Tetratricopeptide-like helical, IPR013143 PCI/PINT associated module	LOC_Os04g36700.1	Proteasome subunit, putative, expressed
497	Traes_2BL_0067C3B4E	AT5G40830.1	S-adenosyl-L-methionine-dependent methyltransferases superfamily protein Length=414	IPR013216 Methyltransferase type 11	LOC_Os04g36710.1	Methyltransferase domain containing protein, expressed
498	Traes_2BL_CA7D819C8	sp|P27807|H2B1_WHEAT	Histone H2B.1	IPR000558 Histone H2B, IPR009072 Histone-fold	LOC_Os08g38300.1	Core histone H2A/H2B/H3/H4 domain containing protein, putative, expressed
499	Traes_2BL_EC0FF1ACA	sp|Q9T048|DRL27_ARATH	Disease resistance protein	IPR000767 Disease resistance protein, IPR027417 P-loop containing nucleoside triphosphate hydrolase	LOC_Os11g39160.1	NBS-LRR disease resistance protein, putative, expressed
500	Traes_2BL_C7CDCB39A	AT5G49740.1	Ferric reduction oxidase 7 Length=747	IPR013121 Ferric reductase, NAD binding, IPR013130 Ferric reductase transmembrane component-like domain, IPR017938 Riboflavin synthase-like beta-barrel	LOC_Os04g36720.1	Ferric-chelate reductase, putative, expressed
501	Traes_2BL_C71ACBCED	sp|Q9M8S6|SKOR_ARATH	Potassium channel SKOR	IPR003938 Potassium channel, voltage-dependent, EAG/ELK/ERG, IPR020683 Ankyrin repeat-containing domain	LOC_Os04g36740.1	Potassium channel SKOR, putative, expressed
[truncated: 372 more rows]

## Sheet: QK.asl-5A
List of genes within the interval of QK.asl-5A
[truncated: 124 more rows]

## Sheet: QK Na.asl-6A
List of genes within the interval of QK:Na.asl-6A
[truncated: 189 more rows]
